# Supplementary material for: Quantitative uniqueness of human brain evolution revealed through phylogenetic comparative analysis
Source: eLife. 2019 Jan 31;8:e41250. doi: 10.7554/eLife.41250 (PMC6379089; doi:10.7554/eLife.41250)
Supplement: Source code 1. — Representative R code files for the bayou analyses ('representative bayou code.R'), BayesModelS analyses ('representative BayesModels code.R’), and pgls model fitting (‘pgls models.R’), are contained in the this file, along with the BayesModelS code (‘mult.spec.BayesModelS_v24.R’) and other necessary data files. [file elife-41250-code1.zip]

Archive with 24 entries (21 files):
- code/
- code/.Rhistory
- __MACOSX/
- __MACOSX/code/
- __MACOSX/code/._.Rhistory
- code/representative bayou code.R
- __MACOSX/code/._representative bayou code.R
- code/data set 1.csv
- __MACOSX/code/._data set 1.csv
- code/.DS_Store
- __MACOSX/code/._.DS_Store
- code/mult.spec.BayesModelS_v24.R
- __MACOSX/code/._mult.spec.BayesModelS_v24.R
- code/hominins.removed.log.ecv.log.body.mass.female.predictions.alt.csv
- __MACOSX/code/._hominins.removed.log.ecv.log.body.mass.female.predictions.alt.csv
- code/representative BayesModels code.R
- __MACOSX/code/._representative BayesModels code.R
- code/hominin.phylogeny.txt
- __MACOSX/code/._hominin.phylogeny.txt
- code/pgls models.R
- __MACOSX/code/._pgls models.R
- code/hominins.removed.log.ecv.log.body.mass.female.predictions.csv
- __MACOSX/code/._hominins.removed.log.ecv.log.body.mass.female.predictions.csv
- __MACOSX/._code
