# Supplementary material for: Quantitative uniqueness of human brain evolution revealed through phylogenetic comparative analysis
Source: eLife. 2019 Jan 31;8:e41250. doi: 10.7554/eLife.41250 (PMC6379089; doi:10.7554/eLife.41250)
Supplement: Source code 1. — Representative R code files for the bayou analyses ('representative bayou code.R'), BayesModelS analyses ('representative BayesModels code.R’), and pgls model fitting (‘pgls models.R’), are contained in the this file, along with the BayesModelS code (‘mult.spec.BayesModelS_v24.R’) and other necessary data files. [file elife-41250-code1.zip › code/representative bayou code.R]

#### representative bayou analysis

library(bayou)
library(caper)
require(devtools)
require(geiger)
library(knitr)
library(adephylo)
library(parallel)
library(doParallel)

analysis.name<-"isler.fossil.graft.no.ardi"
dependent.var<- "Log.ECV"
independent.var<-"Log.Body.Mass.female"
Formula<-Log.ECV ~ Log.Body.Mass.female

tree = read.nexus("hominin.phylogeny.txt")
data = read.csv("data set 1.csv", header=T)
data[,1]<-gsub(" ","_",data[,1])

### prep data
yname<- dependent.var
y=which(colnames(data)==yname)  #column name of dependent variable
zname<-  independent.var
z=which(colnames(data)==zname)  #column name of independent variable

###remove NAs
if (sum(is.na(data[,y]))>0) {data<-data[-c(which(is.na(data[,y]))),]}
if (sum(is.na(data[,z]))>0) {data<-data[-c(which(is.na(data[,z]))),]}

###get rid of tips that don't correspond to data
subtree<-c()
for (i in 1:length(tree$tip.label)) {if (! tree$tip.label[i] %in% data[,1]) {subtree<-c(subtree,i)}}
tree<-drop.tip(tree,subtree)
if (is.binary.tree(tree) != T) {tree<-multi2di(tree)}
zero.branches<-which(tree$edge.length==0)
tree$edge.length[zero.branches]<-rep(.0001,times=length(zero.branches))

##get rid of data that isn't in tree
drop.dat<-which(! (data[,1] %in% tree$tip.label))
data<-data[-c(drop.dat),]
###set order of data to order of tips
newdata<-matrix(NA,dim(data)[1],3)
colnames(newdata)<-c("species",yname,zname)
a<-c(match(tree$tip.label,as.vector(data[,1])))
for (i in 1:dim(newdata)[1])
{
  newdata[i,1]<-paste(data[a[i],1])
  newdata[i,2]<-as.numeric(data[a[i],y])
  newdata[i,3]<-as.numeric(data[a[i],z])
}
a<-as.numeric(newdata[,2])
b<-as.numeric(newdata[,3])
newdata<-as.data.frame(newdata) 
newdata[,2]<-a
newdata[,3]<-b

### Make Vectors
dat<-as.vector(as.numeric(newdata[,2]))
pred<-as.vector(as.numeric(newdata[,3]))
names(dat)<-newdata[,1]
names(pred)<-newdata[,1]
pred<-cbind(pred)
colnames(pred)<-"pred1"

regres.data<-as.data.frame(cbind(dat,pred))
regression<-lm(dat~pred,data=regres.data)

### make prior
prior.OU <- make.prior(tree, plot.prior = TRUE, 
                       dists=list(dalpha="dhalfcauchy", dsig2="dhalfcauchy", dbeta_pred1="dnorm",
                                  dsb="dsb", dk="cdpois", dtheta="dnorm"), 
                       param=list(dalpha=list(scale=1), dsb=list(bmax=1,prob=1),dsig2=list(scale=0.1),
                                  dbeta_pred1=list(mean=regression$coefficients[2], sd=.5),
                                  dk=list(lambda=.1*(length(tree$edge.length)), kmax=2*(length(tree$edge.length))-2), 
                                  dtheta=list(mean=regression$coefficients[1], sd=1)))

prior.BM<- make.prior(tree, plot.prior=TRUE,
                      dists=list(dalpha="fixed", dsig2="dhalfcauchy",dbeta_pred1="dnorm", dsb="fixed", dk="fixed", dloc="fixed"),
                      param=list(dsig2=list(scale=.1),dbeta_pred1=list(mean=regression$coefficients[2], sd=.5), dtheta=list(mean=regression$coefficients[1], sd=1)),
                      fixed=list(alpha=0, k=0, loc=numeric(0), t2=numeric(0),sb=numeric(0)))


startpars.OU = list(alpha=2, sig2=2, beta_pred=regression$coefficients[2], k=c(1,1), theta=regression$coefficients[1], slide=1)
startpars.BM<-list(alpha=0,sig2=2,k=0,ntheta=1,theta=regression$coefficients[1],sb=numeric(0),loc=numeric(0),t2=numeric(0),beta_pred1=regression$coefficients[[2]])

SE=c(rep(0,times=length(dat)))

model.OU.1 <- makeBayouModel(dat ~ pred1, rjpars = c("theta", "pred1"),tree, dat, pred,prior.OU,startpar =startpars.OU,SE=0,impute=NULL,slopechange = "immediate") #no beta weighting
model.OU.2 <- makeBayouModel(dat ~ pred1, rjpars = c("theta", "pred1"),tree, dat, pred,prior.OU, startpar =startpars.OU,SE=0,impute=NULL,slopechange = "alphaWeighted") #beta weighting
model.BM <- makeBayouModel(dat ~ pred1, rjpars = c("theta", "pred1"),tree, dat, pred,prior.BM, startpar =startpars.BM,SE=0,impute=NULL,slopechange = "immediate") #beta weighting

ngen<-5005000
samp<-10

mcmc.OU.1.1 <-  bayou.makeMCMC(tree, dat, pred=pred, SE=0, model=model.OU.1$model, prior=prior.OU)
mcmc.OU.1.1$run(ngen)
OU.1chain1<-mcmc.OU.1.1$load()
saveRDS(OU.1chain1,file="OU.1chain1")
OU.1chain1<-readRDS(file="OU.1chain1")

closeAllConnections() 

mcmc.OU.1.2 <-  bayou.makeMCMC(tree, dat, pred=pred, SE=0, model=model.OU.1$model, prior=prior.OU)
mcmc.OU.1.2$run(ngen)
OU.1chain2<-mcmc.OU.1.2$load()
saveRDS(OU.1chain2,file="OU.1chain2")
OU.1chain2<-readRDS(file="OU.1chain2")

closeAllConnections() 

mcmc.OU.2.1 <-  bayou.makeMCMC(tree, dat, pred=pred, SE=0, model=model.OU.2$model, prior=prior.OU)
mcmc.OU.2.1$run(ngen)
OU.2chain1<-mcmc.OU.2.1$load()
saveRDS(OU.2chain1,file="OU.2chain1")
OU.2chain1<-readRDS(file="OU.2chain1")

closeAllConnections() 

mcmc.OU.2.2 <-  bayou.makeMCMC(tree, dat, pred=pred, SE=0, model=model.OU.2$model, prior=prior.OU)
mcmc.OU.2.2$run(ngen)
OU.2chain2<-mcmc.OU.2.2$load()
saveRDS(OU.2chain2,file="OU.2chain2")
OU.2chain2<-readRDS(file="OU.2chain2")

closeAllConnections() 

mcmc.BM.1<-  bayou.makeMCMC(tree, dat, pred=pred, SE=0, model=model.BM$model, prior=prior.BM,startpar = startpars.BM,plot.freq = NULL)
mcmc.BM.1$run(ngen)
BM.chain1<-mcmc.BM.1$load()
saveRDS(BM.chain1,file="BM.chain1")
BM.chain1<-readRDS(file="BM.chain1")

closeAllConnections() 

mcmc.BM.2<-  bayou.makeMCMC(tree, dat, pred=pred, SE=0, model=model.BM$model, prior=prior.BM,startpar = startpars.BM,plot.freq = NULL)
mcmc.BM.2$run(ngen)
BM.chain2<-mcmc.BM.2$load()
saveRDS(BM.chain2,file="BM.chain2")
BM.chain2<-readRDS(file="BM.chain2")

#make combined chains
OUchains <- combine.chains(list(OU.1chain1, OU.1chain2), burnin.prop=0.3)
attributes(OUchains)$tree <- tree
attributes(OUchains)$dat <- dat

OUchains.alpha.weighted <- combine.chains(list(OU.2chain1, OU.2chain2), burnin.prop=0.3)
attributes(OUchains.alpha.weighted)$tree <- tree
attributes(OUchains.alpha.weighted)$dat <- dat

BMchains <- combine.chains(list(BM.chain1, BM.chain2), burnin.prop=0.3)
attributes(BMchains)$tree <- tree
attributes(BMchains)$dat <- dat

OUchains <- combine.chains(list(OU.1chain1, OU.1chain2), burnin.prop=0.3)
attributes(OUchains)$tree <- tree
attributes(OUchains)$dat <- dat


#### model selection

Bk <- qbeta(seq(0,1, length.out=5), 0.3,1)
set.seed(1)
bayes.factors<-matrix(NA,3,3)
name.vec<-c("OU","OU alpha weighted","BM")
rownames(bayes.factors)<-name.vec
colnames(bayes.factors)<-name.vec

ss.ou <- mcmc.OU.1.1$steppingstone(500000, OUchains, Bk, burnin=0.3, plot=T)
ss.ou <- set.burnin(ss.ou, 0.3)
oulik<-ss.ou$lnr

ss.ou.alphaweighted <- mcmc.OU.2.1$steppingstone(500000, OUchains.alpha.weighted, Bk, burnin=0.3, plot=T)
ss.ou.alphaweighted <- set.burnin(ss.ou.alphaweighted, 0.3)
oualphaweightedlik<-ss.ou.alphaweighted$lnr

ss.bm <- mcmc.BM.1$steppingstone(500000, BMchains, Bk, burnin=0.3, plot=T)
ss.bm <- set.burnin(ss.ou, 0.3)
bmlik<-ss.bm$lnr
