# Supplementary material for: Quantitative uniqueness of human brain evolution revealed through phylogenetic comparative analysis
Source: eLife. 2019 Jan 31;8:e41250. doi: 10.7554/eLife.41250 (PMC6379089; doi:10.7554/eLife.41250)
Supplement: Source code 1. — Representative R code files for the bayou analyses ('representative bayou code.R'), BayesModelS analyses ('representative BayesModels code.R’), and pgls model fitting (‘pgls models.R’), are contained in the this file, along with the BayesModelS code (‘mult.spec.BayesModelS_v24.R’) and other necessary data files. [file elife-41250-code1.zip › code/data set 1.csv]

Species	Species.no.sub		Subspecies	Log ECV	ECV species mean	Body mass male mean	Log Body Mass female	Body mass female mean	Body mass species mean	Data quality (ok if _ 4 individuals, at least 2m and 2f in anthropoids)	Calculation of ECV species mean
Allenopithecus_nigroviridis	Allenopithecus_nigroviridis			1.763585512	58.02	6130	3.50242712	3180	4655	ok	m/f
Alouatta_belzebul	Alouatta_belzebul			1.722993629	52.84	7270	3.741939078	5520	6395	ok	m/f
Alouatta_caraya	Alouatta_caraya			1.72119863	52.63	6525	3.627365857	4240	5383	ok	m/f
Alouatta_guariba	Alouatta_guariba			1.713480356	51.7	5800	3.658011397	4550	5175	ok	m/f
Alouatta_palliata	Alouatta_palliata			1.697894723	49.88	7150	3.728353782	5350	6250	ok	m/f
Alouatta_pigra	Alouatta_pigra			1.708633321	51.13	11400	3.808210973	6430	8915	ok	m/f
Alouatta_seniculus	Alouatta_seniculus			1.742118991	55.22	6690	3.716837723	5210	5950	ok	m/f
Aotus_azarae	Aotus_azarae			1.31531071	20.67	1180	3.089905111	1230	1205	ok	m/f
Aotus_lemurinus	Aotus_lemurinus			1.212142795	16.3	753	2.854913022	716	734	ok	m/f
Aotus_trivirgatus	Aotus_trivirgatus			1.226692844	16.85	1044	2.969881644	933	989	ok	m/f
Arctocebus_calabarensis	Arctocebus_calabarensis			0.840193526	6.92	312	2.485721426	306	309	ok	ind
Ateles_belzebuth	Ateles_belzebuth			2.068254931	117.02	7850	3.92860066	8484	8167	ok	m/f
Ateles_fusciceps	Ateles_fusciceps			2.057814234	114.24	8890	3.961895474	9160	9025	ok	m/f
Ateles_geoffroyi	Ateles_geoffroyi			2.021549813	105.09	7780	3.862727528	7290	7535	ok	m/f
Ateles_hybridus	Ateles_hybridus			2.013065476	103.05	8165	3.878521796	7560	7862	ok	m/f
Ateles_paniscus	Ateles_paniscus			2.016406501	103.85	8490	3.906873535	8070	8280	ok	m/f
Avahi_laniger	Avahi_laniger			0.993974828	9.86	1106	3.116275588	1307	1207	ok	ind
Brachyteles_sp.	Brachyteles_sp.			2.067141558	116.72	9610	3.906873535	8070	8840	ok	m/f
Bunopithecus_hoolock	Bunopithecus_hoolock			2.044070552	110.68	7107	3.802773725	6350	6728	ok	ind
Cacajao_calvus	Cacajao_calvus			1.880813592	76	3450	3.459392488	2880	3165	ok	m/f
Cacajao_melanocephalus	Cacajao_melanocephalus			1.837373246	68.77	3160	3.432969291	2710	2935	ok	m/f
Callicebus_discolor	Callicebus_discolor			1.243751562	17.53	935	2.911157609	815	875	ok	m/f
Callicebus_lugens	Callicebus_lugens			1.27812385	18.97	1200	2.991226076	980	1090	ok	m/f
Callicebus_medemi	Callicebus_medemi			1.288604144	19.44	1100	3.084218687	1214	1157	ok	ind
Callimico_goeldii	Callimico_goeldii			1.058112718	11.43	499	2.670245853	468	484	ok	m/f
Callithrix_argentata	Callithrix_argentata			0.900419438	7.95	330	2.556302501	360	345	ok	m/f
Callithrix_jacchus	Callithrix_jacchus			0.859807604	7.24	318	2.507855872	322	320	ok	m/f
Callithrix_penicillata	Callithrix_penicillata			0.864315663	7.32	344	2.494154594	312	328	ok	m/f
Callithrix_pygmaea	Callithrix_pygmaea			0.620483829	4.17	110	2.086359831	122	116	ok	m/f
Cebus_albifrons	Cebus_albifrons			1.815927867	65.45	3180	3.359835482	2290	2735	ok	m/f
Cebus_albifrons_versicolor	Cebus_albifrons	_	versicolor	1.784746063	60.92	2786	3.288696261	1944	2365	subspecies	m/f
Cebus_apella	Cebus_apella			1.823678712	66.63	3383	3.396024897	2489	2936	ok	m/f
Cebus_capucinus	Cebus_capucinus			1.86288244	72.93	3286	3.386855529	2437	2861	ok	m/f
Cebus_libidinosus	Cebus_libidinosus			1.810806377	64.69	2910	3.324282455	2110	2510	ok	m/f
Cebus_nigritus	Cebus_nigritus			1.826502506	67.07	3247	3.345373731	2215	2731	ok	m/f
Cebus_nigritus_nigritus	Cebus_nigritus	_	nigritus	1.833983992	68.23	3158	3.343408594	2205	2681	subspecies	m/f
Cebus_nigritus_robustus	Cebus_nigritus	_	robustus	1.817124646	65.63	3481	3.35679046	2274	2877	subspecies	m/f
Cebus_olivaceus	Cebus_olivaceus			1.844084173	69.84	3229	3.420450859	2633	2931	ok	m/f
Cebus_xanthosternos	Cebus_xanthosternos			1.820118398	66.09	2714	3.335858911	2167	2440	ok	m/f
Cercocebus_atys	Cercocebus_atys			1.976235314	94.68	11000	3.792391689	6200	8600	ok	m/f
Cercocebus_torquatus	Cercocebus_torquatus			2.025258068	105.99	9470	3.740362689	5500	7485	ok	m/f
Cercopithecus_albogularis	Cercopithecus_albogularis			1.845716779	70.1	6978	3.629613445	4262	5620	ok	m/f
Cercopithecus_albogularis_erythrarchus	Cercopithecus_albogularis	_	erythrarchus	1.876509084	75.25	9922	3.746556361	5579	7751	subspecies	m/f
Cercopithecus_albogularis_kibonotensis	Cercopithecus_albogularis	_	kibonotensis	1.807299701	64.17	6996	3.601190533	3992	5494	subspecies	m/f
Cercopithecus_albogularis_kolbi	Cercopithecus_albogularis	_	kolbi	1.85390152	71.43	6316	3.602277084	4002	5159	subspecies	m/f
Cercopithecus_ascanius	Cercopithecus_ascanius			1.775067529	59.58	4528	3.462547729	2901	3714	ok	m/f
Cercopithecus_campbelli	Cercopithecus_campbelli			1.758807972	57.39	4500	3.431363764	2700	3600	ok	m/f
Cercopithecus_cephus	Cercopithecus_cephus			1.814680095	65.26	4290	3.459392488	2880	3585	ok	m/f
Cercopithecus_diana	Cercopithecus_diana			1.796632143	62.61	5200	3.591064607	3900	4550	ok	m/f
Cercopithecus_erythrotis	Cercopithecus_erythrotis			1.815577748	65.4	3600	3.462397998	2900	3250	ok	m/f
Cercopithecus_hamlyni	Cercopithecus_hamlyni			1.818885415	65.9	5490	3.526339277	3360	4425	female only	m/f
Cercopithecus_lhoesti	Cercopithecus_lhoesti			1.870403905	74.2	5970	3.537819095	3450	4710	ok	m/f
Cercopithecus_lowei	Cercopithecus_lowei			1.745387349	55.64	4278	3.32159843	2097	3187	ok	m/f
Cercopithecus_mitis	Cercopithecus_mitis			1.853294265	71.33	7591	3.66539335	4628	6109	ok	m/f
Cercopithecus_mona	Cercopithecus_mona			1.791263907	61.84	4705	3.436639632	2733	3719	ok	m/f
Cercopithecus_neglectus	Cercopithecus_neglectus			1.8193683	65.97	7350	3.615950052	4130	5450	ok	m/f
Cercopithecus_nictitans	Cercopithecus_nictitans			1.852022279	71.13	6670	3.629409599	4260	5465	ok	m/f
Cercopithecus_petaurista	Cercopithecus_petaurista			1.740966876	55.08	4300	3.465085288	2918	3609	ok	m/f
Cercopithecus_petaurista_buettikoferi	Cercopithecus_petaurista	_	buettikoferi	1.744602986	55.54	4400	3.462397998	2900	3650	subspecies	m/f
Cercopithecus_petaurista_petaurista	Cercopithecus_petaurista	_	petaurista	1.731795393	53.93	3933	3.444044796	2780	3357	subspecies	m/f
Cercopithecus_pogonias	Cercopithecus_pogonias			1.774989796	59.56	4260	3.462397998	2900	3580	ok	m/f
Cercopithecus_wolfi	Cercopithecus_wolfi			1.788521887	61.45	3910	3.457881897	2870	3390	ok	m/f
Cheirogaleus_major	Cheirogaleus_major			0.764426044	5.81	438	2.558708571	362	400	ok	ind
Cheirogaleus_medius	Cheirogaleus_medius			0.414973348	2.6	140	2.1430148	139	140	ok	ind
Chiropotes_chiropotes	Chiropotes_chiropotes			1.756202307	57.04	2900	3.411619706	2580	2740	ok	ind
Chiropotes_israelita	Chiropotes_israelita			1.741425497	55.13	2415	3.3287872	2132	2274	ok	m/f
Chiropotes_satanas	Chiropotes_satanas			1.684219558	48.33	3100	3.471291711	2960	3030	ok (but body mass missing)	m/f
Chlorocebus_aethiops	Chlorocebus_aethiops			1.812913357	65	4400	3.4827307	3039	3720	ok	m/f
Chlorocebus_pygerythrus	Chlorocebus_pygerythrus			1.796417652	62.58	5071	3.55339751	3576	4324	ok	m/f
Chlorocebus_pygerythrus_hilgerti	Chlorocebus_pygerythrus	_	hilgerti	1.80404616	63.69	5429	3.562649672	3653	4541	subspecies	m/f
Chlorocebus_pygerythrus_nesiotes	Chlorocebus_pygerythrus	_	nesiotes	1.74354181	55.4	3507	3.322219295	2100	2804	subspecies	m/f
Chlorocebus_pygerythrus_pygerythrus	Chlorocebus_pygerythrus	_	pygerythrus	1.810517728	64.64	5496	3.586587305	3860	4678	subspecies	m/f
Chlorocebus_pygerythrus_rufoviridis	Chlorocebus_pygerythrus	_	rufoviridis	1.791689007	61.9	4913	3.621902961	4187	4550	subspecies	m/f
Chlorocebus_sabaeus	Chlorocebus_sabaeus			1.812333751	64.91	4924	3.568201724	3700	4312	ok	m/f
Colobus_angolensis	Colobus_angolensis			1.890421019	77.7	9680	3.87909588	7570	8625	ok	m/f
Colobus_guereza	Colobus_guereza			1.871496946	74.39	9673	3.87540856	7506	8589	ok	m/f
Colobus_guereza_kikuyuensis	Colobus_guereza	_	kikuyuensis	1.918836861	82.95	13500	3.963787827	9200	11350	subspecies	m/f
Colobus_guereza_matschiei	Colobus_guereza	_	matschiei	1.8717993	74.44	9840	3.86189269	7276	8558	subspecies	m/f
Colobus_guereza_occidentalis	Colobus_guereza	_	occidentalis	1.858168836	72.14	8655	3.898725182	7920	8287	subspecies	m/f
Colobus_polykomos	Colobus_polykomos			1.868221975	73.83	9900	3.919078092	8300	9100	ok	m/f
Colobus_satanas	Colobus_satanas			1.874481818	74.9	10400	3.870403905	7420	8910	ok	m/f
Colobus_vellerosus	Colobus_vellerosus			1.863743983	73.07	8420	3.858537198	7220	7820	ok	m/f
Daubentonia_madagascariensis	Daubentonia_madagascariensis			1.651758688	44.85	2620	3.396199347	2490	2555	ok	ind
Erythrocebus_patas	Erythrocebus_patas			1.990015566	97.73	12400	3.812913357	6500	9450	ok	m/f
Eulemur_coronatus	Eulemur_coronatus			1.314940306	20.65	1280	3.033423755	1080	1180	ok	ind
Eulemur_fulvus	Eulemur_fulvus			1.411103195	25.77	2250	3.367914739	2333	2292	ok	ind
Eulemur_macaco	Eulemur_macaco			1.389423261	24.51	2350	3.385606274	2430	2390	ok	ind
Eulemur_mongoz	Eulemur_mongoz			1.304751297	20.17	1143	3.107888025	1282	1212	ok	ind
Eulemur_rubriventer	Eulemur_rubriventer			1.418843541	26.23	1980	3.28780173	1940	1960	ok	ind
Eulemur_rufus	Eulemur_rufus			1.404764805	25.4	2170	3.356025857	2270	2220	ok	ind
Euoticus_elegantulus	Euoticus_elegantulus			0.743092752	5.53	287	2.416640507	261	274	ok	ind
Galago_cameronensis	Galago_cameronensis			0.746706371	5.58	243	2.414973348	260	252	ok	ind
Galago_demidoff	Galago_demidoff			0.423628958	2.65	76	1.86332286	73	75	ok	ind
Galago_gabonensis	Galago_gabonensis			0.728951815	5.36	277	2.42975228	269	273	ok	ind
Galago_moholi	Galago_moholi			0.568817241	3.71	150	2.167317335	147	148	ok	ind
Galago_senegalensis	Galago_senegalensis			0.598236175	3.96	200	2.274157849	188	194	ok	ind
Galago_zanzibaricus	Galago_zanzibaricus			0.54588301	3.51	149	2.136720567	137	143	ok	ind
Gorilla_beringei	Gorilla_beringei			2.691323161	491.27	162500	4.989004616	97500	130000	ok	m/f
Hapalemur_griseus	Hapalemur_griseus			1.14900037	14.09	748	2.826074803	670	709	ok	ind
Hylobates_agilis	Hylobates_agilis			1.959824734	91.16	5880	3.764922985	5820	5850	ok	m/f
Hylobates_klossii	Hylobates_klossii			1.9444395	87.99	5670	3.772321707	5920	5795	ok	m/f
Hylobates_lar	Hylobates_lar			2.008031692	101.87	5809	3.730862992	5381	5595	ok	m/f
Hylobates_lar_carpenteri	Hylobates_lar	_	carpenteri	2.00806752	101.87	5729	3.723947976	5296	5513	subspecies	m/f
Hylobates_lar_entelloides	Hylobates_lar	_	entelloides	2.014196496	103.32	6413	3.807940721	6426	6420	subspecies	m/f
Hylobates_muelleri	Hylobates_muelleri			1.930079606	85.13	5632	3.778874472	6010	5821	ok	m/f
Hylobates_pileatus	Hylobates_pileatus			1.927807442	84.69	5500	3.7355989	5440	5470	ok	ind
Indri_indri	Indri_indri			1.541662187	34.81	5830	3.835056102	6840	6335	ok	ind
Lagothrix_cana	Lagothrix_cana			1.997142029	99.34	9270	3.854913022	7160	8215	ok	m/f
Lagothrix_lagotricha	Lagothrix_lagotricha			1.984527313	96.5	7280	3.846337112	7020	7150	ok	m/f
Lemur_catta	Lemur_catta			1.359924323	22.9	2210	3.344392274	2210	2210	ok	ind
Leontopithecus_rosalia	Leontopithecus_rosalia			1.108250534	12.83	620	2.776701184	598	609	ok	m/f
Lepilemur_leucopus	Lepilemur_leucopus			0.836936718	6.87	617	2.773786445	594	606	ok	ind
Lophocebus_albigena	Lophocebus_albigena			1.97300543	93.97	7890	3.778874472	6010	6950	ok	m/f
Lophocebus_albigena_johnstoni	Lophocebus_albigena	_	johnstoni	1.964774106	92.21	7204	3.776410589	5976	6590	subspecies	m/f
Lophocebus_aterrimus	Lophocebus_aterrimus			2.006854893	101.59	7840	3.760422483	5760	6800	ok	m/f
Loris_lydekkerianus	Loris_lydekkerianus			0.802341808	6.34	264	2.42975228	269	267	ok	ind
Loris_tardigradus	Loris_tardigradus			0.768717702	5.87	192	2.285557309	193	193	ok	ind
Macaca_arctoides	Macaca_arctoides			2.003029471	100.7	12200	3.924279286	8400	10300	ok	m/f
Macaca_assamensis	Macaca_assamensis			1.956451484	90.46	11300	3.838849091	6900	9100	male only	m/f
Macaca_fascicularis	Macaca_fascicularis			1.806021146	63.98	4984	3.546295835	3518	4251	ok	m/f
Macaca_fascicularis_aurea	Macaca_fascicularis	_	aurea	1.866265715	73.5	3969	3.667359546	4649	4309	subspecies	m/f
Macaca_fascicularis_fascicularis	Macaca_fascicularis	_	fascicularis	1.79283243	62.06	4682	3.50758604	3218	3950	subspecies	m/f
Macaca_fascicularis_fusca	Macaca_fascicularis	_	fusca	1.818045066	65.77	6010	3.604873771	4026	5018	subspecies	m/f
Macaca_fascicularis_umbrosa	Macaca_fascicularis	_	umbrosa	1.842176046	69.53	7938	3.559786968	3629	5783	subspecies	m/f
Macaca_fuscata	Macaca_fuscata			2.012499778	102.92	10970	3.904715545	8030	9515	ok	m/f
Macaca_leonina	Macaca_leonina			1.932464029	85.6	6521	3.677880582	4763	5642	ok	m/f
Macaca_mulatta	Macaca_mulatta			1.949312989	88.98	7915	3.753583059	5670	6793	ok	m/f
Macaca_mulatta_mulatta	Macaca_mulatta	_	mulatta	1.920004435	83.18	7710	3.729974286	5370	6540	subspecies	m/f
Macaca_mulatta_villosa	Macaca_mulatta	_	villosa	1.970819425	93.5	9435	3.794975744	6237	7836	subspecies	m/f
Macaca_nemestrina	Macaca_nemestrina			2.0236348	105.59	11103	3.815511337	6539	8821	ok	m/f
Macaca_nigra	Macaca_nigra			1.977266212	94.9	9890	3.737987326	5470	7680	ok	m/f
Macaca_radiata	Macaca_radiata			1.874328068	74.87	6313	3.586137025	3856	5084	ok	m/f
Macaca_silenus	Macaca_silenus			1.929418926	85	8900	3.785329835	6100	7500	ok	m/f
Macaca_sinica	Macaca_sinica			1.843218641	69.7	5680	3.505149978	3200	4440	male only	m/f
Macaca_sylvanus	Macaca_sylvanus			1.969415912	93.2	14530	3.983400738	9625	12078	ok	m/f
Mandrillus_leucophaeus	Mandrillus_leucophaeus			2.170261715	148	17500	4.096910013	12500	15000	ok (but body mass missing)	m/f
Mandrillus_sphinx	Mandrillus_sphinx			2.187172424	153.88	34400	4.10720997	12800	23600	ok	m/f
Microcebus_murinus	Microcebus_murinus			0.212380839	1.63	63	1.826074803	67	65	ok	ind
Microcebus_rufus	Microcebus_rufus			0.234618928	1.72	43	1.62324929	42	43	ok	ind
Miopithecus_ogouensis	Miopithecus_ogouensis			1.572302243	37.35	1940	3.193124598	1560	1750	ok	m/f
Mirza_coquereli	Mirza_coquereli			0.763119029	5.8	311	2.494154594	312	312	ok	ind
Nasalis_larvatus	Nasalis_larvatus			1.965219677	92.3	19392	3.98811284	9730	14561	ok	m/f
Nomascus_gabriellae	Nomascus_gabriellae			2.076913385	119.38	7410	3.864511081	7320	7365	ok	m/f
Nycticebus_bengalensis	Nycticebus_bengalensis			1.130068421	13.49	1100	3.008600172	1020	1060	ok	ind
Nycticebus_coucang	Nycticebus_coucang			1.005622487	10.13	679	2.796574333	626	653	ok	ind
Nycticebus_coucang_coucang	Nycticebus_coucang	_	coucang	1.01613042	10.38	679	2.796574333	626	653	subspecies	ind
Nycticebus_coucang_menagensis	Nycticebus_coucang	_	menagensis	0.985460513	9.67	750	2.715167358	519	634	subspecies	ind
Otolemur_crassicaudatus	Otolemur_crassicaudatus			1.071053291	11.78	1190	3.045322979	1110	1150	ok	ind
Otolemur_garnettii	Otolemur_garnettii			1.060537604	11.5	794	2.86569606	734	764	ok	ind
Otolemur_garnettii_panganiensis	Otolemur_garnettii	_	panganiensis	1.099737917	12.58	1196	3.057666104	1142	1169	subspecies	ind
Pan_paniscus	Pan_paniscus			2.533125684	341.29	45000	4.521138084	33200	39100	ok	m/f
Pan_troglodytes_schweinfurthii	Pan_troglodytes	_	schweinfurthii	2.591431596	390.33	42700	4.527629901	33700	38200	subspecies	m/f
Pan_troglodytes_troglodytes	Pan_troglodytes	_	troglodytes	2.559971299	363.05	59700	4.660865478	45800	52750	subspecies	m/f
Pan_troglodytes_verus	Pan_troglodytes	_	verus	2.570235576	371.74	46300	4.619093331	41600	43950	subspecies	m/f
Papio_anubis	Papio_anubis			2.223817474	167.42	23000	4.123851641	13300	18150	ok	m/f
Papio_cynocephalus	Papio_cynocephalus			2.212685301	163.19	22300	4.079181246	12000	17150	ok	m/f
Papio_hamadryas	Papio_hamadryas			2.164848343	146.17	18000	4.012837225	10300	14150	ok	m/f
Papio_papio	Papio_papio			2.153814864	142.5		4.08278537	12100		male only	m/f
Papio_ursinus	Papio_ursinus			2.250420002	178	29800	4.170261715	14800	22300	ok	m/f
Perodicticus_potto	Perodicticus_potto			1.093965491	12.42	802	2.938519725	868	835	ok	ind
Perodicticus_potto_edwardsi	Perodicticus_potto	_	edwardsi	1.127933542	13.43	1250	3.08278537	1210	1230	subspecies	ind
Perodicticus_potto_potto	Perodicticus_potto	_	potto	1.076487983	11.93	781	2.926342447	844	813	subspecies	ind
Phaner_pallescens	Phaner_pallescens			0.824868866	6.68	328	2.544068044	350	339	ok	ind
Piliocolobus_badius	Piliocolobus_badius			1.803370223	63.59	8360	3.914343157	8210	8285	ok	m/f
Piliocolobus_badius_badius	Piliocolobus_badius	_	badius	1.809480871	64.49	8333	3.867231715	7366	7850	subspecies	m/f
Piliocolobus_kirkii	Piliocolobus_kirkii			1.757775491	57.25	5800	3.737192643	5460	5630	ok	m/f
Piliocolobus_tephrosceles	Piliocolobus_tephrosceles			1.850963997	70.95	9560	3.860816964	7258	8409	male only	m/f
Pithecia_monachus	Pithecia_monachus			1.561649375	36.45	2610	3.324282455	2110	2360	ok	m/f
Pithecia_pithecia	Pithecia_pithecia			1.508711613	32.26	1940	3.198657087	1580	1760	ok	m/f
Pongo_abelii	Pongo_abelii			2.590502167	389.5	84483	4.614348731	41148	62815	ok	m/f
Pongo_pygmaeus	Pongo_pygmaeus			2.57677526	377.38	80137	4.567590935	36948	58542	ok	m/f
Pongo_pygmaeus_morio	Pongo_pygmaeus	_	morio	2.552805695	357.11	69561	4.573996523	37497	53529	subspecies	m/f
Pongo_pygmaeus_wurmbii	Pongo_pygmaeus	_	wurmbii	2.578090827	378.52	86184	4.565162793	36742	61463	subspecies	m/f
Presbytis_chrysomelas	Presbytis_chrysomelas			1.858008414	72.11	6520	3.839917776	6917	6719	male only	m/f
Presbytis_comata	Presbytis_comata			1.904715545	80.3	6680	3.82672252	6710	6695	ok	m/f
Presbytis_femoralis	Presbytis_femoralis			1.867677608	73.74	6892	3.832764305	6804	6848	ok	m/f
Presbytis_femoralis_percura	Presbytis_femoralis	_	percura	1.863805352	73.08	7257	3.838156185	6889	7073	subspecies	m/f
Presbytis_frontata	Presbytis_frontata			1.90857538	81.02	5560	3.753583059	5670	5615	ok	m/f
Presbytis_melalophos	Presbytis_melalophos			1.811901562	64.85	6554	3.817367016	6567	6560	ok	m/f
Presbytis_melalophos_melalophos	Presbytis_melalophos	_	melalophos	1.82256956	66.46	6464	3.786964259	6123	6293	subspecies	m/f
Presbytis_melalophos_sumatrana	Presbytis_melalophos	_	sumatrana	1.80116307	63.26	6766	3.828208614	6733	6749	subspecies	m/f
Presbytis_rubicunda	Presbytis_rubicunda			1.85135049	71.02	6310	3.793860201	6221	6266	ok	m/f
Presbytis_rubicunda_rubicunda	Presbytis_rubicunda	_	rubicunda	1.849756684	70.75	6283	3.781180721	6042	6162	subspecies	m/f
Presbytis_siamensis	Presbytis_siamensis			1.784917304	60.94	5387	3.803866634	6366	5876	ok	m/f
Presbytis_siamensis_cana	Presbytis_siamensis	_	cana	1.799676223	63.05	6086	3.816506437	6554	6320	subspecies	m/f
Presbytis_siamensis_rhionis	Presbytis_siamensis	_	rhionis	1.758784109	57.38	4687	3.770631128	5897	5292	subspecies	m/f
Presbytis_thomasi	Presbytis_thomasi			1.862920758	72.93	6770	3.825426118	6690	6730	ok	m/f
Procolobus_verus	Procolobus_verus			1.720988948	52.6	4700	3.62324929	4200	4450	ok	m/f
Propithecus_deckenii	Propithecus_deckenii			1.479304005	30.15	3430	3.560265398	3633	3532	ok	ind
Propithecus_diadema	Propithecus_diadema			1.599875665	39.8	6050	3.7930916	6210	6130	ok	ind
Propithecus_edwardsi	Propithecus_edwardsi			1.596466861	39.49	5469	3.770483809	5895	5682	ok	ind
Propithecus_verreauxi	Propithecus_verreauxi			1.418398795	26.21	2930	3.474216264	2980	2955	ok	ind
Pygathrix_sp.	Pygathrix_sp.			1.933783385	85.86	11000	3.926342447	8440	9720	ok	m/f
Rhinopithecus_roxellana	Rhinopithecus_roxellana			2.070986696	117.76	17900	4.064457989	11600	14750	female only	m/f
Saguinus_fuscicollis	Saguinus_fuscicollis			0.899742328	7.94	405	2.598790507	397	401	ok	m/f
Saguinus_fuscicollis_fuscus	Saguinus_fuscicollis	_	fuscus	0.906346721	8.06	441	2.63748973	434	438	subspecies	m/f
Saguinus_fuscicollis_illigeri	Saguinus_fuscicollis	_	illigeri	0.901778835	7.98	292	2.471291711	296	294	subspecies	m/f
Saguinus_geoffroyi	Saguinus_geoffroyi			1.005875555	10.14	499	2.727541257	534	517	ok	m/f
Saguinus_leucopus	Saguinus_leucopus			0.986860397	9.7	510	2.731588765	539	525	ok	m/f
Saguinus_midas	Saguinus_midas			0.990512008	9.78	535	2.771587481	591	563	ok	m/f
Saguinus_mystax	Saguinus_mystax			1.044825568	11.09	629	2.730782276	538	584	ok	m/f
Saguinus_niger	Saguinus_niger			0.976859538	9.48	380	2.568201724	370	375	ok	m/f
Saguinus_nigricollis	Saguinus_nigricollis			0.949390007	8.9	468	2.684845362	484	476	ok	m/f
Saguinus_oedipus	Saguinus_oedipus			0.989352789	9.76	417	2.648360011	445	431	ok	m/f
Saimiri_oerstedii	Saimiri_oerstedii			1.399085016	25.07	897	2.832508913	680	789	ok	m/f
Saimiri_sciureus	Saimiri_sciureus			1.38267395	24.14	855	2.870403905	742	799	ok	m/f
Saimiri_sciureus_cassiquiarensis	Saimiri_sciureus	_	cassiquiarensis	1.367835148	23.33	900	2.889861721	776	838	subspecies	m/f
Saimiri_sciureus_macrodon	Saimiri_sciureus	_	macrodon	1.383970888	24.21	854	2.899820502	794	824	subspecies	m/f
Saimiri_sciureus_sciureus	Saimiri_sciureus	_	sciureus	1.388844823	24.48	811	2.818225894	658	735	subspecies	m/f
Semnopithecus_dussumieri	Semnopithecus_dussumieri			1.954688747	90.09	11198	4.005609445	10130	10664	ok	m/f
Semnopithecus_priam	Semnopithecus_priam			1.919436234	83.07	10546	3.818027842	6577	8562	ok	m/f
Simias_concolor	Simias_concolor			1.766597339	58.42	9150	3.832508913	6800	7975	ok	m/f
Symphalangus_syndactylus	Symphalangus_syndactylus			2.091683833	123.5	11880	4.029789471	10710	11295	ok	m/f
Tarsius_bancanus	Tarsius_bancanus			0.500352316	3.16	128	2.089905111	123	126	ok	ind
Tarsius_syrichta	Tarsius_syrichta			0.526174001	3.36	134	2.068185862	117	126	ok	ind
Tarsius_tarsier	Tarsius_tarsier			0.485204166	3.06	125	2.033423755	108	117	ok	ind
Theropithecus_gelada	Theropithecus_gelada			2.124918365	133.33	19000	4.068185862	11700	15350	ok	m/f
Trachypithecus_cristatus	Trachypithecus_cristatus			1.762383801	57.86	6728	3.782472624	6060	6394	ok	m/f
Trachypithecus_geei	Trachypithecus_geei			1.910090546	81.3	10800	3.977723605	9500	10150	ok	m/f
Trachypithecus_johnii	Trachypithecus_johnii			1.927370363	84.6	12000	4.049218023	11200	11600	ok	m/f
Trachypithecus_obscurus	Trachypithecus_obscurus			1.793212817	62.12	7347	3.830267801	6765	7056	ok	m/f
Trachypithecus_phayrei	Trachypithecus_phayrei			1.862370659	72.84	7768	3.856245401	7182	7475	ok	m/f
Trachypithecus_vetulus	Trachypithecus_vetulus			1.787407144	61.29	7371	3.707825568	5103	6237	ok	m/f
Varecia_variegata	Varecia_variegata			1.506811272	32.12	3630	3.546542663	3520	3575	ok	ind
Australopithecus_africanus				2.666517981			4.477121255
Gorilla_gorilla				2.690320146	490.41	170400	4.854306042	71500	120950	ok	m/f
Homo_erectus				2.986323777			4.755874856
Homo_habilis				2.784617293			4.505149978
Homo_rudolfensis				2.860936621			4.707570176
Homo_sapiens				3.169674434			4.755874856
Homo_sapiens_neanderthalensis				3.154119526			4.812913357
Pan_troglodytes				2.566260674	368.35	49567	4.606026475	40367	44967	ok	m/f
Paranthropus_boisei				2.682145076			4.531478917
Paranthropus_robustus				2.750508395			4.505149978
Australopithecus_afarensis				2.660865478			4.462397998
