# Supplementary material for: Quantitative uniqueness of human brain evolution revealed through phylogenetic comparative analysis
Source: eLife. 2019 Jan 31;8:e41250. doi: 10.7554/eLife.41250 (PMC6379089; doi:10.7554/eLife.41250)
Supplement: Source code 1. — Representative R code files for the bayou analyses ('representative bayou code.R'), BayesModelS analyses ('representative BayesModels code.R’), and pgls model fitting (‘pgls models.R’), are contained in the this file, along with the BayesModelS code (‘mult.spec.BayesModelS_v24.R’) and other necessary data files. [file elife-41250-code1.zip › code/hominins.removed.log.ecv.log.body.mass.female.predictions.alt.csv]

	Australopithecus_africanus	Homo_erectus	Homo_habilis	Homo_rudolfensis	Homo_sapiens	Homo_sapiens_neanderthalensis	Paranthropus_boisei	Paranthropus_robustus	Australopithecus_afarensis
1	2.47902229042948	2.57963859440326	2.44158159685774	2.54663465314022	2.57351921961293	2.62008766474005	2.4782424441029	2.51078475256549	2.36029475924396
2	2.426214600864	2.54739225359945	2.42391703796735	2.52325434954687	2.56113993456485	2.6276949677841	2.44095221795393	2.36089749912609	2.46351996425189
3	2.43669412675739	2.5622977548042	2.47477362529133	2.63873045233471	2.51884164789426	2.55254583617567	2.47972135485716	2.45508930481089	2.39032884725979
4	2.322431269693	2.52317816028665	2.34771227484191	2.50431794524023	2.52872899594343	2.53839780111034	2.37847098733766	2.31647993842173	2.37324096790463
5	2.38787588557082	2.56910160345536	2.41457357372415	2.55794522126248	2.5426729326218	2.55510093886052	2.43729383980384	2.3864511410084	2.46532043336479
6	2.31538671943976	2.54736464533943	2.35191060145737	2.50078676649154	2.5440250610533	2.5772983861892	2.29822082211915	2.30255961474303	2.28882867618241
7	2.51651154355619	2.74237496766355	2.53591355822825	2.67895163737552	2.7445197603583	2.75318015617973	2.50604408878708	2.51898809523365	2.36380779926056
8	2.53268497438639	2.6499363804103	2.49374701025787	2.6911326400936	2.60986465088597	2.63022730434016	2.57105097242198	2.59098561217735	2.42919345417455
9	2.27655364215769	2.47613041224306	2.27321148634712	2.49964169481875	2.40917966611841	2.45313195263101	2.33398371934454	2.23451930678024	2.24091533330847
10	2.35491263472636	2.59878341899854	2.46235744557659	2.48927279282608	2.61785545947228	2.60226532289678	2.4387692221166	2.30904202024343	2.33504002399631
11	2.44601731877136	2.60424188561593	2.45941206333184	2.53602436936994	2.59028113459383	2.62820559437056	2.49761127874881	2.51533203068246	2.43095385279669
12	2.27797499187585	2.5166039050832	2.4159142868475	2.48141945986404	2.52463306643557	2.56274201753731	2.41709671516246	2.38655349260253	2.20332099553752
13	2.33580187495938	2.40264118843688	2.26653580332984	2.41392298924853	2.34908071083708	2.45121769874887	2.37282877664191	2.40349240584113	2.3332284148494
14	2.34746998367165	2.53869712421922	2.43816485708054	2.53176443502094	2.54938497585307	2.56935990687026	2.4527702775763	2.3514487143746	2.28882634334808
15	2.52672706187926	2.59246383222249	2.45551513693736	2.61908568991878	2.59517976118638	2.64087296169461	2.52006657489712	2.50208972637894	2.36801816744545
16	2.40158941489045	2.69076876409119	2.46635453079118	2.63954272575171	2.72215164042729	2.69840634870517	2.5327111013062	2.48357020665223	2.36908736873573
17	2.43820356398057	2.49693433807156	2.38014507264878	2.51190970894939	2.54454052423585	2.55517987515317	2.4099916207226	2.33462254897542	2.36337307832675
18	2.41671830246891	2.58096109563212	2.47064112712377	2.5237292510562	2.50112413936843	2.5994780288208	2.41761183396447	2.43079434072785	2.40789925978749
19	2.35999988745497	2.47145492527412	2.38963317883699	2.53307193387364	2.53499976151654	2.53465349989569	2.38259420520642	2.45720491510981	2.34953758347881
20	2.28951293386669	2.53923239436441	2.38316978225473	2.48832473657073	2.54451418171241	2.58541846670625	2.40373414306611	2.29048475713629	2.33088245306938
21	2.28955990828837	2.64317869886897	2.47255220971502	2.4858268853467	2.62295815348565	2.65047282747227	2.3834124710685	2.3837290778372	2.33798659212769
22	2.39337242017733	2.50705717044772	2.38184125562804	2.47596640899513	2.50265577152398	2.5744543495791	2.4082493461472	2.35873010491713	2.37189988299807
23	2.45092615397056	2.63664735552063	2.35953525630185	2.58493945664095	2.62123020361049	2.67969830260355	2.50443825656344	2.44726155293854	2.42792969346176
24	2.37758038887662	2.53980335003105	2.44886566296629	2.45884151842597	2.55735461237305	2.57535567638599	2.36683468429155	2.31946436906094	2.44314784451443
25	2.39423795739706	2.67716299406702	2.50907229680394	2.5740594936782	2.5948480025146	2.64120298284976	2.47861831792994	2.4965587355621	2.43218743565619
26	2.3006184332396	2.36303102843837	2.2651652315718	2.38195372668504	2.35516096111628	2.39512722458078	2.33480645520381	2.3229434025065	2.28543448924573
27	2.39165371043717	2.62213744073058	2.43319979458592	2.54851321089569	2.61868945651818	2.72354972942841	2.52639104679127	2.43379485565141	2.46180352180794
28	2.49570021405063	2.63979354145072	2.43933563598749	2.52991858313645	2.51166569763527	2.61801650591038	2.48552457706837	2.46001411903877	2.30249949130437
29	2.44529428251032	2.58347692832239	2.44579969545374	2.58983519566139	2.5650555624791	2.58872203054847	2.50958665323639	2.39961553112799	2.40796880551683
30	2.34465654685147	2.55289480208847	2.39354451773685	2.48681258362354	2.4880277806249	2.6383554962955	2.46652563884559	2.42407639044979	2.3259762574861
31	2.36995307954765	2.55105043987079	2.34801574884511	2.51645766377539	2.51825751938097	2.53260392263836	2.41427118807472	2.38663290489469	2.37183600998107
32	2.30103278620649	2.50984752259903	2.35690582723272	2.45510390583914	2.50992667634465	2.50075940797299	2.37185752144333	2.3315327053414	2.35781256373957
33	2.40367432995154	2.6022709867554	2.39317704295398	2.5868635186533	2.64679802713221	2.66346461663702	2.51556911162521	2.46490031862564	2.43345518699935
34	2.34131476039217	2.40344026415276	2.23049467139929	2.37727140663729	2.43213841394558	2.4983744964221	2.29093546235815	2.38086034485028	2.4138927983004
35	2.5176878485721	2.62404357462052	2.43157660250881	2.62002150399263	2.64784656431548	2.65484190905869	2.47592150824182	2.43922875899857	2.4903775410676
36	2.40475409047255	2.62634854669662	2.45746351841372	2.58455827693936	2.67735882519161	2.70457166362005	2.43653157802547	2.43855551999574	2.50299054412053
37	2.37875361436678	2.53166629853795	2.42867758475669	2.49293410002344	2.45942702027359	2.55692977092713	2.42959553825893	2.453157898239	2.36508179307255
38	2.40408252343506	2.6025899883673	2.48016289967894	2.54980811184161	2.60018766739077	2.61476928325939	2.4499418081079	2.44897605930224	2.41378697591008
39	2.37368877339562	2.68121831005735	2.52401271361058	2.59222615442102	2.64470999649696	2.58536854045578	2.48932153620288	2.46351014661539	2.32925476157295
40	2.43216710640607	2.7074169240376	2.51220147298365	2.59769147650351	2.71387399759394	2.75940213297704	2.3954929066685	2.47427129123416	2.39631971405113
41	2.33509702476759	2.58143802441547	2.4282784676521	2.59969870091082	2.57792893961004	2.60870000142333	2.47236264032128	2.45953790604066	2.38084565984902
42	2.45394874779193	2.5799324143992	2.41724261877648	2.66145030068645	2.6063402653216	2.59246007257143	2.45404486524066	2.470535066057	2.26784239294468
43	2.27898316920373	2.55627621423197	2.34562505074525	2.44701343995049	2.51890569109684	2.52967828679174	2.41437415436039	2.43043320861383	2.29281695317589
44	2.30946686253364	2.60416374926555	2.40121959748576	2.52946146606668	2.64247552848922	2.65783530124725	2.36880449160446	2.3287124185533	2.30878940307232
45	2.31141002266854	2.4600055292387	2.23630218278719	2.43335246704972	2.44047128105296	2.52633803062416	2.38966454818926	2.36152279056493	2.34854329066306
46	2.42889226870167	2.65954992404766	2.54321158716852	2.6125639737821	2.69963192630465	2.69424271391385	2.50843218849519	2.4500394650906	2.40196194330354
47	2.34602988581239	2.48417801970277	2.34413827624598	2.53014426704828	2.50291051564414	2.52214330552133	2.41324856275113	2.30260707516618	2.31501392187592
48	2.41082270236646	2.54355319192048	2.36105946902132	2.49820129849648	2.54521832074587	2.5488479169315	2.44611446732452	2.42479357362494	2.40178511770387
49	2.3602493437654	2.60225901442739	2.50261510776122	2.53373959460931	2.59412070474326	2.6230514656515	2.4830615677011	2.47789437087356	2.44519648621402
50	2.36954098242499	2.57158764892274	2.35365331174485	2.51624730357294	2.5219200526005	2.61729178365777	2.43062466209173	2.43810455100572	2.40436159990189
51	2.40377431386187	2.63154542037315	2.37899120479657	2.55331532644388	2.59133453637898	2.57425988433168	2.55863201326147	2.48829626027385	2.49520943413455
52	2.37806606998106	2.48515557795988	2.38853909241109	2.46631342500261	2.49485974012268	2.5789156834266	2.43970160428617	2.36501980301911	2.36281235532577
53	2.31899029777628	2.50850683819396	2.37380097549959	2.43028077749397	2.49419020976284	2.52743078721277	2.32006058305965	2.3638587032956	2.31424611582649
54	2.44683911615024	2.61450240330583	2.43569966360861	2.52381190729793	2.60261679022715	2.65731797348556	2.50346197358993	2.4314923274406	2.34968710009123
55	2.39933819619718	2.5153604495664	2.34183070840763	2.46052131782987	2.61930636220225	2.62514571512353	2.34169352737245	2.3291554523248	2.38081756639156
56	2.43213595736307	2.50256576769587	2.44170691756366	2.50640146509436	2.51346501691595	2.55783095945611	2.45197146013384	2.45678808726797	2.40990420651636
57	2.3980135540315	2.54060646739629	2.38597961748101	2.5380884647194	2.61538627474232	2.58788878939455	2.49519237354891	2.43456209275126	2.446265218247
58	2.30639807965018	2.46891480689262	2.34739791074085	2.57275431054752	2.52313203403071	2.50902101738917	2.39521037040749	2.33948980909082	2.35143692845172
59	2.41578766869748	2.58766766871612	2.46308225209094	2.59791891838258	2.56380138850826	2.6496226313844	2.48762368923229	2.49656056045202	2.44469727487568
60	2.3593162507848	2.56612390323071	2.39654374736161	2.51249902128565	2.52002685339849	2.67423713981995	2.47735991685307	2.4511434308132	2.4297049231963
61	2.35782743485776	2.60767822282906	2.42466178937987	2.54983113604032	2.6249942526334	2.66136595896147	2.40394421458306	2.34200340802965	2.3561915354173
62	2.37389115058491	2.67380378983205	2.57211389976607	2.6414204766095	2.67534651320364	2.66419798763718	2.42949713143713	2.45710073882483	2.32129101231303
63	2.43057402781831	2.55933344248961	2.35837412508008	2.53582022523368	2.50656132766606	2.55913138437135	2.462867919287	2.3925796515059	2.35723158833003
64	2.44641815836399	2.59947513745156	2.46303938083519	2.56330911748886	2.66168900337411	2.67221913903345	2.54132999224289	2.44101500500299	2.43964510092032
65	2.37025412015342	2.61483030214429	2.4601247948701	2.68166918586141	2.65168435416925	2.66713383314947	2.46730324672951	2.43689544383264	2.37369437013474
66	2.46505149313986	2.56801845197871	2.43260181549328	2.53803846172484	2.55095405379116	2.60143199246242	2.36207409620427	2.43845340476249	2.39744565339781
67	2.43704978997683	2.58771229804872	2.47262529210325	2.52264769272231	2.57481937136889	2.57376674531979	2.44449551392941	2.40109807811671	2.29757543801301
68	2.44993640084933	2.5898075912431	2.34422841990275	2.51812218140578	2.54704842423986	2.61340879182566	2.40688927766855	2.4802840199325	2.29692598302583
69	2.34916391248074	2.57012565818466	2.46539354639812	2.56981766189702	2.56926708214532	2.62672000604876	2.35290901427545	2.37440881559417	2.29832828919563
70	2.29568635283061	2.5395470691044	2.35682673216105	2.51419217190994	2.56929618601926	2.55283326173583	2.47131630945706	2.42279965377203	2.34206847729115
71	2.41813702409696	2.56768034893376	2.47334901243959	2.55653798633721	2.58243866142956	2.62466933701686	2.47961563160535	2.45146743202358	2.35777507559032
72	2.38797106852417	2.66442946790347	2.52034224668484	2.54679528724894	2.60043308976975	2.6591260004435	2.40836740060188	2.42981400760044	2.3460398354481
73	2.40105756135502	2.57369107461916	2.4421501849688	2.49572970075301	2.58006529840532	2.56955863451906	2.41768791940414	2.4075658141026	2.36625563430125
74	2.3787721156116	2.55284400622389	2.37036259482355	2.55442462293067	2.60213374233664	2.57195078842348	2.48549206894553	2.44661466610122	2.38675055535928
75	2.37631775902213	2.60527596229957	2.46828658056713	2.5321340704968	2.59906861174326	2.63794876110531	2.3874375013545	2.39838390498006	2.36344357199213
76	2.37741277571862	2.54674535110457	2.38918702613521	2.54534524839174	2.57563372121147	2.59394069416371	2.53503080435134	2.41918267215479	2.36564719702109
77	2.46460476562103	2.56889764859303	2.38902831266475	2.52502819825314	2.56492434669749	2.61307213991806	2.4517695958784	2.40870403210237	2.4634594414618
78	2.25847009286461	2.40979665836223	2.33233262101712	2.43804205639968	2.45643649634924	2.47439073973262	2.37958519560858	2.34256174010628	2.28745521551519
79	2.39576403084321	2.63781903904651	2.41429314940555	2.60920641338051	2.62888710788351	2.63648113753152	2.39597966431533	2.38433473634726	2.33846328198596
80	2.36841750529938	2.6767365443847	2.46149343327688	2.57305198147898	2.63298083874044	2.66650878595009	2.45439746383217	2.43264495923352	2.3934837557615
81	2.39078361627965	2.43808485446765	2.25919791489632	2.3711028578208	2.46323803255742	2.4956071940492	2.39164805236364	2.31208981240411	2.38958342290059
82	2.26784977685506	2.51864137413297	2.38630044615	2.51264093386766	2.58420367365634	2.58009609749846	2.31397971808204	2.34246202950317	2.50588423436228
83	2.43295588912635	2.58925321791703	2.47717068566315	2.56425273436245	2.5683802804588	2.59407835500413	2.39140963263698	2.33448762008857	2.45144711305499
84	2.34564139684702	2.47944352986129	2.36520156484337	2.52800601731187	2.45080189287627	2.50591547909451	2.34968047442886	2.36221487012635	2.41806238017924
85	2.36305591766827	2.64008203710207	2.45926794149674	2.54332434910728	2.62045458677243	2.65497362667419	2.42187499632621	2.42815969545219	2.3726213748899
86	2.30705394741861	2.62443510846494	2.49191898068293	2.60766742656299	2.63757484770337	2.71844250231589	2.36297660390329	2.42827717638501	2.41387063842101
87	2.3249920709628	2.54603548836381	2.36676828430744	2.49543226565136	2.59108396832087	2.64482791016259	2.43029992672028	2.33452147364795	2.36190320222875
88	2.36766930580358	2.54682882651933	2.37033717107823	2.55128218368446	2.38421687669676	2.53957379987872	2.39150262606877	2.34260388394163	2.39666687634454
89	2.30513750164108	2.53625635533627	2.33981398987937	2.52912471187112	2.55348030519332	2.59467896220894	2.32236281017946	2.37410737957132	2.37143779853554
90	2.47962236451071	2.64186863666141	2.48773339573338	2.58871190419596	2.62415571844935	2.65374307498978	2.54732385264232	2.5680453347278	2.35844089154001
91	2.3932612753902	2.5417024396835	2.3954406146622	2.5466960265835	2.56557959051478	2.62341457782881	2.38999779535502	2.40292984585477	2.3637364506894
92	2.44563548451273	2.56631675966077	2.46315598445345	2.62723636606201	2.59065280362623	2.59182118995809	2.45651891006248	2.46756189230984	2.51354566968546
93	2.49851317943522	2.60326152853775	2.44374010417422	2.57007087385865	2.57097644563907	2.6786993794024	2.4713869875306	2.50434461582594	2.49829938796001
94	2.36048699784666	2.58115880599653	2.40745259594773	2.5150494501984	2.56833569971685	2.64610812401802	2.34652943433663	2.35412682611283	2.36284441746075
95	2.49484891570596	2.7003034529144	2.53771947306338	2.60746549183246	2.69161897590304	2.75787031009787	2.57442436727231	2.53276081163486	2.3727275634145
96	2.35563565898086	2.54395481527911	2.35285182611405	2.47394328048728	2.46799044276257	2.49857990420107	2.38058345986834	2.32907077206547	2.36248439035478
97	2.43194159814177	2.56862539739444	2.41221795446838	2.53618719678716	2.59909371126388	2.55614640170755	2.44540069046539	2.45940648842538	2.41369184735531
98	2.3197443964871	2.5074878695472	2.40692396835937	2.50403768325599	2.53208301892363	2.58464062844578	2.35529554362922	2.32893797854058	2.39948847284976
99	2.42564325823389	2.53735711454275	2.30028301176046	2.50369688726015	2.52769657760068	2.56846072522415	2.4647345626982	2.43053545316402	2.4077974771516
100	2.48906997633409	2.64629145215497	2.4519077071685	2.55503815127652	2.50963022368709	2.5541080723116	2.49836507366906	2.46961593202537	2.48353461163032
101	2.45732301541994	2.61314647563569	2.42804207002686	2.57122086402097	2.63742057293331	2.63875195449382	2.41145679899846	2.45264877772357	2.45929245620605
102	2.4201761963232	2.49722339357069	2.34185072069974	2.50607184874531	2.44839530146804	2.51734623280533	2.43143787314565	2.34151629541573	2.40137969161617
103	2.38481208265401	2.54110828344136	2.37681383180396	2.50529625477401	2.54529474865884	2.64032360022995	2.3735459526252	2.33151936439317	2.40966417121246
104	2.44267218975675	2.548282942496	2.39294093061133	2.53212852732429	2.49004229565423	2.55535448332822	2.42487919325245	2.37940969284243	2.39830208781119
105	2.24822363865622	2.52390330502028	2.36375576639768	2.54229152744149	2.51082108654798	2.52979584722228	2.33807226242202	2.32237760538936	2.3927035405342
106	2.49079294303696	2.6008908866776	2.46549231424136	2.57287878547671	2.61413471873455	2.58561184039239	2.50565115413696	2.38712302929526	2.42205756691162
107	2.3417660742559	2.62766726417576	2.39735744836174	2.53817020863066	2.56122909440841	2.63773490801317	2.40026365091271	2.30893821560983	2.37712232625096
108	2.34798045271238	2.55580306319709	2.35022173236298	2.48163925233865	2.52328506222903	2.54146250917584	2.33271662833207	2.38353493337873	2.37643635091885
109	2.36808091126732	2.54795758679852	2.4029814202342	2.55834721053114	2.5472301202019	2.59840720646623	2.51299673766933	2.45652935395361	2.32721359176294
110	2.49806041816055	2.69196661560157	2.50331922217941	2.63999764100672	2.66258920152325	2.69362738920509	2.63591012264276	2.48571028849234	2.53410461762026
111	2.36114986636374	2.60412661614364	2.36730973096147	2.50046279601587	2.53697178427186	2.57240350050614	2.42747528308084	2.46877195045641	2.34759917135975
112	2.43911834697983	2.64629975967116	2.50904552272853	2.57940106563546	2.71145564992182	2.6973675945525	2.36949985421427	2.46430529046981	2.4220661165685
113	2.49107561372494	2.57889792235678	2.41580393959004	2.56473760854231	2.58206196399474	2.66316358543807	2.4325301075439	2.40954016043598	2.35040844628111
114	2.30549172996228	2.43095844015426	2.25972364076348	2.44819374074157	2.45487619532193	2.45910414603145	2.44884093026995	2.43797678859912	2.4221904684064
115	2.51073108610113	2.68531779544756	2.4959769884086	2.67211405079759	2.64577854999882	2.71626957633462	2.51581867351059	2.46355039201312	2.45340137590851
116	2.5070209270356	2.6093957351915	2.44690218389482	2.56961236251799	2.66618104393724	2.6788027775574	2.60238471410641	2.51134935081111	2.43934157666495
117	2.35391044395239	2.5606108595802	2.46143261777792	2.61809535035336	2.63063844487427	2.65548217143793	2.42973936945308	2.41867853814142	2.42237149477202
118	2.42997435210296	2.63335925723458	2.39154151658048	2.54005044447665	2.62757263004873	2.66735498517013	2.37083684963947	2.4394927993805	2.36668592829147
119	2.41412135385484	2.52525065197689	2.43423648894287	2.52091644801028	2.50201751868824	2.55285033295711	2.41592946785885	2.40855018593141	2.38668226838812
120	2.40264043497926	2.58624396748019	2.29852914135654	2.51318686147396	2.56373997306006	2.58008240166507	2.35798499892041	2.3956404845184	2.40265862789751
121	2.45206181530745	2.67573538599094	2.50585124273227	2.65598836405287	2.6763530201069	2.72441192838514	2.49840301068725	2.53505074725073	2.44597665038844
122	2.4400576161526	2.56708541432387	2.43639620663606	2.5700053614787	2.53273988602768	2.60048301070042	2.36796876806716	2.38800844454071	2.39753215853923
123	2.38843437142482	2.61942523035583	2.5144047508008	2.57172520434996	2.55364563716241	2.5947052297529	2.43402372560784	2.39520828986906	2.35505273361936
124	2.27200013719631	2.54647716718404	2.31654246630641	2.41519004541171	2.59156233927611	2.66233404218135	2.34179275314079	2.26299178939522	2.37274009456232
125	2.37529335144564	2.54169532816105	2.42537346117931	2.57029885915141	2.57913792042561	2.60117245316205	2.34549278378663	2.39863252139383	2.3930386143612
126	2.43876457168127	2.53383783774581	2.36010170000306	2.53252475081478	2.5414555795565	2.55432601842931	2.43464098528053	2.35396313880193	2.44258433303148
127	2.20670573112689	2.44665175452556	2.30684942730688	2.50847943373378	2.51170879507101	2.50412605385772	2.37013443731091	2.39404557080222	2.3978435068697
128	2.48823993188265	2.56984465223338	2.42693461471845	2.52957771175947	2.57375546366139	2.59004586625899	2.32254760260056	2.31127523521222	2.42609319214945
129	2.30463820333014	2.52332724515685	2.34628216068042	2.54135850616513	2.44988405381604	2.53273656205058	2.38214053402759	2.31355074825977	2.30696034307152
130	2.41852397704789	2.67569916486461	2.47286556057948	2.62702953758838	2.68878416789015	2.70267553169795	2.53598751423897	2.52481454604613	2.50825673264249
131	2.39890351722424	2.54142865505585	2.39203241899432	2.55442421065406	2.52113698250228	2.46627845761231	2.33659788691851	2.32873583464932	2.39449175552194
132	2.3902656133652	2.59915512098951	2.42617488925448	2.53751577460569	2.57377571827062	2.62621332109312	2.47400710505192	2.49814729949072	2.40066857210048
133	2.45423142734328	2.58886834592935	2.43383139646634	2.61843652779187	2.5804486399276	2.58195280167593	2.4230599054655	2.40095376838955	2.38829793879666
134	2.40462440399198	2.55746193777535	2.40976314507465	2.45675899951688	2.55749573967641	2.5945812855577	2.39872793899461	2.4564734577459	2.33163771854814
135	2.48059034507685	2.77936888415431	2.64686611601929	2.72505552036852	2.79024037865253	2.81582157380381	2.62407579566506	2.55854529522851	2.47854172863262
136	2.39012486210234	2.56449375072943	2.42871626154829	2.58223161429311	2.58434631877327	2.67050776270134	2.47664751184498	2.46768372245765	2.44859084933933
137	2.37573390790808	2.50211212697236	2.3107094869951	2.49584181671223	2.42756962092609	2.50147230383593	2.35444827360871	2.2870708999664	2.2827053492482
138	2.32277017846816	2.56256912622718	2.39967901389788	2.53142617885153	2.567377114836	2.6610841123154	2.40665527071838	2.39015561226924	2.28234964232248
139	2.34230745782473	2.5310329090103	2.35947612723969	2.57054226933121	2.53060604742046	2.58090027126459	2.47335470996028	2.47046067970966	2.37991617548084
140	2.41086060825177	2.59446925310498	2.44160048841228	2.54317676402043	2.57477718110131	2.60312523505579	2.45510782440331	2.44879178893011	2.37558847794069
141	2.41251450723599	2.61838522402819	2.47022940579355	2.57239873537663	2.6071853089932	2.67162955000653	2.37447032203723	2.45638972909164	2.31556792718917
142	2.40152580808544	2.57272880830099	2.47905372579225	2.57046151866434	2.62388220799566	2.70265447738672	2.39290994449199	2.3694499171939	2.4712009200443
143	2.43151605255847	2.66999826481192	2.44433349883135	2.46681840973122	2.61267194657227	2.64756263334882	2.46335469724805	2.40061866267891	2.40591116529276
144	2.34788481489547	2.51506247031285	2.36138817238909	2.50465568518214	2.51763387941665	2.58662667607988	2.36246268531085	2.41825819232562	2.43396715330989
145	2.44361568676661	2.60669063077948	2.44899797547826	2.58984813055529	2.60157378422318	2.68636870354546	2.60842606766825	2.51252979435353	2.3576831956698
146	2.41797529351113	2.6404876797837	2.48638766530117	2.57334819818837	2.58634586346502	2.61944374714349	2.44459802248395	2.44803946675635	2.31742965057387
147	2.46459327043573	2.71989079451389	2.5342643723831	2.63851597379117	2.66570228434507	2.69813919836221	2.3883150306538	2.40122946687879	2.40049375331445
148	2.38218016083452	2.45065018834234	2.27400620524214	2.50414910137022	2.43232187485729	2.50417060618744	2.3565107203214	2.45429434503238	2.32943086861211
149	2.46830981181684	2.6310121621495	2.47484807503093	2.5981411451615	2.59460056797041	2.68872631097362	2.41283020517209	2.51073321072185	2.35419607496128
150	2.4812009008862	2.54301267463387	2.36497903363814	2.52746293804384	2.50812296562569	2.5352703705473	2.50548457441052	2.44710444768655	2.46507921795137
151	2.30182885654406	2.44658538701345	2.28771094727655	2.36240458360073	2.3695610234869	2.39594055269667	2.29183198375161	2.28416626684004	2.33399796806089
152	2.40959075246446	2.52699532138395	2.41240451909231	2.53597354663561	2.59257979525293	2.53191971211207	2.46217263518443	2.36884636585267	2.34403937304497
153	2.53292791260516	2.64513563043064	2.56980821911527	2.67145533597941	2.61535856631755	2.73258473537662	2.58052103617048	2.61024520864354	2.46186750602728
154	2.36810210614382	2.49607540652416	2.40163630755123	2.4758367091304	2.46469502856151	2.54771436253981	2.32130915552686	2.33059457105358	2.30984264584172
155	2.48027268307599	2.59286603241702	2.44410321743584	2.55566293968041	2.54967953825819	2.60023052502077	2.45160656234707	2.48695120841106	2.37560971817069
156	2.43202085815949	2.5507030349436	2.38624111334409	2.49350596482248	2.5766749037365	2.61247963836326	2.35673592151097	2.30065018712401	2.38084337248826
157	2.30818139741642	2.55368057660589	2.32496454934511	2.46164174970687	2.47159919444625	2.56819151364741	2.40441947370266	2.32532766342003	2.18423628935067
158	2.4862641258223	2.70465698776717	2.57545580909549	2.60589337650858	2.71372516322235	2.79138453312267	2.44757911592659	2.36558764241293	2.45529757862822
159	2.43133453708097	2.59228505137196	2.41943109376671	2.58862317957524	2.56341437284936	2.58455735075692	2.44273855018977	2.393668437053	2.42050675174179
160	2.38411355605086	2.55907856685712	2.42613538309736	2.47763475886005	2.49719883937834	2.5892039367083	2.42352552493984	2.43474796796154	2.38363061115481
161	2.45129893938369	2.49029183610899	2.32265529816355	2.48026382907657	2.52331431191325	2.55527563015539	2.51214924793332	2.51845827015594	2.47243181324667
162	2.40601005146061	2.58927584518308	2.41547300842097	2.53507295581511	2.61652201753113	2.53608710751899	2.50056485933692	2.44919073557949	2.26671634472958
163	2.44439302960598	2.62776900701667	2.47992092786351	2.55709798328423	2.70776801775588	2.73338410838285	2.48271669327814	2.50554438449621	2.52545627693435
164	2.3953760842146	2.56728638061057	2.35789815590308	2.51719344565085	2.47888609952528	2.52132017759798	2.43128998547727	2.41577291553964	2.37080525268036
165	2.44180608302029	2.62784654270206	2.44077154433359	2.64009433204823	2.59688540676817	2.57324798492669	2.49543266569484	2.44204771758251	2.31400192901563
166	2.30449249947733	2.53634953788094	2.33412054092089	2.54144139755715	2.50545173045568	2.52133813070235	2.43877909882516	2.38121198506076	2.42621084234147
167	2.3893170488723	2.48913058730272	2.31249934939949	2.46857996350922	2.51227290080977	2.47814717933628	2.39794690852745	2.33637400388079	2.34308474423264
168	2.46954162897098	2.53272853757167	2.38235190397348	2.5309999469286	2.50850773826333	2.51826798900271	2.43674701128973	2.46642509111315	2.41742754663743
169	2.49021967901234	2.6750316163555	2.50651914631047	2.64384743616685	2.64629957094909	2.70365454006097	2.49131678737129	2.41506706512766	2.51541321273466
170	2.4515949346417	2.59687980261578	2.45885111577018	2.59805017568361	2.61883491874846	2.62562809217249	2.43600455047058	2.49287041545921	2.3854452965728
171	2.37341034307789	2.55848276153451	2.47660441028326	2.54365665578337	2.54792183493211	2.56997043892946	2.41461596150109	2.40954725285442	2.36018358031606
172	2.41791776617948	2.59660693849872	2.4114899726469	2.58032818149512	2.58400249139574	2.5674537764293	2.43500878998422	2.35233136597069	2.24312291570893
173	2.29977577132684	2.59840642056237	2.32633564936627	2.47394580925966	2.5555305880168	2.63304210501943	2.46284525178761	2.44047618920937	2.46058818405827
174	2.3640550673737	2.6649860350743	2.46520637495047	2.6036660059143	2.66142650937323	2.73224073733489	2.55368710808468	2.49222435497048	2.33752671362405
175	2.46009368729244	2.63968866452066	2.49955458487643	2.56299033442539	2.59456632016126	2.61789098040423	2.44312908473109	2.39593067735758	2.3131424303242
176	2.45835306563482	2.67361464374908	2.50623732188979	2.61295464286928	2.72263340769635	2.73072465428792	2.47635551711089	2.49141021144839	2.36690166765421
177	2.32557177495033	2.60072278132396	2.41520340856328	2.49462559796257	2.57736447398585	2.63605600327687	2.32675262980202	2.35787525547275	2.35177010799965
178	2.40768910352299	2.46227530040207	2.31480167075295	2.47651802939766	2.46300442163593	2.56296846934393	2.32357238819439	2.35218428366851	2.35683271840545
179	2.43211394729816	2.61495275653274	2.3527371720506	2.55277133609923	2.6346726314653	2.6456948703572	2.45326140005497	2.39371450726133	2.35526988251591
180	2.41273207792374	2.50421459902136	2.36077257495623	2.45788624680645	2.52623578969816	2.60966651012809	2.42857938669967	2.36066402730581	2.34295773371676
181	2.40116380706625	2.60053586192707	2.40838399791321	2.51097785545869	2.6283206624059	2.66248636554595	2.48238021784023	2.38976998589956	2.42165571193299
182	2.27296725342004	2.54259532772996	2.3452909036701	2.44104774943627	2.57244628441982	2.61416598991683	2.40881265569735	2.41609031661394	2.34615271087478
183	2.35614649176858	2.50587220383424	2.35088282493459	2.49543433533463	2.51489014027539	2.48839578560666	2.45840687746174	2.43570140470188	2.39335605057051
184	2.49595157326176	2.69071496492031	2.5655969770898	2.60112291126931	2.68917591620379	2.709679830309	2.57122108589057	2.55940275570865	2.47218523009196
185	2.54338484992526	2.63894511097616	2.47643250521013	2.58821675016036	2.6133074743281	2.70120450147195	2.50180439713277	2.46769796496152	2.4206907793478
186	2.31237067733645	2.56459452206395	2.43504986037977	2.54413931611089	2.57522749861543	2.62250640795036	2.39713827619331	2.41315961350865	2.36498893568272
187	2.35271207229715	2.56898276451746	2.42562792318057	2.54472067262237	2.58136387922415	2.58319843596868	2.42222140917147	2.41822712419928	2.40100185434739
188	2.36400793772271	2.61456101112723	2.48706005736317	2.56713932904811	2.59186987925005	2.65562515282492	2.47141607482593	2.44190933130338	2.43380712575078
189	2.3550355285328	2.55033747325163	2.35614289000919	2.53316636688801	2.55235889488911	2.52272128352307	2.35546507433088	2.392825739306	2.41162043009656
190	2.32221575830345	2.3625158320941	2.20871274224858	2.32802523579751	2.36189840663785	2.37643933815271	2.30563846067981	2.30477386862199	2.40040226986456
191	2.4114535622733	2.48205921747113	2.36743268156075	2.52005912789465	2.52519413782178	2.53686669568434	2.44856146488586	2.45506030475966	2.31045947275507
192	2.32561522261073	2.38120626897143	2.27595400447314	2.41794299338493	2.37924072811936	2.34138384539624	2.34808452722391	2.28258596477446	2.22034676242348
193	2.42974146138709	2.56401604225728	2.3992616472576	2.54318040342854	2.58493356751591	2.6408563725191	2.4543064189071	2.37785386791583	2.38878464274036
194	2.43183669702586	2.59822184740603	2.42455903025	2.55514826220613	2.58223322274455	2.67289855488003	2.52083697631418	2.48160934667118	2.369021647085
195	2.41941069384703	2.59619420907119	2.35695651544363	2.55267957219249	2.58473848077273	2.59397815712659	2.49788829780972	2.33148800119392	2.45001101649634
196	2.41273047285815	2.59623010678801	2.42632143603988	2.56285186687427	2.64366529537582	2.60675077398614	2.43288226687789	2.4496854829495	2.38042721343898
197	2.38895523986193	2.54349516263207	2.36971390866683	2.47858883495218	2.55027679094372	2.57994758002379	2.46146267554874	2.37912307059442	2.36836741537919
198	2.25568336451567	2.44434226710067	2.3027516711671	2.4024248640436	2.37928262112084	2.43012771314487	2.34115110265046	2.38769404044129	2.23797511573152
199	2.43158261149036	2.66689680860369	2.53140367600084	2.60988666891365	2.64804813162707	2.65969948320647	2.45751696509282	2.40187592917219	2.37964332890568
200	2.38069951340189	2.60030824728039	2.42477195697003	2.49199738942367	2.4832050570158	2.5761236018437	2.46960728883601	2.35158369529678	2.41573229677473
201	2.36919936551058	2.61625839121831	2.44315663164193	2.5586812563171	2.64617052853315	2.667157196881	2.44184300238018	2.45840248532968	2.33510363113131
202	2.42215822011971	2.56025856277548	2.33938914460259	2.53824469370096	2.55409041758827	2.61947514380069	2.43939004177687	2.35402160306739	2.39241034710641
203	2.35540770833886	2.63724261977425	2.3746748638631	2.53712489193333	2.64437902214539	2.61131286055985	2.44666969528948	2.39064291757221	2.35284871044851
204	2.39221598117101	2.56477341039462	2.37922890506611	2.52205491360885	2.57174462286664	2.63438229630528	2.49717598475391	2.45474033663068	2.34446734884335
205	2.48327029666692	2.6533751879446	2.46640283037832	2.61679719216932	2.66672473849287	2.61419674954064	2.46382988732801	2.55881614191703	2.46031593404927
206	2.43050571992537	2.60208140201844	2.44122799669557	2.55715152417891	2.60040362569161	2.64889938804203	2.44820523620376	2.49577466736953	2.39184418244302
207	2.47130826049405	2.57243852493868	2.41736926574853	2.48827427731775	2.55471827857298	2.66232707461892	2.46131135380519	2.45690678545482	2.44115563007011
208	2.37760549933066	2.72760287988145	2.59412428797819	2.74783489178527	2.74456650068582	2.80130594938151	2.42504723950547	2.39498188789346	2.26697931926848
209	2.36608906773085	2.53236586531473	2.41824914266874	2.52267744475828	2.62905799042837	2.63845668303498	2.41283580171742	2.40708137640515	2.35854941016666
210	2.40662349598869	2.67567373047289	2.504047926246	2.59964241848427	2.62569602226117	2.68672778578663	2.42151247840469	2.43696775041147	2.34669405485302
211	2.42283245992286	2.53179721103791	2.40649672433485	2.51568133856604	2.54830512406991	2.53928398836613	2.3995338139735	2.32379873036556	2.43374800257717
212	2.49176085329214	2.38528038014237	2.38757591562316	2.4417051079686	2.43211587218675	2.41517425967072	2.37234782600947	2.37033857513259	2.40514405073863
213	2.36880616460589	2.55071470653561	2.47610679709813	2.5780980992011	2.59401817157624	2.58946643446094	2.50853699760071	2.51633113607291	2.38056772451846
214	2.35318031687846	2.52612575075542	2.37344307709667	2.51347739024165	2.53369686797227	2.55097477577249	2.45772225760317	2.38531071884302	2.34818791504818
215	2.33475971146415	2.49694255633498	2.33858362177076	2.54858946138747	2.47518147239513	2.50693495675898	2.35486013750811	2.35980336045652	2.33154488871314
216	2.47697861886683	2.5371331723121	2.36900678150848	2.56415689499838	2.53008882573024	2.56416165441571	2.56479694837746	2.51714796562083	2.37797438942351
217	2.47776549457769	2.49508787681484	2.32044905005435	2.5169290791467	2.50317176381239	2.48303802349931	2.45902223554982	2.4255470107033	2.3904017854463
218	2.461452369686	2.63687076738124	2.4637799555279	2.69408076499806	2.60264356238682	2.67751488322448	2.45695755476534	2.50315746211624	2.24326340041568
219	2.46232634334734	2.57266431294318	2.40156381343538	2.52268496762229	2.61333386714736	2.54114063822174	2.47793270679359	2.41708795972244	2.42828977319726
220	2.48296227896929	2.69024241480556	2.54809698432659	2.62270140218734	2.77873826921387	2.77911368368478	2.36692633970795	2.46864162771142	2.35755904914136
221	2.34664630858405	2.54439563124131	2.38813143029234	2.52905573667001	2.55560764266246	2.58377789341796	2.48233370136599	2.47914490225774	2.39342692086565
222	2.31019169453663	2.49720901680843	2.30497134551548	2.48836312907064	2.52058473761855	2.52432013254998	2.33273592633383	2.34420665447081	2.21314236792608
223	2.30695208673376	2.6049650225971	2.36294454350667	2.57410787474853	2.59337583320596	2.6418855960707	2.49016895997042	2.3773457535798	2.37347874703907
224	2.31524959269205	2.62010934988594	2.47566099736573	2.61293438666547	2.55278621237739	2.63417333180193	2.34923450012289	2.42066286921678	2.39053297079754
225	2.48655998362496	2.62006613723791	2.44205165867407	2.66375251124711	2.6547324224934	2.70172068961096	2.52866108971526	2.41567196813672	2.44861418667699
226	2.36671266943049	2.42637463135729	2.35763300866854	2.49527866050145	2.49004309444586	2.56155616898709	2.33170715870323	2.34297515989018	2.44508416827637
227	2.34049957696199	2.56117400728164	2.42756414114051	2.50430019787874	2.53824455990679	2.57386752671534	2.33513069003417	2.30388629187592	2.35975031691679
228	2.4181771886493	2.56714292443084	2.39114550539628	2.58587298624414	2.52973427659415	2.57919385052705	2.40897316417051	2.39545222886114	2.33648646511417
229	2.37190952287199	2.51002418482786	2.35257672687558	2.45198637677942	2.49530735391534	2.54046680053872	2.43848012861841	2.39255700404447	2.32774085895943
230	2.40486182148511	2.51605158883063	2.37798181744496	2.56079089147424	2.59492488823498	2.57164179967103	2.40559368510951	2.43134383554701	2.43949475672077
231	2.32787863846617	2.57112117442589	2.3439830199706	2.53685390251272	2.61902851791672	2.6538134761029	2.40486045933674	2.34978502021752	2.40325916713055
232	2.33577526396408	2.59675077297923	2.41381300262655	2.45690250307087	2.55803406737701	2.57489324179812	2.42424394817958	2.41240538763352	2.36410141230091
233	2.46350402841862	2.60146078017799	2.48999113737412	2.6174071781463	2.5616456603415	2.64870665029001	2.46985883525481	2.47891734321984	2.34891102067686
234	2.34641517169763	2.47885238286071	2.35936272271197	2.50389098677596	2.5101562762578	2.51999911338811	2.42064177791764	2.43697926521984	2.41107108301073
235	2.38482009431107	2.64326929213501	2.38749845696618	2.52437293582066	2.54257835324455	2.63688836875643	2.37494528635868	2.37659674204322	2.37340681709201
236	2.37272112686427	2.56050026495299	2.47120773143242	2.54449405742067	2.52521670306433	2.56919783770754	2.44377066947948	2.41381102046375	2.42417126862734
237	2.55007676706672	2.77460763473043	2.61601774915207	2.79743397647005	2.77065789977951	2.76330233722672	2.58501036456758	2.55636889635999	2.45160792911103
238	2.31088938527811	2.62453205910977	2.43658378294793	2.50032332333267	2.54410788048386	2.56046889931099	2.33125432210859	2.35124104930752	2.43599589531007
239	2.27231047944515	2.52672135778393	2.36223462782429	2.51187312859123	2.56562695392725	2.59942951139497	2.31470962837753	2.27921090985621	2.28045511208438
240	2.42794497159863	2.523392563738	2.36243086575522	2.46631481550579	2.46808329693361	2.51482261654269	2.31739601314835	2.33319970282364	2.35343460539627
241	2.39470912635568	2.6651753461693	2.4686190749676	2.64986883902872	2.62482607521732	2.71506369291462	2.4049799803054	2.38718487626814	2.38409470139186
242	2.39243119182346	2.69074134686511	2.50655686298087	2.6227397363894	2.72249464111694	2.71001818243875	2.49995560972708	2.44747520518695	2.32621016020139
243	2.26931639564918	2.53351540321285	2.32838881402212	2.45618128004736	2.50096366466417	2.61907544585568	2.37307583593168	2.35288432179437	2.28799374412995
244	2.31569079171791	2.48886183015863	2.32015337366651	2.49912552584625	2.43894860817164	2.47451082028722	2.3708577739679	2.3485614236997	2.39767402280496
245	2.35081318167763	2.50059779482006	2.44372193385263	2.50080367815319	2.50238200062898	2.56548435239376	2.42691526804213	2.49355443773875	2.47705675880261
246	2.4159303195811	2.55924502722214	2.45964260309418	2.57127724293468	2.55032804758213	2.62799568571043	2.34505517332291	2.40559092763152	2.37866296288691
247	2.44148534530782	2.59496403752059	2.48530449486014	2.58817189602667	2.54092951487428	2.611768670137	2.63385786288183	2.46374901010915	2.42212140918331
248	2.37919521040547	2.47722220709041	2.29957346661155	2.53328184992003	2.48142219507942	2.61882156599299	2.39653927065369	2.37291618362794	2.29373338146277
249	2.36215475115504	2.55845075214898	2.37368909857011	2.52481669840599	2.57528901463778	2.5739702634357	2.33625063673747	2.32801591050829	2.33772748791325
250	2.4022309670871	2.4707127944428	2.32623857655523	2.48584159802933	2.53956218108416	2.57742402571175	2.35980910767657	2.38752685111191	2.31003842627985
251	2.48535057026355	2.61532925600069	2.53728752963472	2.60777774555636	2.66685970035213	2.70122591864571	2.468689766804	2.46296450148322	2.35346918627414
252	2.43665822256493	2.65607780396593	2.4748510102673	2.56750277320866	2.59303161502164	2.65134666153779	2.47591233089686	2.44478878516881	2.34584026822743
253	2.42005233343084	2.5685423393891	2.43077624321188	2.51522319817902	2.53610663656046	2.57186509362632	2.43471424874441	2.45654253118019	2.36470202330704
254	2.54526111750258	2.60899978142844	2.44409596657664	2.63903495723108	2.63778096970843	2.61536763371488	2.41992796072975	2.40345374054895	2.40422768126641
255	2.33884286063664	2.45464833991042	2.35637164909424	2.45318697871215	2.45974472294858	2.49679189449856	2.45897266253674	2.43056238723969	2.47953482121238
256	2.31473471173269	2.42758241773205	2.28805768467193	2.45578949365451	2.41904164053372	2.54024358294581	2.3939586650849	2.36525909154079	2.30814940880994
257	2.39327983035708	2.58774583474419	2.37349373138034	2.53236609189338	2.50292255529442	2.56735350171018	2.43223977743415	2.44080913473626	2.35503102824219
258	2.45034940683634	2.69420490045476	2.49803577323715	2.56388436192321	2.67558792240503	2.69935626114992	2.54555611557901	2.39535689886604	2.38485727260236
259	2.32649406994911	2.60596583227433	2.49096299713982	2.58630646228648	2.65061870706168	2.68032222780389	2.3793376326392	2.45668172555303	2.37335602660258
260	2.28930795699299	2.5497687561427	2.32554704418742	2.44851090335169	2.48563147162856	2.52290144454881	2.30012360749237	2.30264196227517	2.34535081846734
261	2.32731237916434	2.5128159533284	2.31349880154236	2.44435194724566	2.4119012018652	2.45344952359028	2.39190606485089	2.40156655511466	2.41137360305664
262	2.41980974596001	2.54002453341536	2.39322691445365	2.53732574726427	2.49463980835794	2.55509801603661	2.48740640943305	2.43961696078103	2.40909009367827
263	2.47697181800087	2.63921142898033	2.49146280837845	2.6324606505651	2.6490131595047	2.67875258375514	2.61200550027245	2.53008722761806	2.47291992777794
264	2.31042793687226	2.52874161569608	2.34971001155257	2.45553781074075	2.54795305072249	2.53810007918401	2.34548218576638	2.38415234459578	2.35676042986938
265	2.48725491647705	2.58034450998366	2.43247739294212	2.63499668726851	2.5850440287271	2.62331282475677	2.32496291062151	2.35187880016029	2.35759555315224
266	2.6121853726934	2.79206968317244	2.59780834527722	2.74671957575172	2.81255857014021	2.86072794026864	2.55960094026676	2.56846247293711	2.62764812630776
267	2.41199361681312	2.62352009776273	2.42179135573524	2.59437104352991	2.60062866098429	2.68628041318974	2.470002740798	2.51055979051224	2.48084721084035
268	2.47078195302105	2.70334681899936	2.54342256524891	2.67121316521568	2.66587551727218	2.73437819965268	2.58114251400196	2.51132307105023	2.36731646438094
269	2.32168854385847	2.62280316131402	2.44446629148331	2.496543265049	2.64489985971757	2.66946341423087	2.36850957969912	2.43950056363617	2.39488518629825
270	2.35188082136098	2.53793326027765	2.33352516827901	2.47207258055069	2.54830188753766	2.49802395947763	2.40525560677574	2.46560641321105	2.27182133746274
271	2.40382795369455	2.5045013862007	2.46071830480513	2.48701117488382	2.53752311983037	2.58917514720977	2.41988957030547	2.37979935365952	2.4237251797996
272	2.38204519823787	2.42682518829214	2.41012069650089	2.50911787646784	2.47111146952631	2.50487585074515	2.43037111882703	2.38888327090757	2.31078522635778
273	2.46648516385584	2.50860272940629	2.39155932845817	2.52908070665826	2.52318294696155	2.60528026365122	2.39801602474805	2.41199057559116	2.37154532730457
274	2.39155423494222	2.59640180209704	2.49700740943678	2.58732461251553	2.63074557175707	2.69071529902489	2.4994133848799	2.48804010809401	2.4465943705484
275	2.48632041972393	2.6737974773316	2.48003471395147	2.57877504908663	2.68512802291302	2.70824388633468	2.51109695406474	2.49153478508191	2.41274521824078
276	2.31403788558051	2.60184300349757	2.3506845795435	2.4628616236052	2.58796898408137	2.6103365403716	2.45495645375719	2.39562189366633	2.25784358347276
277	2.40955209107078	2.52005775645559	2.33992692739408	2.51663116591622	2.5773761773602	2.60296918931163	2.46582875901511	2.37015212089332	2.32222184614738
278	2.46346333640446	2.59085638539024	2.42771952287651	2.59324554368731	2.57188383773677	2.5536333363868	2.47518248206595	2.3817877960014	2.43499497573671
279	2.32080911746469	2.60479858120456	2.42914554270099	2.55523478356907	2.57063056925757	2.53117660672885	2.31895285186181	2.40162730282271	2.34785955331547
280	2.40434595096418	2.57226222080246	2.42324171587601	2.52246059645909	2.62748749313288	2.61847729422472	2.48653736897528	2.40622690427997	2.39650329636582
281	2.29703434853738	2.61265808045422	2.50387468532336	2.6025743325617	2.56817593774747	2.64152904996094	2.35426443301135	2.31450721016104	2.33116645411819
282	2.25573114555786	2.52053298451835	2.39200598497381	2.42799984488565	2.56399014852527	2.54540982851527	2.41401296824517	2.36090324911665	2.34346357803801
283	2.43235580526895	2.64711627780228	2.46430967208444	2.4907022846861	2.57262094270792	2.58713682236647	2.39287357344765	2.43172080045661	2.40677838774799
284	2.42676154617875	2.60970223931741	2.43779294804585	2.51858560888503	2.63513053639163	2.62916949011068	2.56760578391889	2.47741177246061	2.42766809150231
285	2.44631136163138	2.5567728473952	2.47023098244091	2.5286674581746	2.63486357208197	2.66924420032864	2.41017933299998	2.45898636429225	2.38408470366156
286	2.53227652699725	2.63899125845179	2.60544435567008	2.69284653739308	2.67363230603626	2.67819897950609	2.52460790030047	2.49438542787137	2.52831089310494
287	2.42260665766481	2.54862264238659	2.35190632443373	2.50066966037986	2.57329810860156	2.58567708563534	2.51342626679805	2.47025006029991	2.31152049699757
288	2.37718261807776	2.58559266124971	2.40186790333784	2.56422849767123	2.54862006420026	2.61576859761682	2.41578261303367	2.40334863659551	2.44128772538263
289	2.48668695975726	2.64473460847724	2.47458970888582	2.62484632375087	2.6316293946263	2.67818525183245	2.56241751960113	2.53395513322354	2.39077289640595
290	2.36782583817766	2.50589003110784	2.42263021247265	2.52404523031504	2.5896197176785	2.62631965709266	2.32808885702014	2.28963317968337	2.31042514278751
291	2.4024160810856	2.54150923321172	2.41336658713211	2.52555367151596	2.54843925373252	2.58547939040581	2.31703026576389	2.39593695338907	2.37350254899765
292	2.35693474099258	2.52002317695257	2.39578191161232	2.46662602966555	2.49677190149469	2.5482542618033	2.36545490140523	2.35482053605773	2.36302577590925
293	2.43653545169507	2.512012402571	2.36777188950416	2.54089842716561	2.52290389066963	2.562593269513	2.38502792355895	2.39073256293891	2.37195273420585
294	2.5407029506495	2.61842821853886	2.43520896298614	2.57431314698158	2.65850477666186	2.62108089540334	2.48981323326108	2.47260347021884	2.53335957689192
295	2.30233467771421	2.43842881593327	2.25465595437476	2.44016688042421	2.4060527655842	2.46617512885248	2.35362813198929	2.26348563680313	2.2522806743847
296	2.27814664256525	2.46636016443778	2.21656539072139	2.40469289768591	2.5027725600191	2.56527471846366	2.26076837728672	2.30759286282309	2.35513775384661
297	2.37975577277251	2.55245371660076	2.40840024581724	2.60409342980604	2.54925249634837	2.55392283273152	2.41060427663737	2.47606372507575	2.42531192745364
298	2.3740664697308	2.65966038894758	2.53202894572656	2.68329392529738	2.64902614511945	2.68016235964582	2.44217428059409	2.39050084947553	2.40175120051479
299	2.33993718954718	2.62109352483402	2.44751415267716	2.5921721802989	2.63246537201135	2.64289222930636	2.42234845683405	2.4718701461352	2.38568105709501
300	2.46608782340383	2.59994171040161	2.44460764454866	2.54419928997762	2.63514041222075	2.66899090560728	2.58757899937567	2.55491598686821	2.40586065051397
301	2.45500167147594	2.68988959857134	2.60407272970598	2.5958985621248	2.65255288927376	2.71496936719739	2.47796133133439	2.45628769734153	2.4322752416119
302	2.46346837596704	2.64795673092952	2.50495134737054	2.57713659077348	2.66306856605347	2.66109735472626	2.44457036393048	2.4666518828306	2.40008662660992
303	2.4876301234979	2.61083687454484	2.50434363849249	2.59875985229359	2.68048458207237	2.63777492015703	2.45358125300041	2.46462695311391	2.44921070986775
304	2.47752368741855	2.68793461851348	2.56509639451984	2.67704687056294	2.68970919225523	2.73715259882816	2.49265095779044	2.46009147293249	2.44507240545982
305	2.41330047842751	2.52376822316687	2.33783652212897	2.59660191781049	2.49312803059462	2.53059702852234	2.45178466919622	2.44088754803711	2.3186423156086
306	2.36031441030014	2.5841676387656	2.33808906897671	2.53334756379335	2.57118958747243	2.58201625820316	2.37975164312333	2.39017997936806	2.45000805392799
307	2.40464645836341	2.44689077274689	2.28622544520947	2.42913793324979	2.51810749456304	2.57657496160237	2.30177258136487	2.33148015517366	2.24165978470244
308	2.27442536778257	2.47226636593143	2.31843328579462	2.4908687364356	2.53683041554512	2.57928723380421	2.27456201400007	2.3398197567501	2.29489284191682
309	2.41838038446807	2.65573801723733	2.47008539162757	2.60084250764057	2.5955767913605	2.64789556798254	2.50467483715929	2.46821175822498	2.40917113309896
310	2.3745537293425	2.54838254446141	2.3794362571187	2.54473473488513	2.60073988622324	2.61489531170616	2.3953402853721	2.38630741358172	2.42340817080277
311	2.36728289105284	2.54147520492641	2.36266269467689	2.50446985517904	2.55236275283759	2.55186874767153	2.47001822321083	2.40728169844858	2.40618605966573
312	2.43863198625925	2.57977109909672	2.4854982399245	2.53105466647769	2.52310205139587	2.60193369526058	2.47313791856007	2.43020299501745	2.46368787995592
313	2.3574497607362	2.59080508792742	2.40096037175438	2.50311643871514	2.67112178672138	2.68490791374284	2.45646307786835	2.44906489700306	2.36651410408909
314	2.43588497408991	2.61671419897113	2.42631786198936	2.53059187039902	2.54159112577731	2.57115375232526	2.43540381911929	2.43588736837559	2.40465516287143
315	2.40417834786848	2.52340810814894	2.3841840270142	2.52582025776767	2.56161047438895	2.53368766423895	2.4396369122484	2.38895952897703	2.4109013224307
316	2.38152467076971	2.55235275139564	2.39359929898416	2.50937784003732	2.5815466311303	2.60647502877259	2.38758704567988	2.49207046015025	2.31402654029011
317	2.48176747206078	2.67731224232333	2.53626580709432	2.59513373324549	2.65697183934574	2.73179273554661	2.4413942104147	2.50401490389258	2.3890621298567
318	2.28328256054708	2.59639877605012	2.39642851512187	2.55859662114543	2.61813329081308	2.69026313929536	2.32472068513216	2.36567099510311	2.27662727355537
319	2.31370330145249	2.44973159533482	2.28184270281593	2.54153665756653	2.43088740483788	2.56269680987751	2.37707857428363	2.35162462719101	2.2592446476502
320	2.31034195085583	2.53623391111164	2.33706122349459	2.48435432115749	2.55275710187497	2.60320211113605	2.42109784562119	2.45045427375248	2.29403799556184
321	2.34287020858821	2.56994446395714	2.41645232020733	2.49234248527705	2.5415172214399	2.57245451699742	2.39844597392063	2.41348394081032	2.29359200559997
322	2.39342578390851	2.59549756354403	2.45153412634174	2.58387755843489	2.59510594523193	2.67578495195227	2.40602857114384	2.39616424304226	2.37499715068556
323	2.35642716244586	2.59005292516212	2.45922186960178	2.57615870143123	2.59021685818196	2.6525862922111	2.42944076450733	2.36398760803238	2.38946224409906
324	2.30232588391916	2.57313552196577	2.37817502504404	2.51412911706465	2.6021728793183	2.64318756443537	2.33921484296749	2.38029213577932	2.3368656938815
325	2.30819178802198	2.53854550433234	2.42362703225206	2.48503325259497	2.56629424915999	2.60968682418566	2.40025751815584	2.43869552308367	2.32949094108132
326	2.33238284008515	2.54918012065702	2.40239027161548	2.46575662065472	2.58968253755462	2.59225679967284	2.37694739670001	2.41804484263824	2.3359693509756
327	2.45671560709399	2.62168282722661	2.43698757716913	2.67138048394342	2.58325480844137	2.75702533720166	2.60122972207054	2.49540753961913	2.41466460112239
328	2.25875425102888	2.52338221863682	2.39106710866939	2.4736725109727	2.44521879255161	2.55813775379175	2.37431581058151	2.3893795622911	2.30414079632288
329	2.42342942735636	2.66991315964278	2.47578228898978	2.58982731466582	2.67894683587418	2.72802557956307	2.41434218491435	2.43521613968698	2.40799951264809
330	2.38263359652621	2.5587347371435	2.33032943455767	2.49932913720444	2.53052747353854	2.60977197122271	2.4685433679016	2.49259710801244	2.3595689196301
331	2.35340084316898	2.48164379136812	2.44962869492581	2.54353913153161	2.48130350840528	2.51546679159264	2.38007029917104	2.4001015216694	2.43872216614212
332	2.3494322200923	2.68758349684187	2.48192885603996	2.57558078481145	2.6523831480735	2.6740001510452	2.58618283816013	2.45945673118278	2.42363823558578
333	2.43805688212596	2.60319496687936	2.4109734585325	2.51350830349574	2.62309948875678	2.63218816719973	2.43977215537831	2.43162399795025	2.42094241162641
334	2.35436165034056	2.51730600457328	2.39950259635045	2.56356289436635	2.5185581714501	2.50525076545969	2.47476441585012	2.37179501960846	2.40774352123748
335	2.36422426542183	2.54567237077889	2.43105970243195	2.58351888375546	2.56522761754154	2.58307479650009	2.52128519468558	2.50281521668993	2.3034449639747
336	2.44277668091584	2.65621501683915	2.45727754735082	2.60570436394672	2.57763638353749	2.61252387361378	2.48490683793952	2.4605892780561	2.43283848599116
337	2.33080468180613	2.45566536747999	2.3409335845961	2.45084969832863	2.43303976767752	2.51156240808466	2.34362163005998	2.33377299888405	2.35036885294385
338	2.4555544913121	2.64430469205416	2.44626907692416	2.57529497300912	2.61464138676283	2.63737608773375	2.49172997172254	2.42960706512263	2.45771276633955
339	2.44877908864071	2.6756710956734	2.55243166047483	2.62252662818076	2.61170957928906	2.67445119662959	2.44962248550278	2.44216231645856	2.36301040896052
340	2.37816560806439	2.64429689736757	2.49747568496116	2.69825478771654	2.59929289943569	2.68810148117423	2.55439344373954	2.46599985537205	2.33223294835552
341	2.33068303161547	2.52401641608649	2.39159112758215	2.46099305594478	2.5285273099941	2.59457469022016	2.39734492612213	2.20610743234769	2.3698650845061
342	2.32842803397224	2.54070072694824	2.36794002736528	2.48075209890878	2.55430204680691	2.59689312881444	2.44309800611398	2.37005936480439	2.37177834243592
343	2.38663926049587	2.42980943546368	2.2754352801869	2.41456111739821	2.41542703552588	2.40570337070206	2.29319497491525	2.28816875119891	2.46542386429184
344	2.37870009145214	2.50071152769553	2.4252298357394	2.5159154689024	2.52650632681031	2.58232634281257	2.41508178351526	2.36472989193113	2.40443928869357
345	2.37376898971548	2.56293554903098	2.37783291840328	2.51217548632328	2.58346272213647	2.58108213793222	2.44561545184699	2.39605836077225	2.39225041978606
346	2.47722690645151	2.67721724486832	2.43757999686852	2.61380952514039	2.59653941057468	2.66135106863838	2.47088763434332	2.39987200624096	2.43204091095033
347	2.35277719139367	2.4861718472308	2.36629257327099	2.46710652575444	2.5382093020171	2.5384814251524	2.2452072885925	2.28347345021446	2.29383688670675
348	2.3408916695589	2.52632299336158	2.38824748171112	2.48884069491557	2.51038453799484	2.58679561915248	2.35356540439741	2.33673857513103	2.30048376412719
349	2.49348291664216	2.60597269708414	2.41793849758475	2.55263635528086	2.60619151905278	2.61352716833825	2.44179335790702	2.42924199579751	2.38624919064612
350	2.4973918405382	2.61867752441879	2.47938698438108	2.63093278812233	2.6271699945091	2.66869122797028	2.43586166206219	2.43908647701676	2.33888958105109
351	2.32961031761708	2.64471388875003	2.48905070022263	2.5254114512987	2.62119144359577	2.67559390516459	2.40087474633838	2.42163796308182	2.37431031306477
352	2.47333167284575	2.69287249600156	2.41373870942117	2.56515941520799	2.67393168062651	2.71235243102233	2.49466405560029	2.46969124125499	2.4687317339154
353	2.41047924675574	2.65870895089373	2.44359420332558	2.60068828056294	2.66792068701256	2.71800923685204	2.46323814895947	2.44566072696827	2.46874395374048
354	2.44947465910471	2.58169702767157	2.41591121435535	2.60725470061643	2.57649403819978	2.55048158907979	2.43314890493262	2.4651414342182	2.39384163906239
355	2.22673758646343	2.44384173644338	2.22752437886205	2.45904751048686	2.46251321822853	2.48132007333008	2.31484583149755	2.28200063551092	2.34081508061477
356	2.3690618711919	2.58260095287211	2.42661273577174	2.51543084541324	2.54712874087819	2.60761897354461	2.43064648721878	2.4068659263288	2.25772397211082
357	2.40601100945464	2.5474181348764	2.42890148269044	2.43760762818287	2.63694003242278	2.65944584229375	2.33139860767177	2.33363909790263	2.39794005545657
358	2.37184145595496	2.57607561962924	2.4198213549238	2.57573765370109	2.60340020696131	2.66197087581312	2.41382560693079	2.38856875600546	2.39539997356052
359	2.48197696456147	2.57701042313689	2.4286635113348	2.58009782067983	2.56607318377585	2.58892968754209	2.50549191715219	2.41192499092443	2.50821199148661
360	2.42293214561184	2.70732011317863	2.50894517083807	2.67556114207801	2.73277286587773	2.74690114325267	2.50125528500477	2.39189759607624	2.4220568189498
361	2.34325577182879	2.60317815887501	2.40397411085798	2.5591578748773	2.61860444739922	2.63317589233768	2.41569404979872	2.40295071531655	2.28854626566685
362	2.43785749044989	2.50994437936018	2.37991847126977	2.57057651648163	2.56739736101385	2.58449143692409	2.42295630740629	2.47929241099738	2.44848906241437
363	2.48717891666808	2.64204642953965	2.47954156776848	2.58636495748632	2.62877231241363	2.65500346364358	2.40424715447385	2.40292185887077	2.41312050665714
364	2.43257299417527	2.51144875649895	2.36903206382797	2.51181737032298	2.58315814323647	2.61241485008357	2.37576553569533	2.40053791037239	2.4269989626342
365	2.50320441311515	2.61171157011643	2.51117338431931	2.57754959896946	2.55547192438533	2.60636813954515	2.47096546029902	2.51058910210718	2.36085681258141
366	2.49633544795031	2.64912814224054	2.47164101237749	2.60670699009787	2.64361764162045	2.70736846674178	2.59614862216641	2.51400845853922	2.38213473606558
367	2.36274522643331	2.56851538471159	2.4328521925963	2.55504600903685	2.61097672024129	2.6301993559146	2.41303881363046	2.3430178393713	2.2899591839887
368	2.37943176399555	2.56690095840223	2.40263466093587	2.55815012406808	2.61796718042893	2.60612432926655	2.55313606386891	2.4884244378243	2.41480736923664
369	2.48197602800534	2.67011663858434	2.52745583773385	2.62280853918056	2.71321521435386	2.70548552757328	2.56844651320042	2.52906128011542	2.40987326963695
370	2.53826420377481	2.61790919567918	2.52747716492191	2.63452566927512	2.57609628839141	2.62412031214638	2.52288795344194	2.5248671411822	2.41234927580361
371	2.33573369201948	2.60853324995546	2.50172854970807	2.54699069089175	2.58951602815337	2.61287756589529	2.36416284961747	2.36965380875793	2.26472772335553
372	2.44848535948184	2.60762601641127	2.45342960480671	2.53171270323266	2.59007069049416	2.65176792892437	2.46811715629095	2.42319263555893	2.36434135782393
373	2.39383546368744	2.61665666105766	2.37032278814426	2.53329848636629	2.54830439936429	2.59417737400134	2.32852237092144	2.35600478388297	2.38435585857198
374	2.27963054887105	2.39358143581918	2.22345272076188	2.30139689628793	2.42517962070874	2.40763146837985	2.27958075434956	2.24567012932953	2.19914429927844
375	2.54010837323235	2.66285347781969	2.53925551698554	2.66423635815325	2.60850240681859	2.70189936653833	2.48443805929897	2.47047496647348	2.41925247864659
376	2.41636762743292	2.4956087564963	2.34362387706039	2.38930788715395	2.49575715888276	2.55699950004405	2.33372955969249	2.30400776294972	2.37066923696341
377	2.39869766571923	2.53249605688307	2.43107667143799	2.48742781598726	2.49989299128969	2.56920058360012	2.39669706049561	2.42164889693592	2.32716681429946
378	2.47218469082006	2.69116238037648	2.45332188661187	2.53574271676797	2.63670164425297	2.69096141629649	2.48020652546761	2.51743901985211	2.32078724005459
379	2.42508438694256	2.64923628037674	2.50387676947852	2.60791082773644	2.64307626674923	2.65653925682706	2.50590343198539	2.49170041562027	2.39742133921385
380	2.51556219372987	2.58146392876263	2.46610173263336	2.52076807400214	2.64393252623284	2.68659938393435	2.50013309833201	2.4495869780488	2.43342920684229
381	2.36581435006293	2.57291846725976	2.41122637834755	2.55892717285452	2.58625940275351	2.63091569551703	2.44824198216709	2.44004849430192	2.32786487516796
382	2.40044995555578	2.60694693169881	2.52603873865056	2.5608549200856	2.57918939832046	2.63836555328538	2.43895135043873	2.43457165657413	2.40553399932052
383	2.47263199704208	2.5934684657234	2.4250399086442	2.61256981310411	2.61711737812565	2.6473519185746	2.43843579433851	2.37489849601366	2.42383696436127
384	2.29029293826157	2.51636567356515	2.37545077221635	2.55537558454602	2.49346404908752	2.52595046407031	2.41366389084153	2.3911993980535	2.3936652758717
385	2.39878658343393	2.54279642679558	2.40378874385893	2.48023995666879	2.52343780159466	2.58552997622175	2.42480776914434	2.40181981317445	2.30703316613349
386	2.35163487348087	2.50283115781566	2.42089125770039	2.56190159662225	2.54894229772677	2.5976603774825	2.3707948338673	2.35191863602599	2.4289461160561
387	2.37309197675665	2.49576435394358	2.33109932230957	2.45368132534326	2.51430324920703	2.56402082169563	2.42343490382091	2.35490822876255	2.47164140348568
388	2.45824772125628	2.64965045867295	2.40092367291836	2.56307396068844	2.64871312857617	2.63182812090526	2.34542315287243	2.30119406905477	2.35206475700436
389	2.37456710891566	2.57153651403627	2.39239523019367	2.48213426785054	2.54636603078777	2.56472677789971	2.44008796096323	2.36024934293211	2.29027285068292
390	2.27190831524913	2.33731040645197	2.20080363192285	2.27570887162093	2.29075087731606	2.31488063818313	2.25677472976687	2.16992997857387	2.21079193549667
391	2.37143945580219	2.55054029508294	2.4172416701096	2.57832050870974	2.59351457793104	2.62523703952935	2.39384925827274	2.40356945561145	2.40052340621314
392	2.50205894816301	2.66402716382967	2.52151457421205	2.6266943034539	2.6660321967173	2.72626576285884	2.45921943157805	2.50048115105378	2.32460177345326
393	2.35559312436157	2.41691817507383	2.32390224346345	2.47501148588985	2.39779363800123	2.39813269739983	2.46483273253435	2.35056289857455	2.33226835587223
394	2.34709643573362	2.47741874093065	2.34095146252884	2.39451148122675	2.470315903002	2.55045215167218	2.38784798998931	2.35652263941639	2.46115605616215
395	2.2967146714057	2.56006139422437	2.34508109915705	2.4872288340376	2.61075027868732	2.60756539345507	2.50623481341463	2.50971822795739	2.52646219080745
396	2.40254484776544	2.55344991878698	2.40557883069043	2.55721058775651	2.56052701712411	2.58432633211879	2.48139902858138	2.48271340114502	2.36466942848186
397	2.49263309503927	2.50282580112114	2.35090953974155	2.54960579522963	2.51594949464155	2.60402617023521	2.4144769274088	2.40258485737461	2.39273297297511
398	2.33913610628794	2.65886443872311	2.48706141488573	2.60634681943594	2.67971523144703	2.69114152589411	2.34406456516735	2.35515368642937	2.37352134203282
399	2.35234930149316	2.40295644286279	2.24176363985247	2.39456852653275	2.42216225921945	2.49601707042479	2.27616276221206	2.29843010799057	2.34034513914808
400	2.37988650046107	2.48034441558448	2.290556344167	2.45952705232783	2.49069570608613	2.53769865976538	2.3685944234788	2.35475710499448	2.31097792671213
401	2.26066851641991	2.53117952233828	2.29841512679072	2.45297257483802	2.48873423045105	2.47593213144767	2.34157433322248	2.28819057090313	2.33938438456094
402	2.39952375036607	2.5349046902558	2.4029288647823	2.59135373439173	2.57515941747841	2.59697684663536	2.45399069372412	2.4318016477792	2.39088803566919
403	2.40827484110748	2.6880702634896	2.45141710835135	2.62492801426837	2.6968268673433	2.72446621282437	2.50001404876348	2.4951704906047	2.43499587349107
404	2.392369103208	2.56528763572368	2.43335957443431	2.55969758627115	2.61422640834884	2.62555307067427	2.48685123206051	2.53631428734702	2.47313020496365
405	2.33230637273402	2.45273633505236	2.25463259384704	2.4121502373814	2.42982780302582	2.47842261084835	2.38522998904829	2.36694967691843	2.37115954920153
406	2.49868382646318	2.6693301670946	2.51887631305958	2.5659640995537	2.66391218920865	2.67686434391415	2.46096819575414	2.41195565057881	2.31383296612449
407	2.43033963328382	2.66721464888617	2.51282247916217	2.64955371308693	2.69958018888581	2.74354665092442	2.35202142429617	2.42565050830308	2.46683032234408
408	2.43519459895444	2.45937983209544	2.3615289107931	2.52784989979523	2.48580466334134	2.48434879221494	2.42443408593372	2.41510508999991	2.42467083674957
409	2.44318748306516	2.63340595034338	2.508296714192	2.65277717907607	2.59974814000155	2.64045054217058	2.39536010488362	2.42048168077057	2.37087426343229
410	2.43303857629192	2.57271508877015	2.40816130531361	2.5057884914448	2.58974665976411	2.60416654876908	2.53209407762903	2.43523676015174	2.30072238100045
411	2.47263517566427	2.52396379998474	2.37222575777444	2.46928399202383	2.59861164083703	2.61332253616575	2.36497151293943	2.40573216730483	2.43035625827027
412	2.40091426935374	2.59973123829223	2.41055658749848	2.52761633838694	2.60377875806894	2.67574081891237	2.50651975024265	2.41584791013078	2.30838498499926
413	2.41619622221778	2.56856066171472	2.43160579044522	2.5354541456826	2.59582628985029	2.63901129024269	2.43613175721528	2.4694183602872	2.43000013150028
414	2.36715020793876	2.58685748914439	2.38492967287336	2.55068489756796	2.55713257623633	2.58406952856018	2.45894140436608	2.37432558709296	2.38231670954611
415	2.4784659567822	2.60389047082978	2.52915894373994	2.60886989837067	2.65266729827203	2.68592003108166	2.46449780391944	2.42389570314429	2.31304992227391
416	2.37088375079082	2.53117203909946	2.39834602438933	2.58905784276282	2.54783768587655	2.58557194627282	2.38772060750252	2.37695504119878	2.41806968646531
417	2.38040740522443	2.53160530671818	2.40812869163579	2.57085871276988	2.54860169747766	2.53590736185871	2.31024630823499	2.35867123296203	2.43987864509455
418	2.46369940795153	2.7250948058182	2.54964192314049	2.62180199616024	2.64353478135493	2.67088936613883	2.56509208607952	2.52906569160414	2.44206529982351
419	2.24749811015357	2.43346442693531	2.28253008743674	2.41594127652414	2.46211559973899	2.50922859345452	2.39930650497109	2.30908927209876	2.3388407105571
420	2.4074664888431	2.55764519525668	2.37951627308965	2.51820640700629	2.53468040148959	2.61486645312638	2.43106513518414	2.44084576855333	2.38968915835739
421	2.28806207087539	2.52292907062563	2.34248425818952	2.50679899288814	2.5154035434521	2.57153862113641	2.45888160039087	2.41830082047056	2.48292619386072
422	2.38775181580879	2.53303335395487	2.38820682054312	2.45754811042509	2.54070481601203	2.5150957425658	2.39655032733135	2.25672700689267	2.24472229449184
423	2.47487148591633	2.50745928374877	2.47369254837543	2.51830634767841	2.47664504861252	2.53093308709872	2.40719708484205	2.428983098402	2.33429372932704
424	2.45545988764954	2.74583499435501	2.58299882782444	2.66959020555111	2.78813495181305	2.85009581457564	2.5660588379802	2.54845638139036	2.51459160563682
425	2.48088362699664	2.57796036661006	2.41243845484181	2.55799092821349	2.50419027507782	2.62005804453864	2.49168622283975	2.41545964494928	2.42354777306577
426	2.47828688163268	2.5740526099166	2.45753236122281	2.60378052511541	2.58601955541477	2.60617134001656	2.47839685408995	2.46993543309021	2.4070938505074
427	2.49348184261868	2.64091974215426	2.4791059559646	2.69804082842862	2.6445760584939	2.66028815334154	2.48406486421247	2.49689469214062	2.45251466380398
428	2.40697869557461	2.4759693591785	2.40997325632852	2.45532629448146	2.48648393007543	2.50637419899658	2.44471690172938	2.36824792189424	2.45016920217947
429	2.41268236264537	2.58745547780825	2.44489799120349	2.60859903299388	2.60578742077829	2.60243688584448	2.44032329438261	2.4374103128499	2.40400525342089
430	2.42730609711814	2.64878302115661	2.47566229662875	2.54478825898435	2.64068352635792	2.66134133154761	2.47115784173339	2.46697309379739	2.35064687324291
431	2.50023056431715	2.7016800309222	2.56818975768782	2.65329336548211	2.69523717493239	2.78247281889605	2.6574951112989	2.61088888376756	2.39369947218611
432	2.46462269553457	2.63523609338835	2.4776992965773	2.58701912581416	2.67448585018802	2.72893737489443	2.47616390303948	2.48023213804792	2.42305469930702
433	2.39292916120594	2.55743998159227	2.40836023830956	2.47207226711096	2.56172718197563	2.60158493733754	2.40756723542072	2.42629991876097	2.44028064456409
434	2.27214334530303	2.54671215557435	2.36891238961922	2.45478571244149	2.56419361058312	2.55843989930087	2.28868538159564	2.24698609527803	2.33694611590599
435	2.51193045818355	2.61433771843142	2.43811814547081	2.55361940605603	2.60188378453562	2.65391216736968	2.43858552373179	2.53216182983035	2.34719219823541
436	2.39751398245419	2.6111128375325	2.44129716034761	2.57246222491373	2.60977628506926	2.6497902677477	2.50324825794777	2.47847453668632	2.45148897286184
437	2.38984063620252	2.46459069551038	2.27902069674489	2.44907294686215	2.447406125034	2.50906206923834	2.34482917699992	2.38020414118714	2.3736553398228
438	2.63258695000412	2.73798393311276	2.56667424896496	2.65701243769844	2.66997830067807	2.71651516515628	2.54916999976293	2.3915384985388	2.39894675251835
439	2.44240674618756	2.53915288863001	2.38254234704287	2.50950236183516	2.54160114542204	2.61349633141469	2.37611240943083	2.42057588115747	2.34298152878206
440	2.40471579834698	2.57612940013429	2.38030948839591	2.49331720245965	2.61066308562548	2.66679959339078	2.47218471279321	2.40522925720796	2.55790240377983
441	2.30007004783426	2.49930337582538	2.36084038216041	2.4459217062306	2.51422584009473	2.59473271620902	2.47562753691121	2.3381366503969	2.36189884385047
442	2.42057697648538	2.49738000951996	2.34706470521336	2.48961160823467	2.47175966234413	2.49429733568032	2.37875056009745	2.38187212104825	2.32483193296426
443	2.42619314384554	2.47514123229441	2.26385703325554	2.44938225244129	2.54862723959012	2.61291423782066	2.41241214017339	2.47194408117273	2.38594247038695
444	2.44101582275934	2.71450534608784	2.61806499556341	2.61013235414805	2.66239528850061	2.71695259773999	2.56841909792911	2.60319595460038	2.51877480791981
445	2.39246769948465	2.53703723875226	2.36906438110287	2.50339707907678	2.50874791673342	2.54493342332879	2.36910873307818	2.37001465734951	2.32199262611244
446	2.50546222136664	2.68785910169905	2.51733097319162	2.6563534175153	2.78156473408819	2.79020258791785	2.51687285323261	2.45374392687209	2.36843755620054
447	2.43805867618356	2.60313691816837	2.44065227431634	2.58985750141114	2.60207743081324	2.59611654820529	2.468786033228	2.52850816407671	2.44938793730157
448	2.39677088338239	2.59717945893804	2.49224872254974	2.62141821619631	2.61999040368232	2.6499801946712	2.41286219396777	2.38674862534353	2.40845004220348
449	2.45211995843167	2.61365187017477	2.49891915706946	2.56174126406599	2.54990583934739	2.62199503376192	2.38924353748473	2.46511935918237	2.45139548309551
450	2.44015779727822	2.61235519618575	2.40277117691512	2.5886993072067	2.56548852539733	2.72212892710595	2.42095612811434	2.40231150455269	2.35564824823544
451	2.49733686555845	2.54751838871163	2.46889954667966	2.53623641207103	2.5682245378255	2.60630894472427	2.60786835027469	2.4616865199951	2.4250752130982
452	2.36939420382128	2.52766102513465	2.32551452384733	2.52895355166512	2.57741718631285	2.59080895510218	2.44657619406917	2.36972181433835	2.35870060788726
453	2.48856946723091	2.59232925359225	2.43171642378912	2.66790289237857	2.56094165313386	2.58325885149877	2.52475489906074	2.43039078272376	2.54140644151685
454	2.32539659077626	2.47001989429029	2.31129167996195	2.41987888011892	2.41357285227009	2.51054591597317	2.31016379846916	2.30056532695108	2.25744105353651
455	2.37919479568702	2.52578168490757	2.39553001735431	2.57363971954707	2.54485164720644	2.54880299653956	2.45679786650061	2.44441974571052	2.44148132653341
456	2.53892082951523	2.58118340943317	2.44795420624179	2.60154595388175	2.48896132674707	2.58347742538029	2.48181755346754	2.57639354191521	2.31024632344069
457	2.35884851950048	2.54351235085646	2.37764122081547	2.58370246455611	2.56478032244216	2.61535876015644	2.42919286750135	2.39717937308955	2.4066117140563
458	2.42534509124513	2.56908129570522	2.39076940219559	2.54129356136041	2.54035418894232	2.59431473792542	2.40020371256949	2.39178801019678	2.47620613113596
459	2.37728827437763	2.4998994340403	2.33087467776705	2.54387806168722	2.50312697958474	2.51807230508642	2.37484164895347	2.37353659203777	2.2950127092388
460	2.3087999734019	2.50908548183638	2.36765493406341	2.41076038133474	2.54351156440252	2.52285786066612	2.45878349859103	2.48999531283397	2.40776192575726
461	2.46759086923936	2.60828350834594	2.46259893529861	2.64937566824611	2.64830602356823	2.66420249465515	2.44316478099791	2.48255474534654	2.44174546490316
462	2.49735632707376	2.62150722880989	2.49933139939975	2.55870472989375	2.65401339540267	2.71370211614915	2.46333015224993	2.43652431700374	2.50196254999668
463	2.52550503757184	2.60203874394578	2.45714860960729	2.53820911421949	2.56993803284179	2.65689065447192	2.5106503386452	2.48376981767426	2.43454231953871
464	2.40078559167357	2.57937434205672	2.41492710254537	2.56184220219642	2.6421542024302	2.64386680945899	2.43987628953908	2.46362053725122	2.42657244308682
465	2.44861931191975	2.69642068854935	2.52109632048772	2.58930497398286	2.65789676265625	2.67353700281233	2.53119641332986	2.52403065980564	2.3541246188069
466	2.21215690571671	2.47880177926823	2.30576079673899	2.46277940547406	2.50254834624007	2.55782411957108	2.26523795892962	2.25137262284864	2.29747430235496
467	2.32845731090541	2.49830340177415	2.37125635156722	2.48751621025108	2.49345491952895	2.52967225333328	2.47561833097068	2.42365774379968	2.31931634793518
468	2.44153490391411	2.67502429024622	2.47337558526108	2.60561458830765	2.70854589783597	2.71963691468947	2.5512206666221	2.51270194557288	2.48002251862221
469	2.31426514673448	2.47396590942026	2.39733605685221	2.46551860736423	2.46980006297373	2.56007380898943	2.42623887469071	2.42338235372138	2.38201080124368
470	2.34439688757555	2.62302624669438	2.35989394967896	2.50175474173333	2.59303594950879	2.58001454683927	2.37359439852204	2.38328713152222	2.43980556461783
471	2.35705764831597	2.47427566267246	2.30199836276863	2.45035091590938	2.45428814658131	2.476406775402	2.3052938931457	2.36528863646337	2.313772150567
472	2.45791627233238	2.61951433894721	2.52419251335337	2.65903766278006	2.61390215834128	2.603030562645	2.51567480126144	2.51992143890837	2.47830823476177
473	2.30715765139781	2.42762687795164	2.25293298913475	2.45754910275193	2.37477343528126	2.46369025727736	2.28825095054313	2.30335281405914	2.28569057191977
474	2.35177870666314	2.58090859852842	2.37551385012022	2.50654528900051	2.621147787913	2.656530215638	2.42406587235851	2.42628593780067	2.40055989049113
475	2.46738522273286	2.55614392087036	2.34726942636259	2.62163277541322	2.56397966711603	2.58271077558554	2.35668113522067	2.44145145130847	2.35493237321557
476	2.45963343504479	2.68716224911556	2.51969337786297	2.66310625115903	2.66736388109426	2.68275878963706	2.44483048540972	2.4098486288028	2.39447766094328
477	2.41787334119354	2.67721914959259	2.50723816551425	2.58280419264133	2.74787028614096	2.80653515401348	2.49036065629339	2.47112033268556	2.40848098569382
478	2.38970932715067	2.51729946791645	2.36705847527618	2.53996255205882	2.54483069757399	2.53021205759797	2.45228346788859	2.38702368242423	2.35484762025583
479	2.37908380141159	2.55471055040381	2.36914743585489	2.4649103360058	2.53309255088007	2.6060416002832	2.47670359257532	2.43905570946385	2.32840073238265
480	2.41381135461977	2.41519091017463	2.31348875013827	2.45909315943649	2.53009914151017	2.58833621609698	2.40917801521099	2.36026085798063	2.38697064152773
481	2.35616709651028	2.53629322113494	2.36849545267025	2.45979279103428	2.55136256640634	2.55635057334272	2.40931175810661	2.3967194283695	2.35560535357869
482	2.4583167651889	2.56678982073238	2.32320272766867	2.61067706989922	2.54198536644355	2.58832513716092	2.42243978611963	2.38126820157091	2.36463038388444
483	2.42048014039563	2.51053612473565	2.36637250841875	2.52129843069757	2.58609088211235	2.58094180924514	2.35912897101693	2.35825954276222	2.44510244730524
484	2.36918516949448	2.65621005504893	2.46874861926487	2.60331655091821	2.71859924023399	2.75641249021321	2.49564724803918	2.43090499054773	2.45967084346222
485	2.388346246865	2.55513007139281	2.40553567899417	2.54676025593517	2.52477798407369	2.62569410548213	2.4764521207934	2.42222073636217	2.43579418559603
486	2.3996817531446	2.67964329385404	2.5176592822382	2.56756842928102	2.66576831506676	2.7126217411143	2.45545228824441	2.44591641763385	2.41057116977156
487	2.37624739519582	2.65001081091467	2.49288208358103	2.59732491947523	2.65478223665502	2.63693094383131	2.40252169761169	2.38516742272761	2.39777571661525
488	2.4376618336608	2.60321696440877	2.35798619264957	2.57832512014561	2.55558442891919	2.62972255149152	2.45615361501851	2.38203047823702	2.36285241751749
489	2.43720802110223	2.62092286815431	2.43276718296222	2.6277023173976	2.63680516025736	2.66324261987062	2.39671325796933	2.42907306208258	2.40206791620774
490	2.50003309330078	2.52690008924938	2.48166238292348	2.55340491632353	2.53198881875236	2.59624030507768	2.50865256775765	2.49791884453229	2.46362418698261
491	2.38246599249464	2.55168815583306	2.37177262759052	2.50083368347361	2.48762524640186	2.60637754699295	2.36229684189942	2.36365605037444	2.39160760397599
492	2.49040020855824	2.6839230122602	2.43840262638486	2.61203411988977	2.62312126215264	2.69791288500208	2.44509936852067	2.43094523927313	2.48440692021533
493	2.44162113520993	2.57039447803899	2.3883395710452	2.60324269327412	2.58412266990364	2.64693692520882	2.5072045682656	2.50196818635145	2.41900880778926
494	2.32624375795173	2.47919975059349	2.29665018525301	2.40151976026597	2.42939004547703	2.54601651914263	2.39519643407525	2.27624610525159	2.33783125914413
495	2.35618021984423	2.47843515276361	2.37322603340048	2.52324675282922	2.48839051313243	2.48919368665356	2.30091646021677	2.36794102850356	2.35906943743448
496	2.45090787955716	2.63610945054771	2.57985054659625	2.59717749404497	2.60130633279315	2.6433627124189	2.44619364593973	2.40191843415844	2.28442106905626
497	2.24640334926947	2.46417066789335	2.31755503169805	2.46368614558784	2.47718656054146	2.4653170425796	2.27317046714297	2.30885040757341	2.26912449266579
498	2.39326888691193	2.54598816833949	2.38042190005558	2.47081249553085	2.5649692825874	2.59792012528366	2.43187256793856	2.47045689336636	2.45921355187098
499	2.41975895015051	2.49747043720777	2.48901794116457	2.56898577789232	2.51972867535906	2.57182522023416	2.45085443749489	2.4117833514486	2.42402133099106
500	2.47891354921232	2.66649801595394	2.51333704535575	2.56841690616487	2.70473067453386	2.7545445548478	2.48830759320766	2.48586661129718	2.3619638537682
501	2.40203100469743	2.54924591256991	2.36969864178255	2.46403816918131	2.46453527236561	2.53546988148882	2.34109899434518	2.36387343536547	2.43295341504139
502	2.39080707961275	2.65260079724291	2.4919985921262	2.65046841779787	2.63107309345898	2.64986074489446	2.49209007866128	2.49315118459219	2.46655531155088
503	2.44097019961966	2.51899278828573	2.51718569765723	2.5471087696146	2.58571917519803	2.63938313872697	2.50900010895919	2.40317550936955	2.37106644948013
504	2.45106756007081	2.63312875544701	2.4104992002125	2.59952198175084	2.62516642293306	2.64056754859863	2.46964713605792	2.44640404516074	2.4186946072177
505	2.44888031862102	2.60225800613295	2.4520320639943	2.51920114207162	2.56745624349612	2.62317810415031	2.42560067661085	2.43658005795917	2.36081746306645
506	2.30943632642192	2.60939122539357	2.45302971297908	2.51088668310281	2.61205824109163	2.62861557463834	2.41890547949453	2.3735888044507	2.41983057100394
507	2.32417438209182	2.4992788149341	2.36322577040364	2.50191215400208	2.58101926079413	2.59045507794818	2.37158126844825	2.371129343334	2.37835075113991
508	2.39000610937095	2.52086931826309	2.3335258224496	2.4589805402614	2.529857830191	2.54571894365567	2.49492599318415	2.52096676597274	2.49859925395787
509	2.47997530548475	2.69473571843706	2.47411447566491	2.68808591709208	2.69242642658309	2.79733904686583	2.49923333246155	2.53967162325164	2.47020736238183
510	2.31187890625847	2.54146804679916	2.38233975325542	2.44777923994555	2.52300489063667	2.55417522136082	2.38039103008383	2.37041360498473	2.29087388746544
511	2.46919396338038	2.53485510206653	2.44976161551419	2.60461112693419	2.57716869191938	2.62794718661619	2.51067307171506	2.54888393000761	2.47004314495237
512	2.42056584879538	2.75230715911278	2.53205824667918	2.63438834802923	2.72485590535791	2.76458960898819	2.49063986449766	2.4824854753192	2.37594951420677
513	2.55012955564687	2.66667983995966	2.49892242047178	2.57888357701448	2.72642185395481	2.70925154129134	2.45787800934392	2.42698137212499	2.4157152473589
514	2.44700003149849	2.67173669817222	2.49392596815758	2.59838362247335	2.63067648141642	2.674682196497	2.41577841211593	2.45832982490588	2.51854899837317
515	2.43990572198417	2.73811740523449	2.54035050163188	2.68742963722368	2.71652570469813	2.78413120989991	2.44617269481492	2.52765137948897	2.40189688611729
516	2.3893392846602	2.64157060411008	2.42852345737016	2.5462773949525	2.57394740163445	2.65465665429725	2.41448663813932	2.36002551598298	2.36598768841258
517	2.45087063833186	2.60225494130309	2.45880223057065	2.5729105558763	2.59684009154789	2.68346601945648	2.5174681412333	2.45933401192209	2.41548027046565
518	2.39413226928872	2.64301188870072	2.375229324164	2.59394090574318	2.61910296704379	2.64569140763779	2.3003861093651	2.38759181499838	2.36471941390489
519	2.43307340386895	2.56798071117313	2.39654681128008	2.54901896677793	2.50277176947602	2.53183630464518	2.43578852544646	2.39462258335595	2.42563434313112
520	2.32493237177064	2.53779137161211	2.39241252805709	2.52772683237827	2.56545697437024	2.57131402634678	2.36515715615531	2.36370117318417	2.37943137281824
521	2.47497671187748	2.65154727845733	2.47578396412534	2.57428935597783	2.66318976836773	2.68610030557517	2.41894155858921	2.38026596689031	2.37364769896706
522	2.26771387846864	2.4192355140049	2.2770981549302	2.39372336450554	2.41768807126406	2.43466712731722	2.2519647773093	2.22990584911565	2.26513687654797
523	2.42268107488282	2.52542979470282	2.29325161229493	2.488007239694	2.52190071655338	2.53970131001134	2.2898951575378	2.33560368767058	2.33731576233547
524	2.42181516551323	2.57855507251001	2.4550742346711	2.55006584316987	2.52412490278921	2.56275328714365	2.5532652069302	2.44165256862788	2.51061891528515
525	2.49259610382614	2.7788902087871	2.65149337138815	2.72971611794575	2.86724051452573	2.85749274209756	2.57208904175408	2.52196976808732	2.49798028159694
526	2.36085837341211	2.6307713214777	2.4696882348186	2.57138550598482	2.54834134154948	2.64661704449058	2.45728880203904	2.38940245089512	2.43743679459515
527	2.38002557136603	2.59508831090473	2.43625364980767	2.55134371174973	2.58679470314811	2.65435057750668	2.39742100445945	2.31407504763888	2.32978452270742
528	2.3840668331734	2.49798829801026	2.36379736963622	2.50804795512301	2.45022636370258	2.56231181090145	2.29842529555483	2.33979984153611	2.25755558737045
529	2.38207806214426	2.58540690238756	2.44281803164879	2.56386361048767	2.55799832070378	2.52292581185806	2.35573553161835	2.43743666753906	2.4607677237361
530	2.36081498844292	2.5772968111915	2.3519089448337	2.5407169851942	2.51202502427696	2.50110699577831	2.37260360645666	2.41558596500285	2.35770743860222
531	2.49590574681347	2.61295564253447	2.44604334508765	2.52835411739946	2.63829068900576	2.6549326866172	2.42527782206901	2.41036089512391	2.33839760308028
532	2.40844230796418	2.5610022012474	2.34631667959747	2.52041585373902	2.66897929238212	2.66351878837495	2.4715317847856	2.44374417308126	2.31794971420303
533	2.44601695058438	2.63139846944578	2.52211291178467	2.60657145956326	2.60930248985433	2.64411225694381	2.4802737571176	2.49818675727039	2.35921371781262
534	2.32222741757685	2.49578346387538	2.38169683323813	2.51205668350311	2.47277209203627	2.54192026712893	2.42465589808737	2.35532028609934	2.29984371528445
535	2.30199692093103	2.4399607095128	2.31679927799272	2.40317707742374	2.52083651901775	2.54697593898944	2.36449348243251	2.36941716785515	2.43400755096387
536	2.4427734837877	2.59790942054315	2.43353578045856	2.57172690718822	2.6749732288885	2.65951541757259	2.48495045805512	2.47751991189595	2.45556408988254
537	2.45874880152241	2.67202927299042	2.43621880732969	2.57317413739115	2.6155600147497	2.68192773928137	2.53546679298182	2.47306040022569	2.37486283211561
538	2.46507890087026	2.60064338689323	2.41828096417875	2.52112396634352	2.58250891330184	2.62899584720472	2.49531655168824	2.45972419165149	2.36516420224116
539	2.33503259443785	2.5305031238795	2.33250126756907	2.50447225770132	2.55245036931817	2.55121130875341	2.45562694318542	2.37495420011369	2.4721260287633
540	2.3997812002829	2.67677806701313	2.44114789983078	2.61259509608118	2.62806103333221	2.68438305320606	2.40649568185641	2.47923140717715	2.43738764605907
541	2.5708986136203	2.56772153039326	2.52696803410616	2.56374684913522	2.54821128466419	2.5636574816026	2.50844983732553	2.49600980407449	2.36135602773759
542	2.44124237010265	2.6181934979184	2.41784111733072	2.55575928605736	2.59302264488992	2.60577564751659	2.32160705510238	2.40167407647782	2.40672380824864
543	2.24473899445235	2.43887314947347	2.388541859435	2.4303121343412	2.47379810946316	2.52931785739299	2.37603396203536	2.31985884794035	2.36116891401418
544	2.38486328065755	2.58906353857344	2.35716038575507	2.54719010515656	2.64101432827861	2.60827632277113	2.34535969115362	2.40631087965724	2.37370285133964
545	2.3679429126945	2.48377643052975	2.38092029932007	2.52054778179769	2.46012490193181	2.56797726191043	2.41046228948499	2.40499619982923	2.35229410286842
546	2.41093293976465	2.63378530237018	2.48645117467731	2.63486178869193	2.61788259889515	2.60661086335755	2.47996795862091	2.46673272953558	2.38328503557754
547	2.38359459903098	2.6047402412004	2.47484570539401	2.52835004805241	2.55277842684925	2.63804774261882	2.41459031970592	2.44433176599591	2.34629509454952
548	2.28468947939591	2.37378286881254	2.19912453759484	2.36260096051947	2.44063079818374	2.47340278867724	2.27688146917147	2.29148687643456	2.29994956411855
549	2.3739046913909	2.50230121435031	2.32881895582738	2.47514560429625	2.48195193905612	2.52103345590709	2.32095040251743	2.3455436358359	2.373593541462
550	2.52875612263885	2.7690558647693	2.52469794680698	2.69274495185691	2.79501877361481	2.85119325287979	2.53842553098636	2.56025355485647	2.43522963384959
551	2.39625466220851	2.50917855893802	2.38045557990441	2.46899854076193	2.5197841161335	2.58059864158769	2.41566240618081	2.45178886050088	2.34009082526883
552	2.46899818869243	2.59251250323398	2.44008227745805	2.53650562389425	2.66573784014547	2.67862264577521	2.5473334509252	2.56970886447579	2.41984084473546
553	2.27686194540799	2.59186277426211	2.44229763113765	2.52036692489308	2.687866316004	2.70808001423142	2.42905971785853	2.42199593374824	2.26785208925919
554	2.37236050093765	2.68442581886275	2.53255706580246	2.68823383246056	2.61795436065077	2.6893120543644	2.47716797628005	2.46648683247031	2.41898509370418
555	2.38896421299416	2.61922412159203	2.39562347285207	2.58656141699588	2.58846381462964	2.62275111972184	2.37716083771315	2.43012533550322	2.45691759701032
556	2.35084648650919	2.54570705632395	2.39567599170156	2.48767651348876	2.60489932418768	2.53692318698735	2.4029858768798	2.49569431776879	2.25305787884507
557	2.30496894889873	2.49270818792819	2.42086670223575	2.4606308927493	2.50660011257916	2.53727542587512	2.36837250084815	2.29049814553943	2.41295682223207
558	2.38789941701178	2.66021851038183	2.49105669726946	2.65808275063223	2.61501784639174	2.6627563982097	2.52303663583026	2.50485366662888	2.38974541360891
559	2.33584503709896	2.55454689062677	2.41220605788536	2.51317358639855	2.57795671038436	2.6414443330535	2.44870145070916	2.41124139043817	2.41941342298624
560	2.40428044742159	2.68217592080649	2.50224140550474	2.64845317454173	2.68037817318481	2.77669219793384	2.41525390928184	2.58938042119046	2.40641919881883
561	2.43885315819142	2.5962508444486	2.49744278745436	2.5563441777357	2.59275718280085	2.64079030105045	2.39698002298751	2.37751712446792	2.40825996116859
562	2.38117965292286	2.47164874433856	2.33285658673246	2.54994601557967	2.48868054826134	2.56618855487035	2.42440599587968	2.30038441409302	2.31126317661814
563	2.34149271733743	2.40753759029007	2.2657793955528	2.39853680126854	2.42593579222255	2.45974032556532	2.31409665742093	2.27140483268355	2.31063757288306
564	2.36666371443219	2.57245403967417	2.33672631411732	2.53197614375124	2.51902713776063	2.56462847767935	2.41623226488311	2.48566014515894	2.38181718152927
565	2.4200668783931	2.54510875235677	2.35752818244692	2.50187729787803	2.51991702281068	2.58686689149127	2.43314568131879	2.36420226408503	2.38047043302792
566	2.34215060631955	2.51784847781375	2.3673622859309	2.49096120911629	2.53462018463043	2.51925333375929	2.36140823026201	2.37107465352782	2.34546937992109
567	2.33285508009393	2.52821799778002	2.36354882419227	2.40369407920929	2.50643920960142	2.51598227882415	2.35947341041194	2.34188534401178	2.32996827288659
568	2.43746190718514	2.60393920398916	2.44026023891584	2.63315481133049	2.56665636371877	2.63934882692947	2.56410852106994	2.44457324376042	2.3890611815072
569	2.45248541396754	2.63834930714527	2.41420199611236	2.59188633663791	2.5743948329533	2.61464015606922	2.45299796706754	2.50914708741067	2.34941673495481
570	2.36670966811276	2.5183293156191	2.39063919077522	2.43831948591455	2.53061399207413	2.52925790389041	2.42388426732973	2.42818838435294	2.43100908536085
571	2.38357844936614	2.50100936531094	2.35798361739064	2.48989821096061	2.55868496690724	2.57793973344098	2.39195208229484	2.35710887284879	2.39229260608157
572	2.38305331066007	2.47963078049156	2.3771368807268	2.58685477070714	2.53372509721985	2.55877127014461	2.4290579412469	2.40046730723799	2.42879898088333
573	2.38661586542099	2.55739839817555	2.35272000063725	2.46357111092696	2.46118996357551	2.57123677741174	2.41322416871124	2.3569692102552	2.46064191240457
574	2.48080267441735	2.6582472669282	2.49779644681408	2.58664790219961	2.64669665995229	2.64253978889084	2.45869416649827	2.46137722349521	2.32415581976646
575	2.49371313290072	2.6328087137284	2.46580475834328	2.55457664661104	2.62677967428445	2.71305608766093	2.45402272498976	2.44726635174278	2.44165914550378
576	2.33899758761926	2.60994763480647	2.37428473324156	2.47300509402986	2.55669976068383	2.60423808985036	2.3944478475052	2.41922532375206	2.33458279526207
577	2.38518721916655	2.57986363914158	2.47585508978328	2.53337658039279	2.62171265907497	2.63491989917384	2.45950265733254	2.38233198645202	2.28792798543711
578	2.47348126946994	2.50820600587186	2.45315333194369	2.54335012234973	2.50808011963366	2.59491040776432	2.48851557139993	2.43178537834	2.4336459508707
579	2.37147649327309	2.63651509811602	2.51037683727919	2.58861296734274	2.66118962706998	2.66552559104543	2.47656573505992	2.3997006335522	2.3917675909666
580	2.38351030993753	2.52510428907053	2.39516264544332	2.533249865914	2.48377950947213	2.52425967615569	2.42990033620966	2.44636660894238	2.32872844397434
581	2.394611254787	2.53188282175829	2.38669817205071	2.48210549162999	2.53971796254402	2.57060022231636	2.48719096830589	2.45054408321916	2.39053966403812
582	2.42802578646187	2.66684299666138	2.48975482288497	2.5643623750655	2.67402134653604	2.71671851179384	2.4423825636339	2.41207589403585	2.39397840173754
583	2.4961230828618	2.65557402391541	2.49618810027147	2.62461700745619	2.62483590439522	2.69445059405262	2.62704999871724	2.60836363692765	2.41821463995165
584	2.36617518590458	2.597262049767	2.43004229511512	2.61060566669616	2.6068627881375	2.65621957600362	2.4007753453222	2.41014344416719	2.29523594365113
585	2.48353908378519	2.61381132136349	2.44940763439939	2.58618686831698	2.63794252950398	2.61283791528631	2.41906690480275	2.37745896516443	2.38810454650857
586	2.26934742061374	2.37043991530339	2.2342149193079	2.40170700403995	2.36817599446902	2.3905980992	2.33775885046024	2.25790085326582	2.25713030867079
587	2.49000692315573	2.64797106023406	2.40054507414622	2.53825365804645	2.60399526019124	2.62936178651991	2.47228289698674	2.49090250205651	2.43301734695335
588	2.42181593544051	2.60396187351702	2.42069033934747	2.48487073984892	2.57651012433849	2.70411437794591	2.46465674925696	2.41548362696546	2.39259173910349
589	2.42987148635006	2.62849443037408	2.55906546900348	2.60365586758099	2.63884036502336	2.62948977051453	2.48489984050051	2.46830494132017	2.45023409711475
590	2.40879565018425	2.47700335899618	2.36272020556793	2.49242769681699	2.48615236384038	2.49628583242843	2.32684829491405	2.34692190494387	2.45382865869895
591	2.36077997969558	2.54926755654954	2.36989138576491	2.47376234052876	2.5495971744356	2.60632803000571	2.38719409288829	2.38383356582027	2.40469825642466
592	2.28556258547259	2.50836550820222	2.33469376366875	2.48798208911616	2.47890507214841	2.52282162774917	2.32058863689741	2.24253381740386	2.39761321407531
593	2.38126265688287	2.56734499243237	2.32116620019103	2.53158221804097	2.56422705651994	2.62205179109342	2.45728750526824	2.45389277953881	2.32062994832338
594	2.44422030372033	2.70456970272113	2.55902006460601	2.6384920528033	2.69873976476716	2.73569579347883	2.56981234365832	2.53049084535506	2.46271381088561
595	2.40313211006942	2.5699040246804	2.36589510592351	2.54917466877661	2.58465744545056	2.61425329281107	2.42371798347627	2.45941890650496	2.39798693890993
596	2.24598571006271	2.45760274767591	2.31019951596932	2.43588059227579	2.41386836389084	2.46120808829739	2.29450845622074	2.33414330613428	2.30271838672495
597	2.32928623336257	2.52552662048253	2.35742070805281	2.50627373192121	2.50288905536105	2.53074970987205	2.36848764772932	2.32255686881498	2.40777869668206
598	2.34028389562052	2.522968018867	2.42496745280832	2.54909328794116	2.55785522256726	2.58774641547964	2.38323187349382	2.37387080547987	2.41242301265777
599	2.3416870540375	2.46919079195847	2.32822316288425	2.45135764845079	2.4917128863199	2.4641836066347	2.38698595737434	2.38479053422984	2.36450192337516
600	2.42201470423519	2.54067778398734	2.39835927505653	2.54131560692983	2.50183955315727	2.54409451960977	2.48829441605847	2.47166278517462	2.35947987485954
601	2.29207591925052	2.55895096560846	2.38010101899291	2.51622049349802	2.53567103120061	2.59323662728513	2.33792753581818	2.32563319893457	2.32780730895032
602	2.45635025121766	2.54284382949024	2.35660705145543	2.56836046166511	2.56531042045415	2.59511030900671	2.37044853428015	2.37448960536733	2.42974673477361
603	2.48451384775909	2.58146037851527	2.46452318824298	2.54947616667936	2.56955870306357	2.65937410773769	2.46073628788264	2.46482453366946	2.34579664329028
604	2.38526757075783	2.52515449934061	2.33975565932834	2.46532186684441	2.48819354667859	2.55396252792895	2.32251560961072	2.32500150322717	2.40016926073319
605	2.28694873366052	2.44114200258954	2.28769111872722	2.48297648099875	2.5260895143043	2.62813632740251	2.47952054806379	2.49208646367904	2.2910190875069
606	2.35775763873979	2.56509217922795	2.39691503253349	2.52139346281333	2.56646569454421	2.64456534661314	2.37273112060211	2.40455488146803	2.36558373625476
607	2.20422032200901	2.43702235876029	2.30725180005556	2.46252144771488	2.35393216845307	2.38704334698284	2.29609417133515	2.30000551090473	2.29555054862313
608	2.49876731509571	2.66897437993431	2.55659886805078	2.56972487894126	2.70478706639092	2.73307363047648	2.52975179278863	2.50315967876079	2.35714904504728
609	2.44612752498377	2.63630750094953	2.49450250280792	2.6244671863525	2.71180500954462	2.81416497665958	2.38332431638221	2.35843548764178	2.4590185895326
610	2.42433816996168	2.64187768627788	2.45052844279297	2.56611842981268	2.66703306282177	2.69969052170103	2.49586725709356	2.39597620696497	2.33527928909969
611	2.41192021188503	2.61818784768462	2.48241364403576	2.54239692245646	2.63968757060109	2.65033131114018	2.53548896643226	2.46646674389131	2.42297909900307
612	2.43056132181265	2.66075506535996	2.47533710062868	2.62154963536759	2.66113712870614	2.67189973551556	2.45087256099677	2.47357623373238	2.44915320588538
613	2.36332916082222	2.4978387009894	2.35348465884585	2.39197366746465	2.43291056736283	2.56912224578766	2.27586820026497	2.32851926978692	2.26680271016238
614	2.37960546221064	2.60485405419318	2.38848063610958	2.4708075876624	2.62993702350022	2.65580417774527	2.40032361846134	2.37610446532363	2.41628486281741
615	2.37138498460964	2.71532948734355	2.44273270302244	2.6140157731048	2.61859854600983	2.64738673783232	2.40339106431623	2.43052490125471	2.41453027016015
616	2.37184658174828	2.5646115714963	2.42471726049704	2.51262350868887	2.59169426219876	2.64727823417302	2.451990282474	2.45448458585482	2.41597373451772
617	2.37990026405696	2.56041595765815	2.39296403131998	2.5444657761525	2.5469661378997	2.56388717504935	2.42206702087433	2.41691130765652	2.31153877247796
618	2.36169617845834	2.6221671388804	2.45263353176016	2.50410051167948	2.54912583884393	2.55871719860028	2.47531334672887	2.40345574836689	2.34007523105224
619	2.43884393635805	2.67768989966552	2.48105394440785	2.55962163879044	2.63537661790769	2.64217652864572	2.42630088464668	2.42008111558949	2.38278225264048
620	2.42001725565106	2.58334841949767	2.4449235753644	2.58006966447482	2.54034879975399	2.55570148905919	2.50373558828769	2.48001609409426	2.40557872854415
621	2.42662795983967	2.58618630794302	2.42955845913837	2.58646292534676	2.53557918180608	2.52045044817855	2.49682640127481	2.52008273303452	2.41697267077193
622	2.3787235016129	2.49658755415074	2.34178352372977	2.47728041719985	2.46366044469169	2.48421776260467	2.35626954198618	2.31725017059415	2.36899613594516
623	2.34572953756132	2.57447554088231	2.45924169038934	2.4878901537129	2.58376368758306	2.64149352253683	2.41140743520058	2.47297475845963	2.33795171135809
624	2.30730820508773	2.51875106235138	2.45251704540889	2.53918990849389	2.53681051622438	2.59470393976267	2.3472958817627	2.45469236411414	2.4221297727918
625	2.33835403397947	2.45074871804532	2.26593915347727	2.46203785243103	2.47893321465457	2.57089413101398	2.37022366769985	2.34115628375748	2.29486202311728
626	2.37555850545007	2.56031222710539	2.39827766926155	2.47719911696883	2.59745633665549	2.636591109248	2.38676565896201	2.35464409045574	2.45664450735572
627	2.43051281510638	2.51439318578882	2.43087042711817	2.48171460626814	2.56951799046094	2.65121067155093	2.40886391606519	2.41294287041349	2.3463624755738
628	2.45145376984033	2.67713660063302	2.46399379297836	2.65065472858285	2.698008435533	2.77046786778271	2.54375504244857	2.47973876325597	2.4534832250914
629	2.47603789397189	2.64712465588423	2.45538534620175	2.68442514795879	2.69149727747269	2.69583821123995	2.48026256424434	2.47483881600893	2.44216433654103
630	2.37539121449285	2.6376995705649	2.46249605755708	2.5405872227222	2.58376079275619	2.66971576548521	2.54254635071401	2.51613627653146	2.41376852229064
631	2.34860520634833	2.43299861264791	2.30793868495434	2.46146724488294	2.45682443620981	2.48015401990461	2.34899331493977	2.34659285313971	2.30555808583785
632	2.40664063034506	2.5505756418498	2.38078449736182	2.48998301886667	2.5344372965803	2.61521869375136	2.36438370156899	2.3670896216425	2.34299375345612
633	2.37026232801343	2.53862794250795	2.38806381367035	2.53621790627647	2.5452257020482	2.58399587546567	2.45123154239235	2.43234826812211	2.42988848421917
634	2.48566513929088	2.71501329971624	2.55328565006	2.68025560288069	2.69343731342161	2.743649819456	2.50119814211897	2.57767139249523	2.42754522094248
635	2.42595004722736	2.64092773725116	2.47167933800152	2.65585107952531	2.63762396060567	2.67316363403584	2.40512913700494	2.42137841474663	2.53526582449834
636	2.36515634641954	2.62769646030385	2.45854225073124	2.55575014670423	2.62930967131825	2.62566722356784	2.43060066934203	2.33074487144959	2.34706765440215
637	2.38711158689423	2.48575689553849	2.3048029074428	2.44009551644513	2.44922223391419	2.50049710949416	2.3549621060448	2.29544093341703	2.28506951062804
638	2.44852894392252	2.59504349989034	2.48228715968657	2.6117715177719	2.64638005479876	2.69493961564939	2.53362086792914	2.49624907971597	2.49029393021547
639	2.44967678215201	2.60957776683349	2.41098231595552	2.55294721538665	2.62962400700795	2.58112986420094	2.41228961956552	2.37969194356455	2.41775791178615
640	2.26991284420123	2.51138475107675	2.37411399996237	2.45504916705627	2.45656260750007	2.51065036159796	2.26565648663634	2.31076640634915	2.24590622671595
641	2.33621980056693	2.54124756737692	2.42106253632635	2.4996732090553	2.55265492430969	2.5498799550723	2.40163032583284	2.27461846350347	2.32770698538055
642	2.35170629638928	2.61042819907776	2.40787840143952	2.52365832369932	2.55519635632741	2.62728705967791	2.5099056259664	2.44786735974326	2.36261817896868
643	2.43013414114406	2.48935335016384	2.31232262601454	2.41134441652041	2.44994594983028	2.46293417472007	2.34282393670586	2.33036225322716	2.34378502058143
644	2.40420010503009	2.56672206195431	2.40885245696441	2.59000977702323	2.63284956255077	2.6412941711417	2.45523702958676	2.4375692342946	2.39378020563606
645	2.29889731550153	2.53259502301312	2.36741900980482	2.50935492155054	2.59031690139135	2.59351914612507	2.39157219596921	2.42282339837326	2.37422547640669
646	2.49009481730445	2.62938908891743	2.44953309782594	2.63048176533151	2.64661235974355	2.7016700826376	2.42797094322412	2.38782482406964	2.27837561976243
647	2.28685777433746	2.60225571999965	2.35535424730287	2.55790684052475	2.57725599783268	2.52044984814754	2.36944778516871	2.41952656169859	2.38270133981098
648	2.35170729990999	2.54088135653215	2.41024101467738	2.47743822410047	2.43479850478963	2.58721204946409	2.42987199492889	2.38415481556291	2.33578100386456
649	2.39828558701957	2.48978028113781	2.43748078211467	2.59692659716167	2.48507574823519	2.52211658536008	2.50005081995926	2.4321864415258	2.4058339054875
650	2.24725926552794	2.46206037728311	2.29868628913579	2.3744342538079	2.39343770951045	2.43105940545315	2.28785744183442	2.30434825991527	2.28930853752666
651	2.45707819563797	2.56654119075304	2.36498567626102	2.58230626538978	2.50576151143516	2.5668816590541	2.44131308800708	2.47230317020697	2.32579044236935
652	2.46756942649862	2.56639769016097	2.39879560447348	2.56874867873636	2.65480447636453	2.62005506941528	2.50609066064853	2.47053147778527	2.46003343130784
653	2.43538144910245	2.61181879920529	2.44043483290209	2.59056296245523	2.59761761354948	2.61220110236163	2.55667120456565	2.56653702804392	2.43158316749339
654	2.46464658191226	2.64109150130576	2.50330082311096	2.63627744081054	2.62813096937226	2.68012261862842	2.54668543776489	2.56945568521247	2.4248225500832
655	2.33996927441873	2.58600521799143	2.45010410145243	2.60385090446748	2.57608377987338	2.65579081184689	2.44703903940971	2.44376253921943	2.37172195348514
656	2.51295260475142	2.60779741178961	2.49009006967431	2.63294502285394	2.57073528272231	2.61326959465173	2.49829527963636	2.49624486902213	2.44813803245326
657	2.36623181820697	2.47771950817361	2.38041264513896	2.48760867879824	2.55359545403025	2.54883926677394	2.41067158311679	2.34880270375536	2.36614354588176
658	2.297746875406	2.41112568852155	2.29525243683786	2.36119398901548	2.37858995802953	2.51201784561527	2.3310201177359	2.32346114636175	2.26088298406114
659	2.30497170654387	2.59176168336741	2.37618302916352	2.48696883941045	2.62911711010635	2.66093460593445	2.36905342077037	2.31935785584223	2.33582736841594
660	2.42048175290191	2.54291875816761	2.46231089354702	2.57548767203484	2.54441665600155	2.63914395223279	2.45767665270135	2.42824853076502	2.37566611475448
661	2.31393103909608	2.55091856124801	2.34484622554275	2.46723608485237	2.6644422940369	2.62869314246027	2.3767934170971	2.40157521881348	2.46439997171782
662	2.4319451908724	2.54775630467689	2.38097752444756	2.5078429772814	2.54915947342645	2.63445170266171	2.49218235563362	2.47131195591518	2.49620178876524
663	2.44163824672881	2.62655791230319	2.40122895261918	2.55443123946209	2.61655658715365	2.65436850285214	2.49916027876244	2.43777196221829	2.48962719144604
664	2.25825090341873	2.52725096543027	2.41863665733671	2.52521582841623	2.56985404251659	2.60973006190254	2.37167301332767	2.37542728660936	2.39674741914829
665	2.30335175855971	2.53814548243322	2.38263245386578	2.55061779681601	2.55677465746257	2.57641179137624	2.45058485922859	2.38623396560717	2.42801298458906
666	2.56681355008616	2.6114572977124	2.41383352963251	2.60433972527001	2.68386841756214	2.68686583249126	2.44055337082658	2.55299849946415	2.4966820691245
667	2.41357333544478	2.65556455880919	2.48427186571884	2.64721973888583	2.65146456300893	2.66809337277032	2.49907289761541	2.42894912359815	2.43436964458849
668	2.42309946628888	2.6100620058906	2.4406461720693	2.588559339625	2.59758563555043	2.61888886186788	2.38208931831506	2.38488473074351	2.3017950891582
669	2.35514914057034	2.39565676433178	2.19244251800555	2.36337031046818	2.4506442764642	2.49283535978884	2.35226136525878	2.35429117165486	2.33533126469401
670	2.32900644129444	2.54263558032769	2.32034736154384	2.5338026370137	2.59834547920864	2.69102932105019	2.3291159610994	2.34661748035809	2.30758838767162
671	2.42037528755876	2.55388545231556	2.36616701400961	2.4835817634511	2.58804038369167	2.64315652058576	2.34553339872567	2.39511362718904	2.35253194574745
672	2.44047259997882	2.63206815936334	2.46626830610258	2.59281189392609	2.58457115416277	2.61775881942151	2.50108728899374	2.42715537631966	2.4740698676041
673	2.47529436880802	2.58454958587533	2.48621760175948	2.52277849720811	2.60476887288465	2.66959000319381	2.4248800625355	2.41424185283436	2.4489569373536
674	2.33980368776938	2.54553750882954	2.43959015685504	2.43355905659697	2.54805902025474	2.57584630440885	2.4640471615872	2.47516257647803	2.47200787479885
675	2.46281083396576	2.6379868176055	2.42071843530453	2.58500183790786	2.55778509772862	2.65057992224668	2.41483994748776	2.44307934553216	2.37721908037216
676	2.38757866753152	2.52620043781852	2.42855660119338	2.51194457500103	2.52229926737779	2.59304274862461	2.4761999129439	2.45323317483948	2.26853565275938
677	2.43707730627831	2.68209938294563	2.54583412258633	2.58864141812048	2.72241280417753	2.76057761851352	2.48144781437119	2.4144218957975	2.32428793578482
678	2.35393175700354	2.50345657589184	2.32477058944783	2.5031711753307	2.57760726739524	2.49693291488809	2.35933250552276	2.40107519145087	2.27256238434149
679	2.33496865650947	2.52716181597232	2.40301942879031	2.56985338595079	2.56828268902026	2.59746222749666	2.39882740979602	2.47184099055076	2.3426827514926
680	2.4859888597218	2.77374315405555	2.60263125937092	2.7133449839988	2.81372177148866	2.79915527672122	2.57051083273991	2.50856733923379	2.4192059014132
681	2.42162279865533	2.55244487808142	2.40811728756834	2.55999519471947	2.57866992601792	2.58037841425081	2.3886747516304	2.45386096734819	2.3750183698198
682	2.52983881522911	2.59781866273179	2.44330239099782	2.58665358093009	2.52799106455024	2.61154789020188	2.55567666058011	2.50733727449331	2.40449356134942
683	2.46489092080912	2.64495950252512	2.51319044252358	2.60892622922896	2.60758672180909	2.61239106888812	2.44790887829204	2.45546916156014	2.35504879078807
684	2.44727599017472	2.68148424828258	2.50488797077252	2.65561626310438	2.65226965534839	2.7048004035133	2.49973884114581	2.44119793840576	2.36242782943918
685	2.36614253565899	2.57717888860909	2.31731295574464	2.52264279541606	2.58958062954933	2.60718256764916	2.50437689809842	2.47601949122754	2.40769947682286
686	2.34236070556258	2.44290499409448	2.38863394286279	2.48342304707213	2.53002264486433	2.53805275966437	2.41826937368977	2.39254716924795	2.2250238937328
687	2.31745909519197	2.51448588207268	2.30229751217144	2.49589845005732	2.50660267560987	2.58579680746712	2.44123647857885	2.38429201043932	2.2995757040321
688	2.40967745392825	2.62390777366308	2.50646909173649	2.60592835666953	2.67358719526178	2.66478804821782	2.45356482057871	2.40089123959464	2.51402542513962
689	2.42464109806353	2.53314201415634	2.43836931694656	2.46930380204761	2.61693440483638	2.5451668365308	2.40331667780157	2.48474172532468	2.49419165963734
690	2.3471591698185	2.45529526766909	2.28235345993535	2.47602673710916	2.52211896354825	2.52183709872877	2.32520962051148	2.3753969136706	2.39358537854026
691	2.29462917923044	2.41905531153423	2.27374357862859	2.38039486004143	2.45289895997966	2.5118722307363	2.30793605829193	2.30594440274142	2.40536311584333
692	2.35840118364718	2.5577740028701	2.27202646411276	2.45057441040222	2.57323008977691	2.5742908243316	2.48130987278553	2.43564070057873	2.44075156578919
693	2.35481845143165	2.48674492887724	2.31900337448745	2.44944492844402	2.55333247677871	2.58499802345423	2.3617528682984	2.39899645933888	2.27276227493542
694	2.5101744001829	2.57435323337038	2.52171521398065	2.57215049499596	2.62819699816946	2.68864643956103	2.47191123749296	2.43966612856946	2.40392761905769
695	2.44602944704746	2.66502699211286	2.54831589261471	2.59318221329354	2.65983725307078	2.72712621225156	2.4432058306991	2.55776871730273	2.38176865137696
696	2.51377795578289	2.54484225063472	2.3608739556041	2.53592479524774	2.52742989171105	2.55611881101266	2.39475739828692	2.45588488063977	2.39698642354387
697	2.6106704687549	2.64249524101645	2.51677791477042	2.63793647031294	2.62619953710834	2.66786589584023	2.56860193258796	2.5546333859941	2.46591056459877
698	2.38516690130303	2.40516559624057	2.25605565620834	2.383026982955	2.4387464042784	2.54075611673711	2.39902974099954	2.40300706424184	2.27725782193279
699	2.41803956294141	2.61733591930322	2.45849662267004	2.55119155641169	2.62831838812193	2.63373300466124	2.46899322681482	2.4449458581553	2.39306880133694
700	2.42044035504291	2.55101350907758	2.36598262622752	2.47605704378145	2.58294661786092	2.67216406568129	2.43892529336774	2.43866485723266	2.32806046936168
701	2.41280642751384	2.61644632433975	2.49010947591899	2.59693084701791	2.60897322731228	2.60340758390372	2.43987111278337	2.46329677725875	2.42734255846711
702	2.44919850647394	2.55150686624671	2.41133260111619	2.56727066406747	2.62179463972848	2.6683582629643	2.50288817133909	2.49455419001846	2.37211690265255
703	2.4201393435728	2.63377587792636	2.52896030740674	2.65810473548527	2.66547092516	2.72584724898858	2.47462832393789	2.49585331212234	2.42975078818555
704	2.42071154455507	2.66019919380612	2.46093245176759	2.57892147437725	2.6300182897684	2.71809751497294	2.42281662115189	2.50586233886626	2.38831864388772
705	2.30613402761764	2.53173914883626	2.34928509517578	2.47997196035716	2.53152593362934	2.50868212867842	2.42821619862209	2.44404987072334	2.38887178409465
706	2.32317850929837	2.57263735537072	2.39213382546223	2.4910759591169	2.59938582936941	2.61296839980113	2.36027607259821	2.34141964049791	2.39072165806544
707	2.4938772492841	2.5902720944588	2.43567936966715	2.58443630553917	2.58108689141856	2.63580560280165	2.40719045037525	2.49407295825565	2.42856739295437
708	2.41337387671334	2.46253471030938	2.34525873431036	2.50122452947785	2.49504026687534	2.49139082427736	2.34137197323584	2.37929386804418	2.37416844775587
709	2.39380520521079	2.6548236335061	2.5216154128023	2.61762386872981	2.62885071893809	2.66883629950981	2.46957390588718	2.47663539437092	2.38314776297504
710	2.33700730494113	2.4687647146598	2.25284473054028	2.43159716969329	2.38464963297836	2.45007450703813	2.37954441719864	2.35760388722023	2.27681094886731
711	2.47605844567788	2.64610212751573	2.48273008747504	2.63173298351597	2.67244073078971	2.69074462332713	2.52622745923621	2.49001565474458	2.44478830106498
712	2.46628821412232	2.48508592439372	2.31082241706289	2.51858249247951	2.52625251330314	2.51632145211999	2.50409093949873	2.42610614974049	2.44019891114802
713	2.27041965184101	2.58134524216876	2.40739023967698	2.50094598192121	2.58846662417628	2.68483113243305	2.38807736444925	2.49432592654727	2.34630038379485
714	2.37344113576648	2.58440254563786	2.35368808998273	2.5923156480531	2.59703564589054	2.68201005906531	2.43999579412569	2.4568425107478	2.43600104404957
715	2.44800168350578	2.73638630051563	2.56775777037181	2.69922500998528	2.70820676352261	2.77037602191309	2.44239949909125	2.49071684473693	2.50387530067116
716	2.39287510440505	2.54042460080015	2.32176978231906	2.52775840290416	2.57802090103479	2.5536276068658	2.42345437079797	2.34343581405335	2.32287348162109
717	2.18808074749676	2.4968934715931	2.26006046007559	2.35355368474873	2.53693290023693	2.56798930975398	2.21055127689746	2.30103445380696	2.32138279169651
718	2.31989449619055	2.52944561251417	2.40358727154582	2.46434218511513	2.55118457743669	2.60573336931445	2.37067938129303	2.28424533855354	2.37643951145082
719	2.42022371217633	2.5309230592826	2.35125510098156	2.53918837357627	2.5511782917717	2.53281221882503	2.39471503860264	2.41787014723276	2.30067903350005
720	2.49192965878837	2.5402200214023	2.40121863675364	2.54896619481766	2.66766112947243	2.63730379009762	2.59215429447559	2.56587308860547	2.35096409761839
721	2.36949159061797	2.51862614979195	2.39311638482577	2.4190012456979	2.49649555173256	2.54437708590802	2.6032875695802	2.50805242657762	2.47681361673697
722	2.39266288447038	2.52927568088523	2.36161662964483	2.45361553203237	2.49349552720402	2.53381075978577	2.43353166375287	2.40292110681213	2.39353648193344
723	2.35361172913292	2.54199955086562	2.4106186795205	2.54071395389274	2.60000588393399	2.57796709408173	2.42487529935436	2.41073303003753	2.39162715261024
724	2.41569282957526	2.58967355420084	2.4618260227349	2.54499438860696	2.67340653271936	2.69392281127432	2.53795462846152	2.53296533379322	2.43430608647135
725	2.40902627502433	2.53146324714645	2.41931712356311	2.52313844086715	2.55091875504679	2.61229938273281	2.40790292866567	2.46582924444181	2.3886942418061
726	2.34243488926919	2.52225057242646	2.41529442564092	2.51138300191697	2.52555131606167	2.60637540992789	2.32502964125025	2.31394247699471	2.32345273670225
727	2.38740627210879	2.52509607612223	2.33933197551905	2.45156305933387	2.56919988941687	2.55148278425762	2.51951595161825	2.43556201393763	2.37284087355662
728	2.45639558298731	2.63002239863965	2.5344713432447	2.58808205830273	2.68100871885561	2.69500430474291	2.41804880194331	2.35665082901675	2.50931638913517
729	2.44884298984805	2.67289809971579	2.52891265438285	2.59564667986151	2.72431165860041	2.71680276924178	2.46928295958874	2.47401926166938	2.42444487900519
730	2.35585854119783	2.56824922850206	2.46859038615671	2.56210453865435	2.60448967322122	2.58613625590971	2.39351278689682	2.38130187095531	2.39554385515823
731	2.3853614098058	2.60222487860105	2.40206418682588	2.61203973270091	2.65702525946753	2.66418625265439	2.37261226315988	2.4968215985501	2.52889040865415
732	2.45782967070815	2.54857311520339	2.42229494590506	2.58489837086361	2.57610878918711	2.61142094889448	2.48574343252796	2.46414645569615	2.37224678049604
733	2.43181996999301	2.53960094706324	2.4055977241476	2.54484173355918	2.51315458693168	2.49725473310924	2.46532544347081	2.44746289593162	2.41586575365512
734	2.44994024398794	2.63479340422907	2.51447000263619	2.60448986401789	2.5937767385295	2.74408379981584	2.39178209489697	2.51111523701468	2.35149357973116
735	2.28608778244594	2.50309335855285	2.30382972561851	2.38707976749242	2.40724873903556	2.4984544842453	2.31407077465466	2.23344053100144	2.32105247550473
736	2.44048599366457	2.65485554395076	2.46734267154264	2.5873937575116	2.67542454640354	2.65594597673809	2.52443014362791	2.46433101016827	2.32327517637223
737	2.39009176243469	2.61291333988598	2.45998949066295	2.51787718720821	2.5996051919315	2.67808330794048	2.51374774990103	2.38045168280561	2.37022608274112
738	2.36572713966229	2.64303633975313	2.4544235501339	2.58910937676649	2.62809519666012	2.60996196516825	2.44454108650573	2.39234281987738	2.48880560805952
739	2.49032721351391	2.64684250292824	2.512791400381	2.63110108349403	2.65812988606546	2.68063085742095	2.44485837792401	2.38747664961738	2.42516009400644
740	2.38319560711992	2.52090527481441	2.43250793788931	2.45873301246184	2.5550219961689	2.58748952144998	2.44259807952087	2.42662410553225	2.37429110527677
741	2.33468615062375	2.57111110458795	2.32920413219661	2.52978409773553	2.6400124446203	2.66966221180976	2.34821730143086	2.35903530042763	2.41641182426802
742	2.44268874638239	2.54533919342264	2.40795265401846	2.55001037772582	2.48614198627713	2.48519743150367	2.41560385974158	2.38800558526232	2.3197777447991
743	2.45742270573019	2.63241195080261	2.48002212503657	2.59194767951583	2.6588688306486	2.70239654801754	2.48246957622686	2.36536355381419	2.38320577906305
744	2.44558290409025	2.6494015539035	2.49656093284027	2.5580515261833	2.63255870397143	2.71542765254521	2.46643378465429	2.51402474514579	2.46973622490786
745	2.37084618859729	2.43788115200627	2.33027667937363	2.43803842040132	2.46440972745757	2.5005180419894	2.32240385066515	2.3311976987832	2.39082168391117
746	2.3887127543931	2.52866094790765	2.32524742225838	2.49937324344332	2.57102660259324	2.60882192043496	2.4513551632908	2.41599421787968	2.40632959211146
747	2.42270456921982	2.57209182897378	2.40941309508088	2.61704983356724	2.61435339580012	2.72097955634624	2.43545859148575	2.53453431027424	2.43611006331407
748	2.44264007655489	2.66495377511842	2.4703163716906	2.58654948818372	2.69341392643847	2.6930362597493	2.48281606763487	2.40148929588608	2.47814266064734
749	2.38860842274066	2.50387103756986	2.43221805125527	2.54122205715728	2.54323120788671	2.60519713148877	2.42296963791589	2.45163776530114	2.46354956553914
750	2.33296433202203	2.47429021242677	2.33188476145103	2.48169038792329	2.3968534105856	2.49942947815516	2.42532646193522	2.42871338812644	2.30936676946604
751	2.37195213479845	2.52779416107477	2.39255262547642	2.56143783084937	2.48583496459662	2.58156172239619	2.38334562593565	2.35916487081445	2.46027157038345
752	2.31566004548336	2.48391444352851	2.36349263791289	2.52681928656625	2.51947746047628	2.48408258334175	2.42492732468839	2.40679357057818	2.24295351356689
753	2.46079508055894	2.58739362280999	2.43279953869542	2.51442498707809	2.60445131786413	2.59450908304456	2.4600567290984	2.3357669259734	2.32919687407145
754	2.29785497312027	2.64040349248604	2.40336979213321	2.55457818395219	2.58237135767157	2.62683467987369	2.40031045856558	2.37924418930634	2.36314883788456
755	2.39049484787211	2.51586248660235	2.37472799442238	2.5150200541452	2.48008799169292	2.53154640514984	2.32380092375748	2.35999576210569	2.32396178188394
756	2.37278503421789	2.55407586387646	2.33192022608329	2.50559831717731	2.57663947747706	2.54989713732819	2.3625943558368	2.38575918672315	2.39346965787494
757	2.45008037742408	2.61999392988789	2.43794598067504	2.53197506151383	2.65706929908982	2.60402614477508	2.49307720204183	2.45212806627117	2.39726790223271
758	2.43164763576277	2.68582122909082	2.49568571468905	2.61166335550654	2.59977030842225	2.65758188394601	2.44657140631222	2.46408381417325	2.55592956213891
759	2.45379880162804	2.52409477297223	2.36627690228883	2.41634705864717	2.48321081769875	2.53676378666629	2.37663437861338	2.38145260607549	2.41667523620793
760	2.2839012782954	2.5722771753622	2.38468446071929	2.57606102707523	2.52267594081889	2.63976184120312	2.36760418025641	2.40933308208155	2.36031313912189
761	2.33426549083468	2.54156656132998	2.36140408207004	2.53469667185597	2.59660695848023	2.64169758001552	2.38505333789651	2.43833842076632	2.37818022847799
762	2.41644166331602	2.6305671021933	2.4985148964429	2.58540845512823	2.61409028061207	2.61922866230965	2.4291711927737	2.55017980729658	2.25267325693767
763	2.39952091240671	2.64000815177769	2.47077276998742	2.63124166786424	2.61321788026466	2.65478134020845	2.4282506107565	2.37882451939724	2.38967928011882
764	2.27375822381888	2.4528521158581	2.37166334774762	2.45942079909893	2.48327472188167	2.5122664688563	2.3714191362607	2.46571376560867	2.39360782269531
765	2.3889775258939	2.49195226545716	2.34332303944811	2.59127363201375	2.4932531249874	2.50679850361984	2.4614532712574	2.43720177509688	2.29885856390361
766	2.47418722923201	2.60953392099222	2.44366899562763	2.57901408645402	2.57012137476354	2.64099910114609	2.41015957405018	2.40078154283066	2.39972299097395
767	2.40826265672821	2.55481114080275	2.37085622298102	2.54899206061389	2.59590877596291	2.55796166572823	2.50150582171863	2.49314589946009	2.3434684646463
768	2.2839628457454	2.57152364902608	2.4402670282769	2.60414410252015	2.60821536640436	2.61202452724454	2.5068901729532	2.46064593628671	2.41124898013396
769	2.38984942362321	2.58843827893222	2.42142930351754	2.59140152184741	2.58632502228119	2.62577223937332	2.57242786240432	2.53912169886556	2.46991888643731
770	2.38167023334521	2.572979734129	2.41689607008463	2.54605163944993	2.57090163048192	2.62748823490701	2.3683073699744	2.33616534447263	2.40647933350092
771	2.44019980030205	2.63292086251317	2.37813731260351	2.54649938680194	2.5808656227607	2.64815664951977	2.40888921148816	2.36824381750474	2.3459786724751
772	2.4112493897031	2.60825465964652	2.4276826395113	2.58513401680763	2.6204810781191	2.65648540963101	2.48010014844834	2.48254486704865	2.43201753583026
773	2.50937468942942	2.62322499717108	2.40293421413703	2.57164900560877	2.58357082601584	2.62199569188091	2.44447565550595	2.36610260442122	2.37653190005984
774	2.39666483756648	2.61351317241439	2.4429460251572	2.56371253531356	2.64595648461358	2.6769601812604	2.45144782908013	2.49196829735066	2.37951099935127
775	2.39541962563525	2.49248840235883	2.37507559923398	2.53018054143844	2.52964917035017	2.5523934634857	2.42243747620641	2.38181060450191	2.42503697071972
776	2.28929352646629	2.4472436440708	2.29169465714869	2.48988631343394	2.39934921642394	2.48778799010326	2.32239957900584	2.27222970881554	2.30659226894521
777	2.30317188962486	2.43535890924383	2.22614880507877	2.42107375198084	2.45244991955038	2.51564556264764	2.32588513080777	2.35898141187306	2.43213289524943
778	2.38730951097997	2.62138948199471	2.46361163123451	2.64290918042342	2.5948533044435	2.6445184138637	2.5174455284971	2.49243732591674	2.43532052499209
779	2.46770301194413	2.66482707340818	2.51911817645903	2.62067108604715	2.64162165571855	2.63867004865714	2.51684620946262	2.48269870168806	2.33121622089273
780	2.42265707212056	2.57648468957932	2.45111425380295	2.57253374213472	2.55857101627034	2.57597441939241	2.43282810956668	2.47337280234388	2.31608696801417
781	2.32444595877945	2.58813194648087	2.43060475421326	2.52278900174025	2.63068946790842	2.66971164229177	2.3108763806119	2.29184721813078	2.37056159037594
782	2.4856279850145	2.59664391895929	2.44530897156026	2.58884898618535	2.51589146060846	2.56465192595475	2.48845530553039	2.40415507185736	2.35404653178146
783	2.24815158997112	2.48520964992288	2.31592006645261	2.4886039552787	2.52409697094951	2.56469783379957	2.23420592763004	2.21611859221179	2.3824203110843
784	2.4206280912191	2.72515721720339	2.50057563298109	2.55892406456113	2.74357111538327	2.85055159899563	2.47067263991865	2.4958751026093	2.44117226853679
785	2.40244490370197	2.59967795933275	2.3892411755223	2.57270860426273	2.61875360246487	2.62617404643805	2.3499339176154	2.31503443254408	2.41270366836687
786	2.33797272668668	2.51412311522869	2.35349100394677	2.50594312959068	2.58005361868353	2.5375242188355	2.45559596794934	2.40214221808451	2.34981264794736
787	2.44351163846318	2.58298586911838	2.43433699375936	2.50507354780561	2.55785737875941	2.60395964044091	2.39846071235213	2.40686594988854	2.46941173967306
788	2.31687197009793	2.4982618246537	2.36247027161147	2.48473980581282	2.53864413569766	2.57232647846948	2.37723847450835	2.3742501145787	2.39847147940245
789	2.36466526198303	2.5201257587713	2.40493072910514	2.53430474890556	2.57506505905755	2.58540632834976	2.42046619328219	2.47297651903019	2.34092547451959
790	2.45654572631463	2.59682050851377	2.39835879919016	2.56178072879716	2.49811937959095	2.54017320727372	2.39894025157816	2.37653652704094	2.419250869253
791	2.34511331512426	2.61337739755153	2.43445984364868	2.59984650798676	2.65428170562625	2.59527943360401	2.51738170823278	2.31439472245678	2.35751203245561
792	2.39491245300152	2.60727622057772	2.43162434689665	2.58519639801277	2.60723473079476	2.64611519643829	2.51035667728254	2.45014969702883	2.43992996644345
793	2.42313609095216	2.55129605288927	2.36017679523096	2.52009896739589	2.58950744848158	2.63024229346802	2.4692068592853	2.45265477930562	2.32864134030896
794	2.40748049188339	2.53083954957297	2.37598051498842	2.46735644520789	2.54685043724223	2.53424868620475	2.41563452477327	2.47904088746784	2.31696826457483
795	2.30954555129599	2.56332553441775	2.3475375726093	2.56840879338218	2.496096218624	2.56263681580763	2.41917786433758	2.36058384098641	2.36641761152148
796	2.41936891136954	2.66524317767673	2.50018337048295	2.57569946303642	2.71778074978578	2.6690569051916	2.54405327807806	2.50169398041885	2.36823207638565
797	2.51164046388218	2.68247825609929	2.50176506478592	2.62308815719097	2.62123285306056	2.5983016056441	2.49154591482739	2.48008966118062	2.47461549386243
798	2.47440645632974	2.58384867454985	2.42633728563794	2.48856472672324	2.56895436041178	2.61602248194352	2.46576066586343	2.42764193781305	2.35132041887608
799	2.49419523630606	2.66471150185954	2.47371000835612	2.56404036548603	2.68912737533663	2.74994810765213	2.44555510342366	2.4694707654014	2.47424073876535
800	2.37998910816598	2.60136555513675	2.46122197469695	2.54887854999684	2.68059820780711	2.69609681589996	2.42009212174875	2.4119168426537	2.43535795106123
801	2.40737194463594	2.64461888403681	2.45037656983852	2.51236063524742	2.58537225865456	2.62611519472879	2.47096679803721	2.43928450192116	2.35737183739161
802	2.39888321275157	2.53717090960238	2.36166581462615	2.49891451034459	2.53325611902848	2.48659011455868	2.35836726779614	2.43691540437308	2.38738546489673
803	2.30495399845893	2.49866875606307	2.35275970781431	2.48841301116978	2.46641389462675	2.54525955271669	2.45767669962095	2.45487363932258	2.3631638523061
804	2.2128905707419	2.32134031524831	2.19856016402455	2.35398362798631	2.37890286841875	2.36943944707719	2.24687337576328	2.26474482689088	2.33180960444643
805	2.32611666667468	2.45269354528848	2.29283749485169	2.52284822569306	2.39351129578469	2.45446490268312	2.44081169245635	2.45912277515001	2.37505469661937
806	2.4528168356785	2.53884017018509	2.42944473199291	2.63785779907357	2.57944480236362	2.57037468315959	2.38341288731321	2.37886258350739	2.30490721146064
807	2.51105247353781	2.63732312826933	2.51263586048608	2.68580688953279	2.62255723584945	2.63558225800478	2.49488169214642	2.51049515423834	2.50442332731124
808	2.40429805374068	2.59256302257754	2.45244424728625	2.54699681873502	2.48668551085305	2.55052030106556	2.43916699313637	2.50978349009682	2.31020233058528
809	2.28931720841044	2.58324535347304	2.45337005931582	2.51660110877155	2.60099562811154	2.60637463803038	2.46690203083251	2.44112654010992	2.27851991050976
810	2.27334650372996	2.57929083243294	2.31363027293808	2.4878713497565	2.60782186741612	2.56442850596194	2.40098982750759	2.39578975097015	2.31974653996069
811	2.37441239516337	2.61850649741447	2.44419115594178	2.55268079762137	2.62731641829734	2.6826991026467	2.50092663675554	2.47244290350773	2.42393442431069
812	2.32761285137894	2.71124752426388	2.45655589825888	2.51375768935471	2.66248185430155	2.66299527695229	2.49928554400118	2.36832507616136	2.41267990800507
813	2.39527214060184	2.56176239688406	2.49878651632063	2.58974975541112	2.59737233199503	2.54260289773767	2.43695777615501	2.3816953265103	2.40826957975487
814	2.51592266171109	2.58557115671017	2.47659760620393	2.60964272374253	2.59897967273335	2.62668909196767	2.50322180887227	2.46567926806344	2.43800713250092
815	2.36111725137094	2.65001094794749	2.43581097079182	2.54722457774196	2.59540424782623	2.63542843106542	2.46962338560419	2.55043119316162	2.31265283992151
816	2.25489589007026	2.51669258717686	2.36278270124974	2.57961075164242	2.42192997126893	2.51032364758616	2.41818474198496	2.37510168534423	2.29148860788681
817	2.38165008348812	2.57998504382596	2.45673640138217	2.56832744884239	2.55644661297236	2.56234148003196	2.34561856035418	2.36310957701018	2.45044285685332
818	2.49716539758583	2.61695349426908	2.54611685287952	2.61189737198064	2.64415084766202	2.68504745488614	2.44201905106047	2.45642001451042	2.37686256309249
819	2.38290408920257	2.60083797923448	2.41474015713109	2.51794803688678	2.64779987146056	2.69223584284657	2.44004066427028	2.49189216530944	2.40667059434899
820	2.22619874883358	2.45800550409901	2.34083578060999	2.44997284971224	2.46892871441961	2.53769064934067	2.42461219676647	2.33942507171992	2.30464689715525
821	2.31710542971289	2.53316665885526	2.50450082689484	2.62759629224853	2.52956499863164	2.55842324150233	2.47289200843412	2.45383433480246	2.4127353917915
822	2.30194795513949	2.5122146116906	2.31970116501506	2.44865085679082	2.52127861144613	2.57866481691996	2.37523646683946	2.35541594954416	2.32440201409983
823	2.38852619040223	2.47748727953797	2.32711677532392	2.495553380737	2.50075952014911	2.50650906628842	2.43895534220002	2.30411396731971	2.40377765517221
824	2.41984461822671	2.5010127432287	2.33032493216052	2.48130545685615	2.46244967074119	2.5011417389479	2.45367372556113	2.46614298923574	2.42596330869796
825	2.46336221744657	2.64494186171404	2.4339660933788	2.55466057079236	2.64285280740037	2.61130640650064	2.5052216411778	2.4864554624422	2.39607608199201
826	2.49477633231541	2.68793206785619	2.58137998397485	2.59967337875659	2.6593347634893	2.73229581451942	2.58085755407442	2.59026498713506	2.35071096000402
827	2.43606704516098	2.63868972092706	2.49180585567128	2.59542462789061	2.57662471337869	2.66487346120302	2.478600074534	2.40582495546641	2.37569679187919
828	2.36334446195141	2.53636195733132	2.34986377899893	2.45991983942724	2.51720501469679	2.54370602247941	2.37635501575567	2.33071623116523	2.34320736115967
829	2.42271403122578	2.7284749069321	2.54255310326477	2.66016078436745	2.70247984684876	2.72149866192116	2.61471286748167	2.5933705000739	2.47288528835228
830	2.5525801668795	2.66506685245504	2.5181542323722	2.57258517280224	2.7005093075172	2.7172379671609	2.46896405838025	2.4683243537669	2.43982214648474
831	2.40882303888097	2.4843809452371	2.38674865930029	2.51228658388609	2.55443389569325	2.53615477500535	2.37444919579157	2.41265723977174	2.2631031464378
832	2.4711910733355	2.58521333302495	2.36691830498079	2.50846271015315	2.55385511304778	2.55766192519254	2.56692082137017	2.55310772134548	2.45982661255952
833	2.40265385157497	2.47847647776724	2.39976693643913	2.57926009403256	2.55879159744459	2.60481760284233	2.40500022089777	2.33499533715808	2.32545379896539
834	2.41634950963965	2.61631434716495	2.38542581011697	2.52279937159836	2.60106554475707	2.64715709096501	2.45589080498051	2.4730804299645	2.44822900805534
835	2.44753831869398	2.52349045916809	2.28743952077235	2.44343654307502	2.55529924481859	2.56133595202727	2.41829707545842	2.42209231175071	2.37707208219581
836	2.38761347000208	2.6042089506325	2.40977212575423	2.57128476119103	2.55352918731019	2.62635477844125	2.3727022387146	2.39776608403993	2.34251797370515
837	2.50634881572349	2.71172025764425	2.48435015388636	2.63541801694993	2.70774248972919	2.77122723959787	2.48902605331078	2.49900536999225	2.42854022390589
838	2.2794274998223	2.5598694894118	2.35944745064556	2.49601962347738	2.57553532462175	2.56375322776646	2.36454837692876	2.37852609453752	2.37616851457765
839	2.39420453935447	2.53233711829525	2.39566882950484	2.51262679949171	2.57949623832621	2.55520920539574	2.40473774597072	2.34056201686974	2.48714005274821
840	2.38516451375986	2.55448224292489	2.4273593948482	2.54719054103525	2.52496327641804	2.51889804190007	2.4480263765143	2.46023450764683	2.32934287600824
841	2.42193163057925	2.57434316075265	2.48518953050198	2.60489146161483	2.627946622373	2.63389280170372	2.51404791356867	2.43655534888296	2.45352742583949
842	2.37394544390316	2.44000703739928	2.32035135561629	2.38505271067205	2.48090195829336	2.52314031266018	2.36528750782062	2.44163210015642	2.39895394144015
843	2.36981959771669	2.54307728820197	2.34076063813481	2.43449147657758	2.57143537688381	2.56395128618361	2.37990596288699	2.35149900865206	2.29077468879229
844	2.3822752800972	2.64020583399842	2.44970266485062	2.52012738544063	2.67067321930401	2.7167221597946	2.36876679032255	2.34604988669216	2.28335167231628
845	2.40778412730474	2.51656614944959	2.37898010879721	2.4630806291961	2.50925599789472	2.638427823765	2.4250123628804	2.365708911665	2.38216019047139
846	2.44410074241856	2.61558665558043	2.42539662965157	2.59254257335754	2.64991887487317	2.67945112172695	2.54267422325451	2.54031834736404	2.37681417339405
847	2.48027994444799	2.7069258056502	2.53362216568828	2.62475677245891	2.64229108448146	2.66363308123985	2.53059636636562	2.45770697876232	2.50156174006619
848	2.4576034153027	2.63443284461376	2.49877642841516	2.6029032113152	2.64635602251107	2.6820038861165	2.50977538167028	2.44083694507714	2.45311319037576
849	2.41649882671617	2.56688261871435	2.42046464979944	2.5943322281113	2.58443066143854	2.60706045541147	2.4350317410734	2.45710034713688	2.40773873811863
850	2.37203140834579	2.56324791669043	2.43988254996194	2.49750458388698	2.5518143062246	2.5956986877763	2.45229331597119	2.45859964317483	2.47320574346666
851	2.50191102134257	2.62870049984236	2.48291895008884	2.74029427614343	2.70266614501922	2.71986552832628	2.5477250485159	2.54606263615272	2.36875885469968
852	2.37296346545899	2.56513204187348	2.39074298606969	2.51264446600715	2.50087502689083	2.53192381497703	2.46477222485093	2.43579421611721	2.39698695679064
853	2.55619259345523	2.6427230899671	2.497966898958	2.62970896124261	2.67484784313021	2.72796945981884	2.51407430663254	2.51463044993287	2.36583030441011
854	2.4364277423852	2.62303439223187	2.40303144341327	2.5981082064297	2.59380671750401	2.60054458305451	2.44824090885116	2.39841429014463	2.41250026166349
855	2.38686393586409	2.49105349432304	2.38041855945422	2.49843794289001	2.43166351234812	2.51357700705032	2.3556303241713	2.33104988050952	2.33232382457319
856	2.37380298103867	2.54154512340489	2.39132691570006	2.54920004460514	2.59553246024622	2.5697583648764	2.40879695871114	2.39653006532787	2.41423883193207
857	2.32035600031739	2.5288704933213	2.36629551966988	2.51712456981222	2.55798208420347	2.57595514653208	2.42831113218663	2.43648114331213	2.43768398938432
858	2.4403034975178	2.41501611959565	2.29824290678254	2.42837092734347	2.43995233773522	2.50099723939295	2.3648810535902	2.26843483635067	2.3471443375703
859	2.42949237926737	2.59673870883998	2.44016678213112	2.50705151683645	2.52864463569312	2.51773959127765	2.39165854884546	2.41258539787762	2.35599803621833
860	2.42301790025107	2.59582794416267	2.4522149019408	2.64440524583837	2.64086998233585	2.63195100942688	2.49408462304017	2.52991447208553	2.39603181183006
861	2.34883481935113	2.47967576011102	2.28290817333964	2.48430637564346	2.55420398872153	2.53709441305176	2.36410383988022	2.35506909090359	2.34200719061438
862	2.36939945671832	2.47236530324528	2.30758726789909	2.52126541463237	2.33663746531442	2.44094291390847	2.4661743160256	2.46507711955374	2.37797480273055
863	2.37298668955219	2.55016547562382	2.41412734560453	2.48346970033526	2.54253021473082	2.54114909928227	2.39585771887274	2.38543605572609	2.36911478511381
864	2.4086393362007	2.6441755637337	2.49628320792956	2.54336421947958	2.64005504332988	2.64622075899376	2.35647152633565	2.42027104538424	2.35362608153607
865	2.32028209144932	2.45301729206341	2.33013052653418	2.50276778724858	2.44756233429888	2.49318255398999	2.32486938132984	2.30112164288279	2.34625317767709
866	2.32414460205051	2.52118847914757	2.33958071432027	2.4805089734511	2.50802317447556	2.50565409379464	2.40823829477287	2.36613633959693	2.31569388168218
867	2.44648496478	2.59605128273119	2.44318062777949	2.62187064677443	2.55005727182596	2.63490438541912	2.39536035285052	2.3858574342792	2.31177689092451
868	2.4104194308824	2.61813536149458	2.41248577870366	2.61813744900615	2.68719673858953	2.6577327036102	2.4672003937266	2.3868233732436	2.4061483318818
869	2.43171739827012	2.59432358719993	2.43369268595453	2.59922703286214	2.56248425999419	2.59104255881608	2.41788549060739	2.40101062545734	2.43942288904837
870	2.43170261065187	2.59405292510777	2.55179246222657	2.57686014361325	2.55257351573616	2.60100839418287	2.60847716568536	2.47151549354337	2.36558916429727
871	2.40065891582537	2.62865774454722	2.46111955935153	2.58694757554552	2.62315712167255	2.6476945306685	2.33663829479555	2.33798984904675	2.38781618961527
872	2.44891720203409	2.59998422133863	2.38003478785246	2.50108065396345	2.57996672754765	2.66730012571842	2.41924054546078	2.38706000268565	2.36669397475355
873	2.35228045271377	2.49299906782088	2.37200706590891	2.49909846124801	2.43321954643793	2.44650467518349	2.26922819837587	2.30230773548648	2.41395720617653
874	2.51455319675529	2.64123457672107	2.4490519115647	2.57673164422898	2.57904068648065	2.62394257826427	2.49061784069944	2.45521921496747	2.36800198548819
875	2.46521902199484	2.57099792029854	2.48041178322408	2.58975482107046	2.61058875161373	2.60337507256994	2.44870196257391	2.39250045356741	2.41265912050584
876	2.42322711742505	2.5354784331366	2.43070191041565	2.52496904093604	2.58622629857282	2.63528758568023	2.42859525429601	2.50370293279914	2.3696939715255
877	2.4022067881503	2.6616550560804	2.48702418479279	2.57770452036911	2.64864938970426	2.6934146477269	2.48586046502547	2.44928112586494	2.42199240883291
878	2.42088411221986	2.50912123653281	2.42661772489225	2.53864234847364	2.57961093155742	2.69417410710675	2.40019654056656	2.3957024677119	2.38706764341618
879	2.36103238539137	2.55879716338888	2.43614298405072	2.57122432730858	2.60349200650429	2.58793612339529	2.41407521281985	2.37610326723714	2.36748952545633
880	2.49455795480277	2.72424560883443	2.59671611803953	2.66476145425583	2.74325545558147	2.71385260973891	2.57450996638277	2.56850882863607	2.47420952672391
881	2.42735510840837	2.70922011729572	2.51277072919954	2.60257630785104	2.71388078263067	2.67478993531276	2.51743012932088	2.47512145504457	2.38268706907214
882	2.41897953093219	2.67476740470627	2.52078887384452	2.63824595559277	2.64791032037687	2.71784049392149	2.48830278850044	2.46489355768635	2.40930800072247
883	2.50478996910043	2.63100374972956	2.44286617383298	2.60643966536824	2.56927639954019	2.63551275421113	2.45636686681108	2.47864510267569	2.40957606361264
884	2.45455446893925	2.68014185839249	2.53337949810775	2.65069836059704	2.66730497274677	2.70365495879332	2.46373908241665	2.42854150352659	2.5077863543883
885	2.41460293250265	2.67631762165606	2.52422969907901	2.54958858263118	2.64189799676335	2.67810075143032	2.36679237442018	2.3613207666455	2.45029929408771
886	2.52193865431812	2.60501819404727	2.41576719592183	2.5155582051933	2.62907771091677	2.70089454509042	2.53451674600749	2.47839658549212	2.3969028579173
887	2.31947186667219	2.42590592002606	2.27674656605918	2.46796009606988	2.41207987107337	2.47332545615743	2.34339410069683	2.30580331090756	2.33650928354275
888	2.36241745160708	2.53654943100853	2.37877945660245	2.47385179202701	2.4186511311184	2.52909100494053	2.39723375913002	2.35401442917425	2.37217364640288
889	2.52956362645842	2.72937923625267	2.57522281538404	2.69121292322373	2.71137964486003	2.74031477123047	2.58563199462141	2.5460122191745	2.47368993875742
890	2.43139737043625	2.52187450970699	2.36212815365384	2.56760913896734	2.5390671382168	2.53905007777725	2.46118212460919	2.45033199679984	2.41352163504044
891	2.36378213727308	2.55354225706592	2.37059383949997	2.53296664064902	2.50540819719274	2.57979108052445	2.43809296304339	2.44711548728317	2.43076440927139
892	2.28105442092104	2.45692664915052	2.25066126461328	2.40773767872149	2.48859965013557	2.53042823353393	2.36984807775711	2.36489568841722	2.35975200036344
893	2.34364964789536	2.65340507811823	2.46634478048684	2.59374190597764	2.61035749824353	2.61411705740632	2.446120922184	2.39517520560754	2.29985999456488
894	2.46032038077462	2.60695711604202	2.4532437452169	2.57704065664602	2.66903401870398	2.70933529907377	2.49566366653738	2.53798254439272	2.37521548518111
895	2.3522365603065	2.44479013866504	2.33326809182198	2.41266719418751	2.41031540528102	2.47056225218984	2.30611531654457	2.32860247237445	2.26781855498414
896	2.36179315932023	2.58826156226886	2.3388678796254	2.50238274766802	2.53524810343661	2.59765431381026	2.38328568104651	2.39122345121789	2.22555194461938
897	2.45032050512763	2.59070186387608	2.39419290638524	2.55854389409155	2.6388006793088	2.63694451466763	2.28657534653721	2.42936039134564	2.41205352263833
898	2.38078682188805	2.65407997423701	2.44438011848187	2.57252727694936	2.62981067913862	2.66733054941394	2.44513559070322	2.40959228096289	2.44798568487748
899	2.36154417316906	2.60414441353021	2.43334750226654	2.56870163178747	2.53265702215751	2.62931521301832	2.37473871073762	2.36628356476787	2.47987688762431
900	2.38109939584306	2.61870996262602	2.43472417014829	2.54716012677846	2.6410130049916	2.69908977175974	2.4092818461366	2.36502223886276	2.35381780219315
901	2.45861895649133	2.57540835881732	2.42464492091806	2.4820744495159	2.5448304106023	2.53891471701458	2.41143858519123	2.40343324266425	2.29711416514065
902	2.44538471218476	2.65878178584016	2.5312705692962	2.57433913405254	2.61229058660013	2.65350582419734	2.49222462803461	2.38753792329366	2.455228406228
903	2.39002396551527	2.49375546041829	2.30578619981262	2.4057083183838	2.47974693373147	2.48274728121074	2.35802092359907	2.41543057364478	2.36928953720102
904	2.3710817037564	2.48721260326616	2.41363333203673	2.56140507116199	2.57690193864112	2.58375152025467	2.39430305582704	2.39619057209129	2.31255148380263
905	2.39686686235717	2.55294920335368	2.43799649974367	2.5794444318275	2.51647850161027	2.55707998065991	2.41620087338899	2.46830699239624	2.43417262515348
906	2.38738106523278	2.53728309476587	2.42884389144542	2.47243242647431	2.54822501040719	2.56520573162945	2.3689210174385	2.31830721100284	2.28406615229741
907	2.32467925876207	2.56727303582939	2.44122955843675	2.54128339778414	2.69017371316136	2.6841217871755	2.44242066669043	2.3828382410355	2.41840130790398
908	2.40411908791004	2.46457291279108	2.35489315914118	2.45205467263341	2.47803654986755	2.52534186109926	2.28735306738631	2.31482274589244	2.29799861635562
909	2.39668706826276	2.51722769194706	2.42232990060963	2.47008110419517	2.52847555175043	2.60902025777439	2.38039155783917	2.39807921195812	2.35167459174584
910	2.44185814479751	2.55179492300278	2.40277307044302	2.47192720577136	2.48237309932297	2.49264533629466	2.33860465188251	2.39696454672347	2.33509619827259
911	2.42859058669725	2.50973689873584	2.42200559803826	2.48806598921227	2.47935042851941	2.47098226409383	2.37187532244159	2.42602860215534	2.36110687105932
912	2.33889186785837	2.55801917480266	2.49260987690766	2.61100015275209	2.5197948170696	2.5385130688144	2.45734487251072	2.51961189983821	2.39868678585082
913	2.37624480887414	2.55912761001711	2.43322899938732	2.56680665698374	2.57003914938432	2.5684279659534	2.45098363230533	2.3956446186918	2.42533972833963
914	2.43709931454993	2.57755144248618	2.42230603699613	2.51853194476043	2.54587588420092	2.57082288493688	2.42489258376264	2.42738382436683	2.41680887061587
915	2.35885509409509	2.49705357439033	2.35398379412527	2.54773012421824	2.47994401581171	2.5118564546924	2.43773391064882	2.42398130730494	2.44285043198597
916	2.47034284328263	2.61413006092987	2.47266191031321	2.62094327318579	2.59627745821369	2.65770839402528	2.4657264507477	2.40282596715572	2.39477857874469
917	2.39703498016287	2.68209191407503	2.47637181976379	2.5839301301217	2.68452266134705	2.76621864368115	2.43526949093203	2.46129190992764	2.39856977311382
918	2.4888709906352	2.61365830410541	2.49796874210081	2.64499103125214	2.64325589237226	2.70525568389041	2.5175496868313	2.5541355759863	2.41428838196407
919	2.32567733849164	2.45675308994366	2.28730501735064	2.46448660469324	2.4628070360449	2.53660529787148	2.30297082662755	2.27707090215847	2.30180724209414
920	2.50317898441379	2.63660316208901	2.47106130575151	2.65093247326598	2.6092869895899	2.64983009876726	2.48427079451905	2.41271866213544	2.48702096717283
921	2.30937872249344	2.50514254045893	2.33849900965814	2.4724787859919	2.44521068768883	2.54825021252598	2.39587548053402	2.41526543250086	2.29357525781746
922	2.41076421189565	2.58233811814392	2.35891641961769	2.58350862241696	2.58922702409109	2.65090003653227	2.42548271991379	2.37071004028754	2.40007643624076
923	2.38098056373681	2.53620293645805	2.38514377270505	2.59264089187485	2.53215050841456	2.53060034683078	2.49856732823119	2.42896374988843	2.28341563609793
924	2.38873083533194	2.55441557534694	2.40655605840376	2.56048250895593	2.56388838411315	2.60194259062057	2.45525956510108	2.4660831282053	2.37101390883417
925	2.42187935197971	2.54608109507631	2.47254166638805	2.52291989420982	2.61514410930571	2.62474018702372	2.4613285947564	2.41231422486941	2.34839485544102
926	2.3391611405583	2.45116569113488	2.31516074121603	2.4700687462522	2.39470439321831	2.499190161723	2.4145214602545	2.38432534356797	2.37941883406972
927	2.41682164121759	2.52714376673278	2.35107944600707	2.47669692335493	2.50956122639737	2.57684481014676	2.42613970956069	2.3382693505032	2.33085598399303
928	2.48676627001361	2.6339388372002	2.43977043771136	2.60113236215613	2.63949503755032	2.60499944331229	2.49204541944365	2.47708240429463	2.42872313618458
929	2.32682491635741	2.46895891029752	2.43294640783146	2.42567015365493	2.41589556774833	2.52397687923983	2.35575157168269	2.40036336563414	2.3839821652606
930	2.43347289053702	2.62235516174841	2.52030477533079	2.53340838647454	2.61869370442348	2.65744279405441	2.50864891588728	2.5777531741309	2.41503650120193
931	2.41007119672442	2.65939618634097	2.48121851699942	2.60414131425247	2.67873532736964	2.77711089047115	2.48306922401802	2.36273129278358	2.48846170713135
932	2.31038786071574	2.52435987028679	2.39589573087013	2.53889219647964	2.58253539252225	2.60495870168593	2.34856236101106	2.37821461172211	2.37470790191875
933	2.4272059147134	2.58105627358542	2.37609889100834	2.56259019203866	2.59689995026455	2.63984288990001	2.41346565034116	2.32509481283751	2.45637316825689
934	2.38118404550258	2.62587365287175	2.46205849870584	2.54405842361027	2.65757207196824	2.7269610053431	2.45388439821959	2.49448569151169	2.34740806393152
935	2.30424920881584	2.54575009751209	2.3721535383292	2.47548749703814	2.55307964212561	2.58789836522902	2.31692743887839	2.33168383201309	2.33091308482897
936	2.39061926811202	2.57476655761784	2.40795472388268	2.55031461495975	2.55409127504683	2.58088084100234	2.42436778434162	2.41066550331446	2.33404659674751
937	2.2914076933509	2.5426765442554	2.36309262579293	2.47011601704539	2.52339217137943	2.54705036221387	2.346776813126	2.33351883984206	2.31288650888321
938	2.47707132612634	2.64321881605883	2.43502356147154	2.65830622554922	2.61341661615858	2.61703826361158	2.45465862035599	2.43217836533572	2.36970797453901
939	2.46154921036827	2.62110542425807	2.45046086837773	2.53563852389084	2.60527360765553	2.64817801224007	2.42435268657689	2.43297692346001	2.46263067978974
940	2.36678604591513	2.58314344383693	2.40709255461975	2.52556112182955	2.65693854382694	2.59111650420779	2.3662151736681	2.37870759250317	2.39017929366713
941	2.44975634539131	2.63819007749227	2.45656786369954	2.62390821213028	2.59530381763441	2.66708890165782	2.49216910584546	2.49801468860516	2.45489515575444
942	2.43201823443236	2.61402948948277	2.41647762949595	2.57752467299527	2.6894668744114	2.63836406208484	2.51197457161498	2.5160564252219	2.52070973607004
943	2.26697233982681	2.46298187090301	2.30675562379842	2.42956683542916	2.48441546663532	2.52920975104323	2.27426029417543	2.26495107729119	2.28987476671331
944	2.47221265130771	2.62594296936194	2.46405339165463	2.6050860622654	2.59487632205718	2.6230912094542	2.48823232793629	2.47374948930766	2.4523641602638
945	2.37489924924295	2.5848942871132	2.40650442798567	2.58042284255697	2.52783583952281	2.59359765096489	2.47639267240403	2.49183710181081	2.44214200391101
946	2.40324558559543	2.56979705039897	2.34376062796111	2.57096688322083	2.54077078803819	2.61985428323636	2.44102653110196	2.38907413769353	2.4025660838702
947	2.45012502777006	2.57512086360111	2.43223530446233	2.49887120849677	2.62828248656438	2.64696461017172	2.46100095138968	2.39906702565899	2.41487352676708
948	2.30452498303972	2.50008950431102	2.40709233731206	2.4166605304391	2.51885301334518	2.54041491444075	2.40598455570559	2.36259827577308	2.26252092841447
949	2.55451141708056	2.71780441516588	2.56427551628263	2.63418537282594	2.72008272447611	2.74973651248364	2.50144018199347	2.49588727249334	2.50354543385229
950	2.48149257928288	2.58470249529473	2.42101705849323	2.5064814295962	2.60332738059623	2.64530773907252	2.44954981314367	2.48665513779679	2.40226796125585
951	2.34648349558344	2.52971812881321	2.3713409450766	2.50411043533139	2.49766599607797	2.48840721409082	2.35829489142887	2.31977015032739	2.42596735577345
952	2.44374638058194	2.61008013801458	2.3883500974065	2.57830944567944	2.62744851612312	2.6567618120423	2.4012593066487	2.44190272368732	2.51714201645896
953	2.41515067535385	2.65402053453544	2.47069272984187	2.58901607411702	2.63089631915776	2.6616662083295	2.54096880561085	2.49255167012589	2.38733384557113
954	2.41265411402082	2.47153432044929	2.25039702490893	2.44667376701819	2.49935160996194	2.55306028283055	2.37780519481364	2.48785145897702	2.33887410506545
955	2.42677205641152	2.54227041425342	2.49555353394421	2.62041006525717	2.51334812355071	2.53739084089541	2.4346034213616	2.46155417895415	2.31704866192859
956	2.45058240541857	2.55767439138837	2.43915710648096	2.58967517231554	2.56940625764233	2.66001043701662	2.46216737403058	2.44075562185344	2.47837822262677
957	2.38651196834532	2.50424344888254	2.35255837834122	2.45366015649008	2.59862723964892	2.60411977534122	2.38378217098733	2.39072028691811	2.38151516616074
958	2.39997685811224	2.48692480733954	2.3636367618074	2.52297592227737	2.48317837455362	2.50314192782458	2.32962696890822	2.31407972326301	2.32262317051041
959	2.42941062945388	2.67469823173092	2.3935934471433	2.58635551021714	2.63110345955171	2.62642247082175	2.3187644682267	2.41528754920058	2.36383978981706
960	2.39650629081361	2.55394743446625	2.46470468710504	2.60397014724701	2.56554464149276	2.62760196383653	2.36981747609143	2.38006365598355	2.53044520256616
961	2.34855730551924	2.47837634875969	2.37015149440052	2.44423244868286	2.55059515059808	2.59595777686056	2.35353643185638	2.39872731310989	2.38004689096254
962	2.47403336313726	2.59770547526475	2.40947188163443	2.53421238503174	2.61823490798573	2.58177567922164	2.35520109218366	2.31994514468618	2.33391482823216
963	2.41071015604464	2.55023937632033	2.37336913119427	2.56490225321321	2.51372702709735	2.59574233545691	2.36374690509745	2.29506573974688	2.36596676513481
964	2.37418187909502	2.518304790012	2.37590051399382	2.55475584524914	2.5223301792844	2.59637931681529	2.41927997420228	2.44405060168025	2.40797991728543
965	2.4151476173522	2.51068213166365	2.41017117859022	2.41191989496692	2.47291188513562	2.52864020240795	2.47254935188273	2.40823809986113	2.47960464106535
966	2.40376558145426	2.65960478657804	2.44087793810374	2.5955827153285	2.68769485497098	2.70949661457251	2.39152155649227	2.40356930683561	2.47244543736695
967	2.47431305542898	2.64716675292242	2.43478087990934	2.64444411118217	2.60078642851751	2.67313852514692	2.42330778109507	2.40496827249507	2.33724754825668
968	2.39000703743739	2.59786430182413	2.44455691878109	2.51462071011454	2.56400494190755	2.61737139203485	2.44099149111152	2.45675092169048	2.34555043488654
969	2.32012633934175	2.44545742732547	2.28283333122195	2.44453989382714	2.46737330157591	2.53473203394502	2.38592956570649	2.39742131803516	2.36901500338854
970	2.39267880506877	2.53409555483631	2.38344363234162	2.55253428842042	2.53677205273402	2.55184096799917	2.48134989465663	2.37063556453432	2.39510636630537
971	2.38096309603862	2.57080392549897	2.46840811474655	2.58615648676229	2.63296458971629	2.59155508960829	2.43382250762317	2.41960585689371	2.419309897116
972	2.35781165638577	2.56456654318891	2.41822166048044	2.5575392877426	2.53716846554668	2.56802870349119	2.43738320213486	2.44959587864631	2.35880949626346
973	2.40730569438618	2.60165674361538	2.48046592125844	2.58020224990959	2.5677830353898	2.61406390905403	2.43196732215316	2.42013043708089	2.33137771896545
974	2.34831697560716	2.56364504339572	2.33325341677706	2.52395427820656	2.56705944566728	2.61029919142701	2.37387850694525	2.38073429835417	2.37422122859981
975	2.51578474351922	2.70991407433688	2.48506946740941	2.65148845142684	2.64823824287139	2.68429272287942	2.51580257404039	2.42034034756139	2.43498449703166
976	2.41890928580889	2.49478070860126	2.39905886553145	2.44427681108942	2.50125440999796	2.49935501353222	2.28596276436591	2.3357558707308	2.29718866464345
977	2.38532810066375	2.51070860775397	2.31297210798788	2.48369848687099	2.49642159024688	2.57424311046821	2.38243527630224	2.38545884482339	2.33536760922717
978	2.36380852080187	2.58753546398059	2.33531072895797	2.4895521057863	2.585850016161	2.5585081355582	2.42504640887591	2.3957519115047	2.28041023081109
979	2.32119930568735	2.49141958817084	2.31372807025755	2.50862122136821	2.48696787374949	2.56103250448515	2.46952181611022	2.40989254491548	2.38986662968097
980	2.40591675861544	2.56950375777674	2.44137250089576	2.55955374641983	2.54051594156533	2.65161922752309	2.42088054771374	2.40676965426001	2.38140482238074
981	2.35144355902835	2.49989739911718	2.37330946170577	2.44238914815007	2.51931088780116	2.52071604734762	2.37735211671256	2.43592315597551	2.42607361811518
982	2.41341372310314	2.62897312442895	2.45410894947314	2.55808889500589	2.62454593475937	2.67850840840739	2.406171575558	2.41333723622493	2.40683969952904
983	2.45431800287462	2.5421812889758	2.44832105463209	2.5201941535275	2.49870382211731	2.49074386158561	2.46776251749351	2.36010644319677	2.47281262736419
984	2.4029744674258	2.6790834129351	2.4789628884908	2.62686430217901	2.66066761950942	2.67887303094044	2.4795036427176	2.51985920953431	2.47226927019352
985	2.4169242169463	2.6638208871055	2.46695688164259	2.57266100442551	2.67144894235493	2.65631115076974	2.46658330979791	2.48466577191641	2.42338353518515
986	2.4512999528482	2.52444548071601	2.36605325243592	2.49477344206917	2.48433975443376	2.58220703209226	2.3613224060303	2.30211252556224	2.3130356422988
987	2.35992876954708	2.54204336155881	2.38279887525128	2.52595044619079	2.51999843350434	2.50113796117363	2.38391349421103	2.39268246342253	2.35781761130121
988	2.34806899300616	2.46842921071018	2.30923551207518	2.47536146591938	2.52229857609591	2.52308316733102	2.3664354195152	2.38957171175382	2.3716133719135
989	2.292544269347	2.50831513895858	2.31272213388171	2.48330153443336	2.54722198855999	2.53369430800036	2.42009247296363	2.41623593896928	2.3540445070641
990	2.35331811174887	2.67100246905766	2.46821798783261	2.53957315917581	2.68376011510667	2.73770912226844	2.44902684233884	2.48329374327989	2.34080284885248
991	2.43701091612237	2.63199346347258	2.48676239936005	2.5827951779438	2.62016877380534	2.67699056403701	2.57215031636575	2.55340765034616	2.50733421327915
992	2.30769740255788	2.54529348384222	2.44494735672025	2.55298017212768	2.53921240535758	2.67635604714818	2.43365306271155	2.39456372752849	2.41040591728777
993	2.29635139846999	2.5143966199469	2.33246508895861	2.4519554053998	2.46448602080176	2.54639118956227	2.46310872248131	2.47101649292769	2.36009201601343
994	2.43516850683962	2.47357968151376	2.28648354487012	2.50771411759879	2.46482885824753	2.5112999047497	2.47222378592839	2.45886515829226	2.35130285927094
995	2.47106727603148	2.63285034157657	2.44235085264335	2.57627914898854	2.60614237351917	2.64294833109083	2.42146514653761	2.42177986384327	2.50578356006326
996	2.47372866192864	2.60749460084605	2.46703787195856	2.63246513593521	2.5880731630244	2.69247161134582	2.44710781111323	2.42715792663679	2.37208468291703
997	2.38536666277323	2.58605707359629	2.27995713189559	2.53277262953054	2.50156694875826	2.53413105438796	2.33531477924794	2.41757692623217	2.41776960519472
998	2.54684099973325	2.70476261846726	2.47864214111528	2.70365526018719	2.74501487745785	2.68739455784902	2.4769141218853	2.48764529704622	2.48954201414554
999	2.31813035672245	2.54123939125786	2.35628685023703	2.54325221553209	2.52860390143366	2.54989082527466	2.4308933276819	2.42320936931607	2.39812261506375
1000	2.51530277090278	2.61735255085895	2.46192746867608	2.57144077404223	2.62868297018026	2.66735684332002	2.30391884272023	2.33686834830927	2.44031258342214
1001	2.41873903477092	2.63325525996463	2.43329952471499	2.54937741087149	2.57726338836875	2.60298350930202	2.5258506287865	2.4546027324003	2.35912064618118
1002	2.3979475165267	2.406325748444	2.30788920223846	2.37743342306463	2.48455553223099	2.46732237520212	2.4160080289882	2.34169165689197	2.42511014483107
1003	2.48955557312069	2.6103087961145	2.49795082575593	2.60368761363574	2.54156654280205	2.62067030028953	2.5421132306845	2.48944489306437	2.33667067345034
1004	2.35249328041833	2.64316726053237	2.46130574782108	2.54593969230033	2.60680909620169	2.67957935425318	2.43084752051173	2.46173479614346	2.38794730067885
1005	2.40494730084181	2.43060348783637	2.18020459601366	2.33045125983454	2.34957186795887	2.45612218537287	2.33335588804781	2.3457551338852	2.23532638300659
1006	2.36873104355602	2.54949699315967	2.37825914056511	2.5327813335886	2.50272756285794	2.60689384449335	2.37629384760007	2.39016983697044	2.3598686178826
1007	2.37138348248168	2.50354461054923	2.35337684934689	2.41714410624108	2.45811209040889	2.53596699396101	2.47069880500044	2.40419437242471	2.30280727561278
1008	2.44603424231128	2.54684436635049	2.36119778848155	2.5412210904056	2.51462426878878	2.6433012987025	2.39607780058118	2.38306981989922	2.36086677059788
1009	2.4325674901691	2.71842498447592	2.53660148537253	2.56713720975046	2.81196291366975	2.78268621504927	2.46308982398164	2.46752894651234	2.49404801851567
1010	2.21571247667524	2.48185171977014	2.27632794255383	2.47067895524997	2.51950550312357	2.51362603912692	2.36167221649449	2.28772451016744	2.27828857474598
1011	2.34772933604319	2.60583117697167	2.40431243987798	2.52259398509575	2.63615209457645	2.65009810643713	2.42914370981015	2.45180542057552	2.25349753756793
1012	2.36384273720755	2.4837758046604	2.32097288692069	2.4426664454959	2.48508181811135	2.5387447939863	2.29341959218719	2.31614752048433	2.44319875788401
1013	2.4429196475872	2.59192416764905	2.40809383960031	2.61680003496054	2.5961804909018	2.574233603545	2.47833121643429	2.40751168015457	2.39361509349828
1014	2.44582014051223	2.50861351419392	2.3113364378906	2.50082839616652	2.45879764687136	2.51596727389043	2.48735242356242	2.48806820640249	2.32640358423651
1015	2.37674912284597	2.62946751036239	2.52276797476968	2.69782205198574	2.5522212634573	2.59132389218667	2.505540445004	2.39133010426273	2.4390658444098
1016	2.43937491313757	2.51424080369706	2.42917796862054	2.55250417280379	2.51759225260398	2.52521168095877	2.39097312891184	2.34452299261363	2.40226683184061
1017	2.40303063764741	2.51129263898482	2.3596990795817	2.54302888318057	2.46897602387226	2.56499204240308	2.47139547980043	2.42908302957105	2.34723335048856
1018	2.38612051399137	2.68795122526938	2.47577878112525	2.56647405233327	2.63093294806059	2.67966567837004	2.53685629824555	2.48178546285139	2.36181869727598
1019	2.3275782177864	2.53997845597528	2.38542768856176	2.42126859451005	2.50560133395377	2.49191566683396	2.36008138268028	2.32921474371734	2.37691204302945
1020	2.52600098649978	2.63788400337107	2.56129221245457	2.74900859252074	2.72075590720586	2.71086375360509	2.51023202003456	2.52430526092413	2.46396093948978
1021	2.42220049942248	2.59270957494298	2.41292922032872	2.53725055319721	2.63316680863869	2.65575654860898	2.3366577575171	2.34805851588161	2.45257729022176
1022	2.40058194286174	2.49196305191515	2.35695616715158	2.57736698291808	2.50539306406165	2.55839453091827	2.46645050178739	2.40171767024272	2.40813517186621
1023	2.29045365589719	2.56195039235421	2.41536023782572	2.6051045067132	2.57033326396925	2.53483888251286	2.32924980626012	2.39470863213785	2.30998078221404
1024	2.34795589578471	2.521630589615	2.44480513765376	2.50648804597716	2.50866733769413	2.5279377748708	2.34240933712329	2.33186752755901	2.36571015479189
1025	2.47718611908068	2.70498531536023	2.51038730502467	2.77409819483571	2.67255952289032	2.69532561437197	2.49929840790411	2.52002808004614	2.45250574150717
1026	2.34031724968258	2.56750185264886	2.36031082947122	2.48657629272791	2.56857430418223	2.62394076837543	2.32199045719847	2.36902464937829	2.42805124758834
1027	2.31293577572927	2.53409679235841	2.34140391925669	2.46733174278162	2.49166811463203	2.52193978114418	2.41667207152574	2.30751525590502	2.40950500161262
1028	2.42038461130298	2.49664967078181	2.38649950339902	2.4675023654458	2.55318780953613	2.56937213448998	2.38372245603806	2.40893945127258	2.38276350111578
1029	2.47509672876483	2.70228833872441	2.46641208373355	2.6099145705908	2.71075752505513	2.74714826529816	2.50648686753009	2.44483710120674	2.33603283443161
1030	2.47443601021643	2.58347112837217	2.39054475806294	2.51905276234469	2.63003297197156	2.61198239191767	2.46152234951546	2.54035303196155	2.45634923718475
1031	2.32242540880289	2.43163458817783	2.31369522838993	2.38728576750627	2.40366041244345	2.45403231140052	2.3184392576242	2.33882751711937	2.36221605785771
1032	2.32599428769981	2.50910614450952	2.34362950114062	2.47507028474914	2.52096941136173	2.50397508621703	2.34834459789949	2.280828024804	2.29823150617414
1033	2.35159882875267	2.41768949776019	2.32126142803466	2.50892983484595	2.45850918654997	2.50263799336446	2.45299495641359	2.42475090945564	2.36069976358453
1034	2.47270870119885	2.63054848854389	2.51583457461757	2.621256033514	2.60732989503554	2.6907300261657	2.42762830014793	2.40383813291733	2.45788698408684
1035	2.35209785934113	2.49338241043425	2.35405533958934	2.46894229390452	2.50204807896467	2.50045634766857	2.38552249935623	2.39491790152242	2.33666456379345
1036	2.46935523293526	2.60427779689137	2.4419215806485	2.60567991928962	2.63029552543658	2.67647021266148	2.51546334541606	2.4261039510755	2.44936876573672
1037	2.42099999396971	2.51960439899588	2.39869925680493	2.5293587008403	2.5117405158865	2.54292336625933	2.47615551238684	2.49293280128647	2.4782695297104
1038	2.3804254879742	2.49260243223781	2.40397502482945	2.48315759689593	2.54171496839069	2.57889915877418	2.36518803062813	2.36201171223401	2.30153420566634
1039	2.3091379212249	2.40750302394791	2.28924655852005	2.38287003395375	2.45369019762641	2.4481179724799	2.3629096112704	2.38334594373057	2.39153804656825
1040	2.42654133045064	2.67722745816788	2.52502243137684	2.63106258610402	2.70883997961097	2.72309880791525	2.4914658892454	2.54675820878484	2.33759929991686
1041	2.28327486305137	2.43195908634311	2.25440568562884	2.40182441246483	2.44909631732871	2.49748971341006	2.35762401382127	2.38216972280575	2.32722868875716
1042	2.33556390198387	2.57985751952585	2.43900691398533	2.59676895682101	2.65900679013667	2.69414538842448	2.36528201559497	2.4158486225894	2.43609037632127
1043	2.43891049428774	2.62742340425111	2.49503087889978	2.67272033414591	2.59902683341376	2.63470544436298	2.54025769203144	2.5281537305451	2.47602494013117
1044	2.46261159682078	2.58785303227926	2.38364842117879	2.62917840727884	2.59127328804987	2.68328544664668	2.42062676837544	2.4700920313133	2.37011796925713
1045	2.47235629154751	2.64245494379885	2.44928125328997	2.57304445796452	2.62093856846324	2.67569149568939	2.4349486746273	2.42208566599746	2.33702538600156
1046	2.31612354487415	2.50549586631161	2.40980736042171	2.51240403185895	2.49825351119232	2.58763262185645	2.3820398596789	2.30543945370494	2.2609902919034
1047	2.43065069025802	2.57837048806176	2.46333780952145	2.57712126984739	2.66678010161933	2.61005562418881	2.44546250988484	2.42047925151916	2.358003297287
1048	2.31747629184951	2.55565345653089	2.3711437075004	2.46284187472552	2.57311391864459	2.57221782266164	2.38986196924132	2.31119026647025	2.31887339813542
1049	2.30663992660016	2.55406015008446	2.4390285127573	2.54189889041921	2.56558328468535	2.55804932067299	2.39578574490809	2.44437014933401	2.39660479433595
1050	2.44094635841075	2.53308050378569	2.39639874333419	2.53863533829779	2.57368587073237	2.598923641899	2.43757946586901	2.45297934764285	2.36448586930783
1051	2.50483027351734	2.72494341772049	2.56076867103251	2.67618169528291	2.78811268633857	2.78295855755557	2.42566000838234	2.4838594604011	2.45814609018771
1052	2.41508844941344	2.47408900563518	2.42005264770654	2.56861933189566	2.49943623952564	2.59140539282619	2.45746998148212	2.44671346297295	2.49227215641655
1053	2.40053545603053	2.55063702723048	2.36008207408058	2.5478113215005	2.58197697899217	2.62226602502268	2.40364230185449	2.49311110436594	2.39128697530114
1054	2.3759541683577	2.43574660300449	2.26829019546741	2.41446751214092	2.42393369529894	2.41689403667583	2.28700376924043	2.31984306585108	2.39246458864337
1055	2.39999365709124	2.60927585580172	2.52610067215055	2.58205295281735	2.628837887284	2.63394547010126	2.53152749736594	2.46662487063399	2.38418035205609
1056	2.4180196020288	2.51547575637443	2.447915667383	2.54713246725819	2.5163353501752	2.5496900143874	2.44090880966662	2.43733316771188	2.44648204624505
1057	2.47127410505522	2.52225569344822	2.34965351426023	2.4859279105805	2.48879261879238	2.52038602758521	2.39147703759519	2.37814213996441	2.3835169097128
1058	2.42913202476707	2.58343770738417	2.48448785928837	2.54448109949195	2.52595772175346	2.63183841555132	2.46519670516401	2.44702453848345	2.46767758079262
1059	2.37168826244048	2.60589075920278	2.40055681949542	2.5138744324249	2.56877900650972	2.61127403134535	2.43047726766408	2.38765410468702	2.38995345380505
1060	2.38108892537581	2.4881516112906	2.33342393719173	2.48418438304967	2.46572702812969	2.47944104434305	2.49750329046523	2.46655679357763	2.35580282742942
1061	2.40691705912693	2.59706087783107	2.39218169483859	2.59199231739479	2.6278352878464	2.64492686975158	2.43963976985822	2.35398315247665	2.36334518196959
1062	2.38562655192878	2.49065425557503	2.30222721964377	2.46820414357401	2.46885500253621	2.51640066623592	2.40734941851783	2.4100803665854	2.31149233720599
1063	2.41416451575908	2.657530680334	2.42732271100516	2.51285195547354	2.69604416994597	2.65952812816661	2.4570544506761	2.4715059277224	2.40164537018745
1064	2.45575627474958	2.58834954197209	2.41824249374759	2.64072130826861	2.59321522179406	2.6242275756092	2.56216780258199	2.53759572238452	2.43095748329526
1065	2.33395063329105	2.57611294504172	2.40241174497631	2.4476997005138	2.57431624361326	2.63902724887049	2.40716139503717	2.44164238452264	2.438842864544
1066	2.30790787359888	2.56014038858812	2.4103303902234	2.53998613184139	2.52964367680756	2.62107751594472	2.35206845521943	2.31701198612282	2.29038225112715
1067	2.28537566216593	2.58353235970185	2.42318797017091	2.5316227718352	2.6087855482014	2.62732432948709	2.33224348198277	2.36561641884787	2.32163079839242
1068	2.39863052730743	2.53389612168996	2.29953171893912	2.56238224713186	2.55615916068286	2.52335047631189	2.36534824232673	2.48197052216452	2.42335094933766
1069	2.47774212569498	2.63981167266305	2.44312145771007	2.54949888059387	2.5382469418709	2.57214339917734	2.51711485843575	2.36944262506381	2.44335752215578
1070	2.36254049431042	2.46843413041634	2.43059475143446	2.53433377131486	2.52377198822788	2.54427067853728	2.37080162507934	2.3993108509565	2.38998293926412
1071	2.33619228836007	2.55870331538577	2.39239111286765	2.53646738958815	2.52969651656945	2.56393988998835	2.45451298793657	2.49928664262539	2.31281917093183
1072	2.40267024908547	2.57258285707988	2.37270450317901	2.53885001535013	2.57927027893085	2.63581741494455	2.42478039959809	2.37578784148022	2.35917922072023
1073	2.28994754106248	2.4807901912601	2.36122627947838	2.44035994851517	2.48653513192796	2.52317429629233	2.34045737610954	2.4098656114953	2.40909439781475
1074	2.50035899195683	2.63694703712149	2.49762689647604	2.59975728364028	2.63076252010425	2.69467460888354	2.400932690379	2.35762881322783	2.37862098402665
1075	2.3194791064271	2.43731711233134	2.2835994899978	2.47492113166083	2.42436613305297	2.44776350040277	2.31560139354316	2.24920378030344	2.35097395505898
1076	2.3489081365472	2.56758895760594	2.33303991952126	2.58210107369238	2.62081247465548	2.57708204424653	2.45205945515778	2.42763244749193	2.32539029384691
1077	2.37747358098674	2.63891867852314	2.44931042909244	2.62347470829818	2.65223900118834	2.74179110383592	2.43535232213243	2.42310307638687	2.32233510643432
1078	2.38684597407104	2.57606023016641	2.4385982186284	2.5171300625278	2.60521146513492	2.62012266539152	2.47640685807531	2.40542225777319	2.44331388429301
1079	2.42929435996523	2.58050240925491	2.4326789807033	2.57279340421429	2.57302520615981	2.58075450124207	2.49964386539013	2.41094850909104	2.39670094134926
1080	2.41937429204577	2.53169161440053	2.38957860448872	2.53303487100623	2.50081288788293	2.51894765169614	2.51809257131262	2.35750738079118	2.44449561253089
1081	2.38705120270843	2.59075348834158	2.38092001772651	2.52044361540519	2.59324186791249	2.56879703764397	2.42543801210278	2.41695160356306	2.37206858477246
1082	2.34848917946437	2.61622756195964	2.47546035580073	2.61099588699709	2.70916770766504	2.7074514896854	2.49274119159516	2.43569302938083	2.46941514544212
1083	2.36583867279959	2.50919224773829	2.31476371018706	2.5307005986958	2.57113201517032	2.57710963656237	2.45214052428491	2.41865549012973	2.3999305877578
1084	2.49059595572647	2.60479917965838	2.49598498980755	2.55307397107649	2.60653929892607	2.62787537095722	2.43470650693387	2.47567618493972	2.40624846313417
1085	2.33105247295345	2.48620989707915	2.33134090280463	2.41414685858424	2.56797162542279	2.59462064977388	2.3661934878169	2.34445749002816	2.25314258135863
1086	2.40751802486797	2.53372678880599	2.42793471191604	2.60136623366464	2.54048091795361	2.57458105380468	2.399821131446	2.40665478700784	2.39593467558477
1087	2.34484671514201	2.49653971413018	2.37430813989878	2.50730233737203	2.55137690970381	2.53733436978149	2.34696396769305	2.28880289731147	2.33225927947397
1088	2.45142919679746	2.6284474609763	2.43486189736025	2.57352621427143	2.66991877265815	2.69851505317939	2.49956601019527	2.50529885024171	2.39922796710296
1089	2.43281543316217	2.53685133753766	2.3609367807012	2.50526784101438	2.55420994165186	2.56648867000748	2.4282930502563	2.44278882812676	2.38481698857766
1090	2.47018157487044	2.62051169314271	2.53978562704651	2.62642429370871	2.64342349732803	2.63215643726619	2.56370559640138	2.46684208020543	2.39716318003439
1091	2.39961817704526	2.57055345795217	2.38342429577978	2.54001365585038	2.51869736508514	2.49121559671981	2.45854660748068	2.35543831069362	2.46228796012207
1092	2.36112652350653	2.52763370321397	2.34186109103421	2.54681532403966	2.53677221936335	2.51899639877367	2.3405360370578	2.30369575798583	2.43597437597041
1093	2.42607386496659	2.5461824699853	2.45839264910555	2.56995053552913	2.58460278450909	2.57133944181466	2.43895935330852	2.40637677597501	2.39469321945387
1094	2.33232209987097	2.58394572440699	2.40592675913016	2.54423181969186	2.53727893167341	2.58203778663493	2.45678607549681	2.38853196047403	2.42058725736319
1095	2.39172518111835	2.65443195747232	2.46085419906739	2.60803837040276	2.64060036186924	2.71224060448941	2.47388917491124	2.45219361537262	2.36175237432876
1096	2.41195461105614	2.58846918284199	2.42289114117336	2.49050029918173	2.60005040283881	2.62328514666705	2.46089025125295	2.41754256850541	2.33661680999308
1097	2.26981656581517	2.48219606916852	2.3322913063302	2.46718762906326	2.51816512279316	2.5035809101031	2.31465137029432	2.31124660156844	2.35942106006244
1098	2.33875268202769	2.444467410321	2.33231262375299	2.52927900502323	2.36970311704414	2.39779485400062	2.39378380828352	2.3567312975222	2.32494608677526
1099	2.40841034216667	2.57067498149476	2.40517648111997	2.53288092069859	2.56598459713428	2.61828481667612	2.41378114814733	2.32822324379655	2.38250716506192
1100	2.40824682193796	2.56007314998506	2.44024646231035	2.62195686441928	2.651614146481	2.71297104390297	2.48641334325608	2.47966713244138	2.4675785429917
1101	2.37268616489786	2.49615241754905	2.43423762658083	2.47369395141965	2.52910550888446	2.57582810783092	2.31273375291559	2.32834830840057	2.32633076389397
1102	2.41296508248363	2.57888011857261	2.41113183306926	2.492617604028	2.60888564570099	2.61810454619541	2.45086586934655	2.42838353259797	2.3960511285451
1103	2.4083540695382	2.56348236089766	2.35442558940513	2.44363992465914	2.45728052728819	2.53191878379089	2.45335508784673	2.43461385173121	2.3595070171214
1104	2.37722764543757	2.56384721424073	2.42360041690781	2.58422886917403	2.56080333426967	2.63417920724725	2.44110205720176	2.41914638778915	2.40432236281197
1105	2.32573121830519	2.47772028579875	2.34018911187923	2.5181568626551	2.48447429633922	2.52836476627722	2.37227073874027	2.29577880635762	2.39997518447748
1106	2.38314466562282	2.65518899760873	2.45396987884969	2.49072303946695	2.61323535208375	2.68037529583254	2.3856165325817	2.48204981120389	2.36571905180446
1107	2.3992863931094	2.5101121457016	2.29451603684489	2.51007859555844	2.54438094001261	2.56508974340328	2.40215752213371	2.31787154477731	2.3664187296407
1108	2.4215062542101	2.549340288025	2.40217839693638	2.5135136172014	2.57368783007107	2.57540102914389	2.43353309331609	2.36113257627209	2.34040338187527
1109	2.48001297676938	2.60294740303001	2.45144960303635	2.59418039233131	2.60241822190533	2.64504593058389	2.52326203473985	2.53506055249697	2.40648344468061
1110	2.52842100635262	2.68372359844254	2.49741353019395	2.61274359290876	2.6178152869754	2.69306888902996	2.58461058031959	2.50240277886806	2.50014396631427
1111	2.37551667007112	2.58859295591634	2.40608650703451	2.50925777468801	2.57472525005937	2.61828702060315	2.49122210317686	2.394093379056	2.31968954842171
1112	2.40201921286311	2.63398695548995	2.4339877357157	2.5052754825426	2.62582828265565	2.63874669110645	2.40528751291656	2.32845378687962	2.40790404337016
1113	2.30798506052664	2.4689949162559	2.36639012717504	2.55872560817124	2.51820065773043	2.63092309922769	2.4007247106749	2.37530672989492	2.30279151442188
1114	2.47027834370438	2.64485971286341	2.59983182365289	2.63800467336148	2.64171368153064	2.73352750921289	2.57847909751819	2.51859080526826	2.41675881977568
1115	2.31528825597002	2.52948562130744	2.36244983669721	2.50444522280979	2.51551112008618	2.5230517354579	2.36627783726072	2.41292928389608	2.37421043412629
1116	2.2344974404314	2.42605929091114	2.32814054575047	2.44008362350329	2.50918788038581	2.53851918008565	2.34454608413974	2.29085882847658	2.32015473567765
1117	2.41664352892176	2.55258184252811	2.36442114033341	2.54797106674117	2.50637431962106	2.53749730894199	2.43042786990268	2.4396744971828	2.31379145769532
1118	2.31335004542743	2.59185680132353	2.38710363313712	2.59204111654041	2.53782067030306	2.58789322158268	2.42511001333925	2.35354654500811	2.42806338823846
1119	2.3708153345967	2.61461603104352	2.39021307082351	2.58035284109705	2.52555829663534	2.57680423807928	2.45359631246972	2.39067259451761	2.3346379609988
1120	2.32737954556198	2.590273214247	2.45124575454069	2.53104707563958	2.61460657127199	2.64555793649487	2.38711379069635	2.43790171333656	2.43004169426015
1121	2.46670469142486	2.62961618607673	2.43187004711572	2.58860398524969	2.60541999234755	2.64681950252897	2.44102656890724	2.44211962627603	2.45959009700421
1122	2.39965748015462	2.52488586011501	2.37083310387184	2.50807550119343	2.5099235154334	2.51452683152266	2.53037400723209	2.44118781635519	2.42574473483535
1123	2.45940868246122	2.70478988384968	2.47658047485637	2.64861047240754	2.70875262673289	2.72942201185423	2.46139510438158	2.46896014427623	2.46433521227328
1124	2.42114992804858	2.56830297796589	2.34994467083434	2.5294342225872	2.57850858480745	2.63200094092148	2.47739214495522	2.40353875654882	2.33272936597316
1125	2.39578017557463	2.59743767114203	2.40563485606644	2.57529462733853	2.61180758190955	2.63759282282984	2.45560144376828	2.42280939674652	2.41081453087103
1126	2.51424157191682	2.62248358930129	2.40286141145295	2.5973751091376	2.58860117724538	2.6748231956217	2.37697550428982	2.40016557791234	2.41483165656345
1127	2.50082059761624	2.552477489855	2.52741337278908	2.53280786251687	2.54991264406382	2.63344737562079	2.58007207632593	2.55871023468179	2.52437334802955
1128	2.33628606233025	2.48927431226998	2.3198902697023	2.46452693767644	2.51175633293891	2.56473008755334	2.43031447589372	2.34239709234669	2.37260262629922
1129	2.40686311146525	2.45229987837569	2.2852660502031	2.45676088008155	2.48494052561533	2.47465823437108	2.43104133744797	2.38017526289922	2.42959918972053
1130	2.45736099004542	2.51580502779939	2.32508668116257	2.41512311355228	2.49802976685148	2.5093500589257	2.36471681123133	2.35678568521392	2.38081560692876
1131	2.32793613706853	2.61028942909574	2.37920042888175	2.55949634085716	2.68000321797898	2.62667279672203	2.44318731757256	2.44139526796765	2.36635413313005
1132	2.33623315768038	2.5474730456874	2.40279007702716	2.58224640621579	2.52533078216858	2.54960898173137	2.49196294825661	2.35669873794154	2.30814936345015
1133	2.38188102922655	2.47493383005948	2.30941621534674	2.4852097536316	2.52434520463265	2.52148606557727	2.41393921896805	2.34101412185083	2.27888546300453
1134	2.35096542931625	2.57256081804435	2.46006851522817	2.51058344931099	2.52485953459454	2.56816172019498	2.50394892247911	2.48296882354091	2.40242226716081
1135	2.48462748589502	2.64689967442193	2.43303020828467	2.56324989993889	2.59385712767038	2.65821032634038	2.49195226589928	2.45710074470589	2.34157961312344
1136	2.40224489468064	2.68725645442335	2.47537208475315	2.67391240175191	2.67437806735159	2.70807106767665	2.46503612259311	2.42346507022051	2.37683974460007
1137	2.40924083307427	2.63135446787454	2.56764785111199	2.53418094906812	2.59746483870763	2.72292578772039	2.39851695603788	2.38067891994716	2.48872731479165
1138	2.48432494504727	2.58074758351936	2.41090918771667	2.62037231131052	2.62243036932564	2.6414790262963	2.45805282488899	2.44220410196217	2.42141212583714
1139	2.43991824202122	2.69190405962515	2.53130777193789	2.64221107406892	2.67310388746852	2.68176243396059	2.46800255779723	2.50173943551393	2.44518333478629
1140	2.42119435904483	2.52737129056293	2.40839418524641	2.43584541562518	2.52814812087877	2.6187635467222	2.40322293556253	2.30944646762222	2.47342119165989
1141	2.53815500388099	2.78235993710158	2.4897404786187	2.59399326445789	2.65742422299547	2.75647335697494	2.53250227070305	2.62390755970764	2.38565148520505
1142	2.31674289006439	2.48351229639107	2.31357622390719	2.50759594571715	2.4711709234458	2.51982063066988	2.36983784811328	2.38076127527117	2.32688708751402
1143	2.43733547671208	2.54522465639437	2.40030529625249	2.55550126541513	2.51946380144626	2.529415696469	2.4410417380658	2.4996997128476	2.45364773658375
1144	2.43987878118606	2.47318113902151	2.36997500749624	2.45713109331789	2.48571888958491	2.48972707911833	2.43916658877207	2.32994680928732	2.29721992538639
1145	2.35809418260332	2.45675156315344	2.32840365770745	2.43457441654632	2.47286220634184	2.53457715985777	2.34584123048372	2.41397456654454	2.31788729080578
1146	2.38969590340269	2.47623776862862	2.3402826837299	2.48127449068106	2.47475375976853	2.5717810272672	2.39652183525305	2.42342538543008	2.41521071657279
1147	2.34934517396194	2.53358751424383	2.39082786155855	2.47583287516203	2.54118813915892	2.54023721309997	2.40654697773929	2.36816337267447	2.23997074339861
1148	2.44754898724791	2.56026465259476	2.43074666462603	2.53324864802622	2.56795402081421	2.59096146193682	2.52777114210008	2.51047318787969	2.44597239270371
1149	2.40153330537387	2.58232362055873	2.41601207667645	2.5923966821138	2.52159334386047	2.6085229087259	2.60689444730624	2.56909511594968	2.42782353072394
1150	2.42117610675132	2.62741626459165	2.4628868625374	2.57859378121109	2.65049737457172	2.66736776511784	2.57482730950856	2.51693769958016	2.42640299009928
1151	2.35350865985944	2.39726317403662	2.31427643098897	2.4705954457326	2.32996948664718	2.45206711807563	2.27763801826315	2.37651803063441	2.31834705843459
1152	2.31555236778596	2.58929143953272	2.45232655233751	2.61879394333205	2.59136796193091	2.63394869608399	2.45726492585831	2.32738534180034	2.34595454284389
1153	2.34109466494476	2.4929148782815	2.32087544941153	2.49754108679144	2.49197330125618	2.51855669617191	2.34934035851795	2.3360695183998	2.368469810027
1154	2.40455161705939	2.58516581933501	2.42291837339415	2.52966409451935	2.51485294138242	2.61799442728343	2.36885634580308	2.34714196838501	2.38516521950966
1155	2.33210866818264	2.63190448796712	2.40376589152355	2.56121952429284	2.60670282127331	2.61235864782111	2.44405126468351	2.38195032503005	2.47186424489705
1156	2.3973414617517	2.6184568216495	2.4265658188199	2.58427245489689	2.64534181460792	2.66075121918543	2.48191467883386	2.43845563422059	2.48802477299374
1157	2.45364181639243	2.53357141915732	2.42182899584081	2.47998984217722	2.5789272168133	2.58948141229803	2.36913704237097	2.36321803185531	2.39550686337999
1158	2.44973607581522	2.61636707220558	2.49643651304628	2.58188184686327	2.5146031024802	2.60698501617212	2.44843077751258	2.45099413702491	2.42055517120766
1159	2.37458803159452	2.67795023013279	2.57905257270172	2.66072986895138	2.716365312825	2.74876241276657	2.3654718992938	2.34011445942609	2.52670338016919
1160	2.40147168062486	2.57772474678046	2.3946988981794	2.54013369352897	2.55733243277878	2.55923141110735	2.46909520353112	2.41206871453426	2.44312050758034
1161	2.39789253746458	2.6054337069465	2.43627088824379	2.52479329420094	2.64813280661865	2.61716552575417	2.54805617392296	2.55264419914889	2.39199547017326
1162	2.45450442821785	2.57712542116018	2.39962560592555	2.56591727750978	2.5661631356669	2.61342910054201	2.51285110652353	2.4767088849535	2.42885441547102
1163	2.53988223743334	2.69811807307632	2.52022945370636	2.64613926087263	2.67659454576102	2.74570957707711	2.59278538525033	2.55288267414045	2.41394425397777
1164	2.28549017048396	2.59949453895255	2.45855447780518	2.56500626909482	2.57755235828513	2.6469585168741	2.42838041903876	2.35026536469316	2.38203987628416
1165	2.37069167741541	2.50586071482899	2.44951380839701	2.56413044848266	2.51332387866366	2.61844566319268	2.4202572019299	2.42565841393542	2.41956133043668
1166	2.40442653754288	2.52998944326332	2.38025794563727	2.53521831377188	2.52473386877043	2.5734288455508	2.43364910690287	2.42870476772119	2.33993147
1167	2.4318043361262	2.6162631931766	2.49254870233217	2.65118324035312	2.64317435272092	2.68486406954364	2.44741085891868	2.41495496785578	2.37635061187823
1168	2.29855426356421	2.60360295552844	2.35408311037921	2.4839417321024	2.58723516426404	2.63757073173438	2.35979720271607	2.31879125451309	2.34616253323515
1169	2.45311820838115	2.48857276966859	2.32896349026413	2.52047281236988	2.4556971717332	2.53312236895913	2.33984511788086	2.39267287674776	2.29356623266542
1170	2.26219217324418	2.40695144205002	2.28716691775867	2.3507856503796	2.4611604379926	2.5158719164842	2.2748047865102	2.33072761513319	2.27253615271156
1171	2.43607328806436	2.56932750345256	2.37497816616156	2.57037136804717	2.5889394837562	2.66844109512302	2.35830950868067	2.40326034778473	2.42335387182806
1172	2.34564346547954	2.57144332780148	2.41619808134936	2.5513293884968	2.62716479471431	2.69450790221484	2.52855283476592	2.50087382316754	2.32568390670056
1173	2.35637541926435	2.47372483487899	2.29273809051387	2.50273403009524	2.47367291711027	2.4306125823319	2.35474103325584	2.34332679127042	2.40126406198172
1174	2.43902770279379	2.58129100873169	2.36283435505863	2.50882684750489	2.61331662594753	2.62619308275405	2.55879304691852	2.49146170730155	2.42177359188725
1175	2.48747584933157	2.53185241882117	2.37733168576438	2.61591398822411	2.52509231747092	2.54944558157467	2.39148035550172	2.36075358722115	2.37902808215542
1176	2.35286216867503	2.53612838524256	2.45433271908898	2.57550639075754	2.57879927768848	2.60582229959496	2.45445835677037	2.43210506679494	2.40179530705441
1177	2.36614761451667	2.62047250596498	2.4362511361712	2.55759565127379	2.54773382384691	2.61735158780011	2.45402928930237	2.41401527233587	2.27775566357549
1178	2.3495211642234	2.4881779987211	2.37938628903913	2.45633307968265	2.50914499862367	2.54455175090168	2.35791048463904	2.334407952422	2.34700322861485
1179	2.45900833393889	2.74963198609997	2.62301326956986	2.65862459095389	2.72981524101365	2.77364721205125	2.53941540558366	2.5925554378256	2.46687202964533
1180	2.51349418523826	2.60331349832986	2.4368804359212	2.61289363023789	2.63088625107119	2.65622466165244	2.51099767749954	2.5245374065255	2.36267568338336
1181	2.43925923940162	2.6695556621546	2.52836990699422	2.60218922073614	2.62186359841534	2.6758062272727	2.49753495226217	2.50436722918821	2.48751061345833
1182	2.26461945505546	2.53878866148164	2.41309325801838	2.55235532349219	2.54086368581404	2.58115253576301	2.43520828850202	2.42288765261556	2.36380065626995
1183	2.39041450731027	2.63352420824125	2.47166551380003	2.60257836898729	2.60881242484783	2.68053511053871	2.45502669865365	2.38599106539595	2.39375656153371
1184	2.36378259457064	2.52584963811954	2.3779832408314	2.5468136155641	2.50409569786368	2.57838157786013	2.50651741071079	2.50340890746121	2.44455145943108
1185	2.41872928430643	2.51536908052927	2.36603569266289	2.42696069606429	2.56113390886594	2.54915337184068	2.49837517848951	2.49095437696884	2.48880445899035
1186	2.30423500057009	2.58700106876403	2.33399946210633	2.48549204268171	2.48533063820422	2.57304332807412	2.30334125631461	2.37821224511279	2.3151349724367
1187	2.42411384437764	2.56656106268103	2.36822310326188	2.53469899922501	2.55501009579034	2.57785576761948	2.45952700530558	2.42890509447596	2.35845435681305
1188	2.3606961520647	2.46220115524298	2.26149378003936	2.48084902071204	2.46329704328546	2.56246911964813	2.47896734752221	2.4020390991023	2.43149117655354
1189	2.31365658187763	2.55412137631284	2.43784153515555	2.53971125818105	2.56583218995282	2.61049618534365	2.3290521603418	2.36124132327348	2.37092373069791
1190	2.43350039153769	2.507759902552	2.37609778140592	2.58620351570545	2.51293332679833	2.54430263902064	2.51160919239904	2.4593756043758	2.4114908335643
1191	2.44415417640087	2.58386668842888	2.48274621971944	2.59984223762458	2.61313851864215	2.6249100847018	2.39575876944473	2.32126502806707	2.22388718704136
1192	2.3276372481199	2.60266558536424	2.39304777611275	2.57095878025524	2.59895883974755	2.62572310912163	2.36477362030697	2.33858366039526	2.2856307739733
1193	2.47493492340435	2.57965106331002	2.46419205622973	2.58981059476955	2.61061845644007	2.62541866101525	2.4244488677664	2.47100625794678	2.33122652554456
1194	2.26136976343439	2.48451688060388	2.2869850666534	2.46942510255758	2.53056527750137	2.51484413996809	2.33083218962201	2.337864727307	2.36618295808135
1195	2.37086879197645	2.53245322445549	2.39163103687165	2.50854003000503	2.56227995571829	2.55118525866188	2.36110913241077	2.36220232249006	2.36253349685403
1196	2.44775489511619	2.55207493613459	2.494252077572	2.53551615449479	2.63899105262851	2.63763592650695	2.525377895448	2.50944064248712	2.43577079934067
1197	2.3585842119595	2.49465015904849	2.35770057844789	2.50045367833429	2.52830394278693	2.55360569403948	2.35859006648162	2.3214751518971	2.40589961703342
1198	2.40965108470193	2.52851596046968	2.40824366767101	2.5303842609165	2.58358633388034	2.56414332213607	2.43903713301941	2.42779130987471	2.32248610759171
1199	2.49071205141883	2.61432726138265	2.44021436084469	2.58346251911649	2.62763338300811	2.7097134065159	2.45265210190015	2.49701337699144	2.39852638215066
1200	2.45021469134128	2.55537230370721	2.40975875508988	2.52075785330398	2.48881424981291	2.58092224045452	2.45334761629798	2.37775512792073	2.32190205948612
1201	2.41817318696735	2.53467523630525	2.32873021586324	2.47060964016115	2.57697011144323	2.560343997413	2.36765145779329	2.32133743859797	2.37305479786351
1202	2.3026735888811	2.41972070158814	2.26548050243616	2.4564015705702	2.38356839201649	2.46978607616412	2.28382517641911	2.27400254577813	2.37248421786455
1203	2.42524696357731	2.53228787496695	2.40199553621546	2.58478223016827	2.55095779911771	2.5918928095671	2.5216649251494	2.46279924929335	2.44347313411545
1204	2.38070775747915	2.56208801530489	2.48670720601389	2.61327883065675	2.61704923308133	2.62272210163626	2.36824085374067	2.25637548857189	2.47151865570897
1205	2.36139996051785	2.53599046374488	2.34908438594509	2.37990161302374	2.47410284640721	2.53225915956771	2.35782690453651	2.41878772413404	2.38875677240851
1206	2.51326759027346	2.59155850408644	2.44580036177168	2.62652185642931	2.68369589987861	2.70570493393679	2.46970246319191	2.48612660606332	2.38160495992866
1207	2.40261019122853	2.5588795055389	2.37256330738131	2.58081799087599	2.54520197848879	2.56889037793811	2.42104326275249	2.3809824791422	2.40774422648162
1208	2.40512622224406	2.61290221737311	2.43585210272694	2.54422823074533	2.57146744320979	2.63773267499154	2.47666282376094	2.42571611016109	2.39058114820971
1209	2.3846314811419	2.51645412251989	2.3689498632395	2.45894914080392	2.50500171126162	2.51352277416223	2.39241505984038	2.34516866598243	2.41068536029986
1210	2.42134737905764	2.43243653710313	2.373593173198	2.52491352527533	2.46561702249767	2.53005129650974	2.37883099047395	2.3273676488076	2.41417243040457
1211	2.34550871654018	2.53323851326084	2.39640201145996	2.55532014561647	2.53144762289993	2.50291865433152	2.37919180271185	2.38409366485791	2.28979837113612
1212	2.41964149109508	2.59886938637371	2.42868931594582	2.56882559248929	2.56354274861462	2.63485068806459	2.40804211184095	2.47068321055526	2.31522014528551
1213	2.40020062230469	2.50516355612853	2.43921324964966	2.58596338429111	2.59294704521416	2.61664858310262	2.4812204836279	2.42950276608995	2.36494370825564
1214	2.38976912015328	2.52761206086559	2.355705501852	2.47719941054604	2.53620055873611	2.55947172645513	2.31608519790394	2.40392497042659	2.30953488095501
1215	2.34564027950357	2.58914757735153	2.45136731404735	2.55043664363207	2.62631228071418	2.63310883468164	2.41874835265152	2.38420678969531	2.32924030510277
1216	2.43255110905499	2.57108749988145	2.33226183562138	2.50713711577839	2.57188532845073	2.59413229615056	2.37712401944574	2.34278225455433	2.48379714514765
1217	2.51077307224857	2.67806793172313	2.48482104110215	2.65432676402543	2.73084458004337	2.6911579648305	2.57711202002691	2.53870499030005	2.42195626829153
1218	2.36890905380022	2.49773056514785	2.37855339137704	2.45572198841784	2.48708599088334	2.52079006091642	2.28136447331186	2.31951984346195	2.33012367468619
1219	2.16175958815881	2.29644296083182	2.17778561747964	2.26220250018006	2.43863012587897	2.44853847754828	2.09762658963818	2.1959232137168	2.10743756521731
1220	2.34909113056067	2.60595968437884	2.38464637348697	2.50794358173251	2.6342549754708	2.624112478807	2.37721424565203	2.32433053746747	2.31358590611577
1221	2.38286718971303	2.55221852759041	2.38993378381403	2.55650224039815	2.61300316363187	2.57368546532096	2.46501850125429	2.38817947202026	2.46180683990396
1222	2.51706576663445	2.56909467855292	2.47005017080889	2.55986179259594	2.54101141961058	2.59754953558146	2.45997349359042	2.46966680515592	2.41569827060306
1223	2.35580788749351	2.52607496935187	2.37703752717667	2.48111785850956	2.56228774777531	2.55444251365663	2.34799796824813	2.27852814261554	2.33770926630928
1224	2.34928048992397	2.46737777690163	2.29882105248001	2.47588071598384	2.54693357951811	2.51635040967518	2.36915476824474	2.39158025562828	2.20624521366018
1225	2.43262376362561	2.66698340138561	2.4908408106323	2.59454785749964	2.61693979313972	2.68750364320956	2.39454520549873	2.43798177766949	2.32053701732053
1226	2.40581426183887	2.55289510773927	2.48345200542937	2.5163410089354	2.52706660139462	2.52873148633014	2.48990360286153	2.52985979693696	2.46854928699204
1227	2.3602236248385	2.56893930582217	2.38723673218323	2.5533607769356	2.56457850110265	2.60979645333467	2.41447963966178	2.38751570995126	2.35544833721239
1228	2.28824927125562	2.55081874586792	2.38788677414798	2.52134458369837	2.4911793762834	2.54884118207307	2.36355368215293	2.36029181419999	2.41541816609031
1229	2.42469235283819	2.69391966241455	2.47412126432872	2.64000866290721	2.7126780702517	2.72349450371937	2.4465744634715	2.4384676437993	2.3941309011625
1230	2.40321336264851	2.52411296904595	2.33667987461214	2.50907950570333	2.56519389753251	2.57913828123714	2.43512118848928	2.38770325806831	2.44791382666735
1231	2.39553249420392	2.67226029482782	2.433483306175	2.56743228421704	2.59897580647638	2.65557767277802	2.49486475213371	2.35346697924563	2.43277776065641
1232	2.39352885172889	2.59475068773964	2.50857978775595	2.59229586879442	2.55867177645643	2.60647616651821	2.46577704108736	2.40119759260483	2.31269033576807
1233	2.28714762642783	2.55848047701558	2.42744724577058	2.58203404023581	2.54824456096301	2.63607032619293	2.33773764693889	2.35890913573757	2.39083280832157
1234	2.46181395897804	2.5704166591845	2.36370600034967	2.47653459472541	2.58194692881638	2.57844671696314	2.47639863109961	2.47671719069689	2.43806329987092
1235	2.35463645962953	2.49601170946961	2.31626518116906	2.46840886143985	2.43913790180566	2.48848636748175	2.44699306731808	2.45386188621165	2.41480935756494
1236	2.18597864182726	2.37618757657046	2.27962723171994	2.41961582918925	2.44354397832466	2.43628715393073	2.31202685222823	2.34242002325444	2.27855705840468
1237	2.34587753820024	2.53081581867243	2.39144472118888	2.54911392463614	2.59294174041307	2.61724535307871	2.41352455638277	2.36074627256765	2.34290115006807
1238	2.41933368493805	2.60690112190808	2.42327633088486	2.57277173049043	2.55959676379343	2.61499843452233	2.52463058069978	2.46437694936857	2.40995114477192
1239	2.48971718072282	2.59303278297164	2.53187899859043	2.5934113766553	2.60223233796527	2.65277267284025	2.57090065171853	2.48041500727329	2.44794505722724
1240	2.43689179679979	2.72380136568284	2.49157643953245	2.60434860222935	2.72501242748226	2.66721663435972	2.50037180784398	2.49760654383801	2.49282624727666
1241	2.45453892975172	2.64916196241007	2.53585375790772	2.55921058775066	2.67766151688044	2.69803708636934	2.41725032166226	2.33783637914121	2.41581199583242
1242	2.3958345356069	2.54984781755333	2.39244698729766	2.58067578358141	2.59262487387483	2.57338803544416	2.36300147219784	2.39522116525914	2.42800532529146
1243	2.30049982961272	2.49866791578467	2.37134002234896	2.50919716715966	2.46202389984939	2.5335580591804	2.28284178083891	2.28513445245734	2.35279095196879
1244	2.39613710846929	2.53348421326978	2.40665434156678	2.44814031544257	2.54746624165102	2.56838769711172	2.38677461272446	2.38883289429153	2.30145313683019
1245	2.43514159581222	2.60664595854401	2.49950427408828	2.59884408505356	2.67083272366355	2.66682748127545	2.38415489598196	2.38226377439369	2.32240453400247
1246	2.48644079527388	2.7369835322679	2.5650369039559	2.67303747470831	2.67063140562027	2.76113121577563	2.49824277272357	2.46642938832495	2.47486290289528
1247	2.311054032991	2.55988452666474	2.43789218798553	2.52297419771318	2.59134312991484	2.61769997929932	2.46060124208074	2.37592122122708	2.29372549676827
1248	2.38415034271428	2.51720529051758	2.36121845094101	2.48567422735959	2.51445758618814	2.56696606792187	2.55386196118515	2.48129477311415	2.38252365970126
1249	2.56390156687146	2.6801661954849	2.51142966051527	2.61811609624981	2.69034396791025	2.72898918527916	2.48073817940103	2.43175825580073	2.45935769626539
1250	2.44585627740633	2.47820332135802	2.34580460664224	2.5014950837321	2.46431510756151	2.46874038849748	2.41513146793619	2.43645848158922	2.40208077653191
1251	2.43983795943967	2.58374462684362	2.4222868330611	2.48240479011363	2.53462901735052	2.56439247104292	2.49217301923426	2.44626024330703	2.40378082420281
1252	2.382092213805	2.5753116889261	2.39982860391258	2.59154839606176	2.66671588521365	2.63923927572874	2.46972590179287	2.40798969558251	2.41249903816821
1253	2.35947343482795	2.60832542811664	2.45756247192087	2.55658018866528	2.63972523380578	2.59167268700827	2.42862099268506	2.41416507385843	2.41256963895989
1254	2.4333490555433	2.58399364912917	2.52815461542236	2.61593168696932	2.54486706250885	2.55508390133103	2.40830360130916	2.4460887030645	2.4306004400966
1255	2.31173252225523	2.58175709503603	2.41232393332687	2.52122262382124	2.62659645210708	2.63539940209239	2.45758341888591	2.36698915694659	2.30994836031353
1256	2.38175091921604	2.62916679574649	2.4686762524351	2.55548817262559	2.68435830361412	2.68115052819561	2.42134400341876	2.42430235995555	2.43161465091635
1257	2.33899989600042	2.591269155856	2.40521558215193	2.51495263309121	2.59645916859981	2.56013856706782	2.38069048609083	2.38095967637826	2.31684555081163
1258	2.42642772468558	2.66172795039702	2.46330210165516	2.56744676703227	2.70660888144549	2.72183277417253	2.47460108365068	2.4374219326467	2.38610604252671
1259	2.33196291647113	2.57425140827216	2.414426766099	2.52261156028697	2.5892109005491	2.57662349248534	2.38245936327158	2.37568678403623	2.43342384193779
1260	2.49418851427953	2.63635143233405	2.46125890945963	2.63363534579526	2.69946353139788	2.67643416105589	2.38936981037297	2.38823059293052	2.44348134819033
1261	2.45386087616367	2.5359013299286	2.42187981253053	2.62480183094771	2.57590801462723	2.59792983102527	2.49118523006328	2.486962518518	2.43297455676131
1262	2.35154332822933	2.52922597939739	2.32381993175468	2.43873216590039	2.48260107336518	2.57723379534456	2.43277443321354	2.32923790555807	2.44121902596737
1263	2.50782986125071	2.60822472034234	2.49071439551057	2.58245178157473	2.65573970718374	2.64148304580083	2.49349071856872	2.52086723661178	2.4132625408365
1264	2.41893074007942	2.54312189987746	2.43637127968159	2.5455967458413	2.53538839610836	2.58249879073116	2.4689295219299	2.44190249987154	2.3463828337724
1265	2.3792335466376	2.4772889780839	2.38425958631096	2.45879007495181	2.56124518876567	2.59452918035858	2.38716980922878	2.34750148734165	2.35369384694196
1266	2.40644541085473	2.52339722270894	2.31771372142136	2.45699265349563	2.55053989371377	2.58022348394524	2.33291990093425	2.41172184418998	2.51280059728177
1267	2.3997048404068	2.60352723781426	2.40289777872786	2.48885061032774	2.60264687657858	2.59055266894841	2.36269732028004	2.37439525421029	2.36920275795823
1268	2.40240430516296	2.55124732816762	2.41163079841446	2.50694414316869	2.53943248264722	2.59711227092944	2.53913317272378	2.51096336702448	2.44600818258864
1269	2.36683369285356	2.5726663986582	2.39203879512417	2.49086797794027	2.63414983904121	2.65904403810166	2.38661204063627	2.36873819440277	2.39230568127856
1270	2.41909262400055	2.52642355957567	2.45688795284401	2.54605619364364	2.61914215394009	2.67456646203487	2.45977756896261	2.43505788713051	2.52159467682495
1271	2.36198301518661	2.64230376708759	2.41030627697005	2.5639938039968	2.64300437110088	2.6029477170444	2.51468786478948	2.54283840181444	2.34039320276366
1272	2.47012489127564	2.60192722493073	2.52598621240557	2.61063593146976	2.67249536347834	2.67384557407229	2.55313615096579	2.49757881221333	2.38213952386011
1273	2.44761480088045	2.51231454020781	2.39570543791845	2.45360990079249	2.53638684651	2.56190953228546	2.42959947411568	2.44762090878905	2.40087782373635
1274	2.49309547649404	2.56759754932769	2.42190989446734	2.5937852001769	2.60833967173446	2.65223305074014	2.4638615552194	2.47182361066495	2.42519852334258
1275	2.3782117842499	2.54500686646203	2.35656708360781	2.51869679060538	2.5750048444065	2.57729679043425	2.36961102398525	2.39731401977994	2.4300126954479
1276	2.40074451893322	2.53702948284702	2.36804605651575	2.5624327765527	2.55614053418961	2.65673411717764	2.43127711804578	2.41213356789363	2.39212967584458
1277	2.40771652400176	2.64712039200419	2.52971738294708	2.62800453175097	2.71573499374333	2.73037141748226	2.43822676870349	2.46220982766739	2.38154353509931
1278	2.43504921774949	2.54168472287374	2.41113257470869	2.53816754321459	2.50724414355707	2.50098294126884	2.53339329267818	2.45658766093019	2.36177614780159
1279	2.50269375199314	2.679124069985	2.50532889277058	2.67397300729455	2.64370684068405	2.70094382103107	2.50359790992635	2.54248915648367	2.48998611706925
1280	2.34585444137135	2.5400744836176	2.39724910424022	2.56312574566669	2.57324484493098	2.64290866087247	2.37916296422519	2.41167199507709	2.38636520042005
1281	2.38353566666345	2.50655116370099	2.35379095801331	2.53076945323073	2.5225628071844	2.53689210111043	2.41330532022829	2.32995086288848	2.37222730674
1282	2.39898325651024	2.53590349969363	2.37970762668024	2.46266434801091	2.49856278597	2.58678862011116	2.39898121289613	2.33770483386239	2.53879113481114
1283	2.29042016555399	2.45154351986869	2.30558886058199	2.36766094764125	2.41881652097802	2.51676545694827	2.30411266936751	2.3538228955591	2.32385780955566
1284	2.3872723327155	2.56018993322965	2.36761909605987	2.4997909483195	2.59473712896604	2.57934608727183	2.45309711611801	2.45517130071561	2.37997563976345
1285	2.42929390809881	2.62579954689626	2.49646310978017	2.60560196179596	2.59514203284976	2.705322794456	2.45942682008215	2.40753746410206	2.47388421202582
1286	2.34365231789956	2.55831846451209	2.39966316202659	2.51304001878208	2.64182144334025	2.60928996291067	2.4912518766517	2.47071141618396	2.46073431868861
1287	2.41535885279793	2.58317131855988	2.37841451367086	2.55548746793586	2.58893536517486	2.61275896142796	2.49444622527054	2.48973141330079	2.43757291070283
1288	2.41572207833138	2.63349769419754	2.51326616951456	2.6686417733696	2.66207633268024	2.64810325565992	2.57966497966814	2.54267219482508	2.46152021126069
1289	2.34017436958131	2.57060796161025	2.42528728725109	2.54812847923291	2.56711971355158	2.6039669474154	2.43203000949702	2.38856690636759	2.43708927480296
1290	2.46632591913016	2.62646400339711	2.47965195372027	2.56620409938779	2.59450467373208	2.66143362961971	2.44787639655608	2.39972487948866	2.50044770764791
1291	2.4096649962917	2.53896763574708	2.39067547084632	2.54806091565596	2.48263770721707	2.52182614332023	2.49412215063455	2.42589530550847	2.37638113507421
1292	2.30449793414364	2.53089562222269	2.40748418620762	2.5245501666981	2.54944916556573	2.55945654320049	2.35678197053523	2.34776569962163	2.4189757310223
1293	2.39619650778807	2.63420817851625	2.46899030465934	2.62653900114302	2.68079929836972	2.68175189904513	2.47373017657541	2.36121548822328	2.2859706821475
1294	2.34781757496506	2.50054679830919	2.32488533461321	2.48857989079476	2.49663469137356	2.52196727457191	2.3195728619798	2.40880063573864	2.27807668431356
1295	2.33007764267311	2.50408688358285	2.29037959369753	2.41560442882901	2.50940058213932	2.54204268947811	2.34750163003326	2.39308697807657	2.28719856036199
1296	2.33949906489313	2.55108441092325	2.43913804761202	2.47131218482608	2.50691459615072	2.5527671208408	2.32138797592068	2.44292174329387	2.40305152289858
1297	2.36388570147081	2.54694632776267	2.41662263326847	2.56030875665755	2.54339893782076	2.56036454391117	2.45325240030806	2.447096118073	2.37440629974707
1298	2.45910358270668	2.69142260596819	2.48059085647428	2.68357830173844	2.6706567081053	2.72092883548462	2.46399236951588	2.45638750682061	2.39348180526984
1299	2.47095452442466	2.59458396584973	2.43129406186775	2.57847646499676	2.63142014291029	2.67693307441119	2.4542395634445	2.34029246162943	2.39188801510084
1300	2.38711928949827	2.70223804089433	2.58089560572619	2.61426545871812	2.68845693259584	2.75171713046139	2.47353319406558	2.51513367915679	2.34184424876261
1301	2.41004147826332	2.60389622125822	2.48008552376601	2.61656119200287	2.59894171724528	2.63830016736305	2.47428979234511	2.36982713513994	2.46713324384837
1302	2.33996490751677	2.45202393821377	2.28096050311935	2.45043056972799	2.44802098861465	2.5432885618325	2.28987840050739	2.33612800010685	2.33500392383898
1303	2.4134488924941	2.64056198172747	2.40366714688108	2.54236053556042	2.6183803244735	2.62725198072629	2.38514096210121	2.34116165364201	2.46026002934465
1304	2.34415876855143	2.49397286375501	2.38438162007049	2.48461018129622	2.52762950042742	2.57041264198416	2.41291857744789	2.43339322636282	2.32278654912005
1305	2.35804755971693	2.55654696984308	2.39848164661563	2.5152005512579	2.517975995106	2.57775229886766	2.36916038478926	2.3703802499717	2.39780300919092
1306	2.38243476617547	2.55845945670121	2.37704593173114	2.49288208901207	2.55497642985698	2.60243417055444	2.51786460245724	2.42322478769662	2.42213184202298
1307	2.37238747769374	2.58273848028226	2.43708010972812	2.55346062155669	2.54364150554802	2.60096417551456	2.44618639018204	2.37749559352577	2.45195958709485
1308	2.45851034387527	2.7308241791205	2.5780941301805	2.73774486701519	2.83853244135208	2.83044757884491	2.5242777675636	2.43963138570904	2.40319470088779
1309	2.42089773326219	2.64168059183716	2.51999003711149	2.68157467338322	2.68553285609292	2.69438344477599	2.37880053156897	2.42545392606619	2.4472742910097
1310	2.44052689472232	2.55391536221058	2.44660285277948	2.55293944875734	2.49992281665436	2.59367829244001	2.43229821517697	2.3879428437645	2.25951775213819
1311	2.28536799930225	2.54020456742222	2.37067878994428	2.52948317068552	2.53281311112105	2.56586770242494	2.35836838812368	2.38752328624586	2.38282145662352
1312	2.41381260874828	2.6291066532154	2.51654258463584	2.59296280230849	2.61045281539643	2.6560722793783	2.5169997048052	2.47169556919531	2.40248519625167
1313	2.38882800291894	2.581982325626	2.45928245954514	2.57415941386395	2.65435897264206	2.68072908968369	2.42492184167638	2.43679901460884	2.38310153880939
1314	2.33094699944303	2.57089603558332	2.40513696229833	2.59432583674774	2.58002209090938	2.58353087694874	2.59282628397913	2.48286220222449	2.37830361377142
1315	2.37632143816948	2.52327915647143	2.39274473114268	2.52197947275257	2.48687905693415	2.52609404846963	2.39604390008789	2.39483642586828	2.36503325014807
1316	2.37754778415231	2.56598491621354	2.35354869843085	2.47707147873948	2.57213214230476	2.56695852285246	2.41875882378126	2.39325631470977	2.32551239289749
1317	2.47098753052832	2.57558044850651	2.45816867503335	2.53736926408901	2.56429291397015	2.57265835285642	2.39846736030712	2.37711471042808	2.39703145979385
1318	2.42844242177739	2.55249494617637	2.41722402019733	2.54737074798602	2.53441277628935	2.56858143728341	2.40473023931729	2.46242321733478	2.28442064979806
1319	2.38208877215314	2.57617518073398	2.43718830039841	2.5218914568184	2.57074456058585	2.63597012450466	2.48235086074125	2.41865169677875	2.41931076535739
1320	2.404763251821	2.66906324323576	2.52155811671461	2.5872208009052	2.70831406986504	2.75110099735936	2.5285351766237	2.52663876749638	2.4506319262037
1321	2.33452006322498	2.510680262583	2.35509741882944	2.40961633654014	2.52292134437236	2.56268018047066	2.40802633145092	2.36543782185211	2.42812442154174
1322	2.32938441517662	2.52142968416363	2.41339067434956	2.54850836464198	2.53282824741331	2.52661502292478	2.41738292391518	2.45988315559985	2.28434844035458
1323	2.27252042204684	2.54448322934652	2.36392541862196	2.46043087350763	2.53671872125236	2.59963588179865	2.34857081055584	2.31703992288849	2.32176960141817
1324	2.45233106495502	2.62362664736076	2.55856793265821	2.67898806250632	2.71715615675566	2.75218750308709	2.58812422515257	2.46918449844972	2.45661251604498
1325	2.52680068750955	2.80715694326435	2.62370179872685	2.7547690311919	2.77389847134559	2.81062463363973	2.57053249525632	2.53180580265573	2.52432002163614
1326	2.31098591864853	2.54664966725351	2.39123459725014	2.5202763757241	2.54845386261045	2.61856963913863	2.42150757389343	2.42826165205008	2.34874535530611
1327	2.53396205658367	2.67425996489512	2.5395791656124	2.59759271621495	2.64693970139141	2.7073402880035	2.59938343862997	2.63935098090221	2.45818929166842
1328	2.42576188261171	2.6147386980673	2.38465555068237	2.55197689497047	2.59986256783581	2.67443811461763	2.49677239824742	2.47460649751374	2.4151745763159
1329	2.41956090148625	2.68882972682538	2.54426867872769	2.59181131597407	2.69285491446575	2.73156971849823	2.48662352185237	2.44343368657957	2.36390695925025
1330	2.43540923832699	2.61764282073662	2.46182098631105	2.62746125046155	2.57485043282917	2.63218871606226	2.40910372316753	2.37159757994371	2.46105980222146
1331	2.39889116582343	2.62646239883239	2.48300718721468	2.6763665994915	2.60193396288496	2.64102529902656	2.44228191118706	2.35610653656532	2.40946163719147
1332	2.44299920144567	2.59587656813155	2.41710798233878	2.55975954472239	2.60765938818933	2.62079206954835	2.52456032342564	2.42851760385238	2.47996140479121
1333	2.35055493045369	2.5077196002368	2.37198529677063	2.45224720345169	2.45916743923334	2.5121315453165	2.38849389681445	2.37197496169107	2.29188254692294
1334	2.41655099577521	2.59917910882121	2.4037327522553	2.51877709429691	2.60902783929862	2.62574084980634	2.4120053563136	2.3873540440384	2.39072976900395
1335	2.40049473480954	2.55551134679487	2.35584607856036	2.5291995230101	2.53939855966904	2.54763337348813	2.46265617849498	2.48719903082727	2.41825986511539
1336	2.48140700992936	2.64763310383802	2.50362246157629	2.61563404912759	2.56916513409288	2.60376442626496	2.45205836482767	2.42780466711638	2.45021901987748
1337	2.40163432924985	2.45887398253849	2.32529932412671	2.48709229883311	2.38755071180978	2.41625035506186	2.33719141596903	2.32599665354813	2.32374242342078
1338	2.46322936460252	2.59766899487945	2.42713553899422	2.63141733474643	2.63466184035782	2.66395984287922	2.46571796487148	2.45527096235373	2.45017234204385
1339	2.40956415767639	2.61364782755765	2.378950787292	2.57496576385151	2.63396455270806	2.74084649398108	2.44517229368762	2.46395010625829	2.42099883897329
1340	2.35172063745922	2.57543221674533	2.46408417450546	2.591938663123	2.4827012894172	2.54698474642951	2.46683346399484	2.41936875019446	2.46665405246072
1341	2.42696823896783	2.6649439468138	2.54638188940018	2.66257662814196	2.67106427547121	2.71469773958958	2.44148600676964	2.49113128687967	2.39978156337952
1342	2.3686895583786	2.46108371988085	2.35496391763474	2.46887721858618	2.46533476733198	2.50646856709939	2.42940969761036	2.41503055959956	2.38253976632031
1343	2.43600842164647	2.59368986965417	2.43777690689899	2.61124560286975	2.58985466898497	2.6709954160288	2.57950331931751	2.41980876672831	2.42873977646257
1344	2.38293172532506	2.56673057073224	2.3957585864475	2.50419076328043	2.57784188612873	2.63490523020494	2.4326084900873	2.40797279756989	2.48747693000019
1345	2.37809414824495	2.57226807815612	2.40113044910604	2.4622440922661	2.57037081387843	2.62564225357376	2.36484673102507	2.39369726110596	2.40934238513711
1346	2.41180543477682	2.6313308822594	2.51287526093247	2.58139264120167	2.58653498728898	2.67557064975062	2.48390034699851	2.4294721395376	2.42431008969939
1347	2.39547636173876	2.5073573539525	2.30441165897926	2.47435495734077	2.49927571204156	2.52817618966132	2.31593579229134	2.31746969392712	2.48440376206987
1348	2.33178002931489	2.51178622555608	2.36994478355939	2.56016599033359	2.48959219387432	2.61197513955159	2.40735931794173	2.37815419672451	2.26943002052325
1349	2.47971456623227	2.7442123350409	2.58343672459624	2.65849572374635	2.69183124509043	2.7464009119307	2.50441675516761	2.40992025589146	2.53072452975668
1350	2.37378761344136	2.57733018411963	2.42717665604664	2.53437518516567	2.55937939607915	2.56293742526002	2.49953984866378	2.40311010670954	2.40996055861214
1351	2.33426808637888	2.61021027680661	2.42599148034989	2.58934879177023	2.59624984630929	2.66709254383453	2.491755207164	2.44628058754343	2.37805189607406
1352	2.31993917161812	2.5249426182977	2.40441506982177	2.530574585523	2.57576975147871	2.55085959519663	2.41677393103273	2.42928059759642	2.32253643777158
1353	2.3233019046661	2.63892220414715	2.47530023556726	2.46982391475575	2.69509832367456	2.67933580401031	2.36224446315719	2.33648216746642	2.40231264367359
1354	2.43604236448425	2.64004835542216	2.44396260816164	2.5768283647069	2.57008826980474	2.62751442171986	2.39477185166477	2.41005740927288	2.40780329296343
1355	2.49243826647579	2.59583028118449	2.4906304505741	2.54180574665002	2.56540736164911	2.66436065425109	2.4699185342006	2.51988899151699	2.4416315810814
1356	2.3788782461169	2.49741223917527	2.35147226244352	2.48067539794719	2.39044628340923	2.536153340744	2.46142123811076	2.48039898130625	2.35492284921712
1357	2.37842315012277	2.53178116149668	2.3804758651701	2.55166506284191	2.59435695330231	2.54575157152151	2.41625866631967	2.34149999709458	2.39126260588111
1358	2.33279653742583	2.54662605087125	2.42781657142285	2.56976499758933	2.69168339089942	2.72515168445816	2.40511450923271	2.36624140441628	2.39233611345731
1359	2.40870948164426	2.58274912565607	2.38989172299982	2.51332320955761	2.49305224358691	2.5653006273553	2.43180958127718	2.40766709134729	2.32162366084895
1360	2.41092704446295	2.50498451388719	2.38460017440029	2.4729200203847	2.46425322187909	2.50821279090678	2.48506788857285	2.41724940824914	2.43973187240272
1361	2.51659591423539	2.68448316774063	2.45031845887607	2.61684769834265	2.67750557257903	2.80299373739888	2.58933580040543	2.57867147002519	2.4991397127873
1362	2.46861914773625	2.65376401124385	2.57195665799633	2.66050922711005	2.65772882776013	2.65653549174757	2.51303351628053	2.49688908976603	2.53599529328434
1363	2.30794247427638	2.48020877357384	2.36603215173703	2.48363759774504	2.54910833790968	2.54441896441544	2.3214887645733	2.36941572466543	2.31179545472898
1364	2.40763409672264	2.50590284334984	2.37898469806667	2.4560450255882	2.52167663144247	2.55441688959374	2.39282790345703	2.30962332171813	2.3238109482013
1365	2.36626218461533	2.6334097293783	2.42137104028057	2.54477539945251	2.62312678102711	2.61470886084582	2.4606493847574	2.52257961820062	2.40709607731881
1366	2.38897352649017	2.58377362752177	2.42566511868961	2.62137956789878	2.56527969858768	2.67836341656337	2.54672207507953	2.48232451261839	2.37695552463577
1367	2.34080756766371	2.55734718799528	2.40179740405555	2.53151380599997	2.48411288874134	2.51468991486715	2.47479082151124	2.43058625823132	2.35293731552773
1368	2.52980904343499	2.75797916590608	2.54865240338794	2.64992078441669	2.83482224380832	2.84070211576148	2.47760460885	2.47367193514914	2.32794320928861
1369	2.42717166359156	2.54751522903174	2.39254771325558	2.53364232098973	2.52451257784575	2.54254809586348	2.39078755583758	2.37600217244654	2.38160917209458
1370	2.29063472166996	2.48871081308317	2.33757473497712	2.42751721708626	2.488115275739	2.55800933012909	2.39405697299563	2.33248907170868	2.34391790672491
1371	2.39166218944039	2.55985922241309	2.44366204320894	2.47481859785194	2.60706402276663	2.64667178950517	2.40752127511593	2.34717768604261	2.34512498524081
1372	2.35356277295959	2.48762950990541	2.37780662697952	2.50764610589059	2.53279638277742	2.56012030205957	2.43987312261746	2.38352813423752	2.32908898451556
1373	2.3939780150769	2.59503759725666	2.36088748936628	2.53170191586612	2.6377063458682	2.62896503148925	2.45564847954781	2.36290189838428	2.38882131378238
1374	2.36951209458156	2.64883810740331	2.4855502554579	2.51332816720809	2.53735491878373	2.61698809344188	2.39669861592462	2.35751366078226	2.46142521025526
1375	2.42097335844008	2.5635475563923	2.37989683778073	2.5679764043312	2.60201588211176	2.64356119644804	2.33819509416444	2.32968387175319	2.43144354828629
1376	2.5139688218286	2.63253750627277	2.48254074520452	2.63604863884328	2.60479382672106	2.6316098563196	2.53375080667868	2.52825441941363	2.36800008237636
1377	2.46034188572593	2.59010933136685	2.45025406447613	2.56919457711023	2.5866279380217	2.67361825002873	2.46078262061725	2.45230004530005	2.35844151525605
1378	2.38321934420356	2.55084429352164	2.36143728845438	2.50382756191343	2.58907661877403	2.61890280313959	2.45956655819461	2.39875745380662	2.3299176390662
1379	2.34511779169081	2.51231912457006	2.32210927442943	2.43925693219718	2.58256468725034	2.58411780837462	2.33183945885447	2.30795477783059	2.32414837297902
1380	2.33570206951677	2.59694139666878	2.47410314079252	2.57986842888617	2.63248442065914	2.66916489863768	2.36072864527834	2.43706661183183	2.39940942539461
1381	2.43979177437441	2.55396217415123	2.40517351470612	2.56556898677287	2.59085330423876	2.59170848002306	2.48301120630883	2.45414457161074	2.34585728817827
1382	2.32884729827161	2.5129059777287	2.34405001175522	2.43784335228001	2.50552135983684	2.54584003687184	2.34081490450978	2.33699873105882	2.37664511064481
1383	2.48390418024184	2.692808749701	2.37668047937334	2.59334797119429	2.74216060366388	2.78472935108634	2.46241619172244	2.47543886609279	2.33137049748765
1384	2.29546817055933	2.54083222503398	2.35462668716485	2.51303775613096	2.55664065371879	2.61170276005919	2.39107904584491	2.35950424414844	2.42971367119209
1385	2.41297934563794	2.56886465369477	2.4764121797549	2.55557835192135	2.59343158281266	2.64525966855705	2.46509434919559	2.34362699872833	2.45872630034384
1386	2.47736086721125	2.70791791507567	2.51667045192403	2.67324321357771	2.75525564305251	2.79110792863875	2.40292577753673	2.43354277425515	2.45719971926814
1387	2.46449345672485	2.505579773156	2.44101158488548	2.61930204772624	2.62244013923408	2.53053324667934	2.44821135821842	2.46084442374361	2.34479508430421
1388	2.49912489116595	2.54185708961643	2.4727433736447	2.60772840421298	2.58644245637109	2.64225290970888	2.40754381960345	2.40336626703412	2.38107702918846
1389	2.45695949542844	2.69484358406258	2.57080622041639	2.74451749030543	2.68028720774265	2.76851533697998	2.59181669907752	2.48144015303374	2.4417805883804
1390	2.38995260069906	2.5469091501774	2.39771475406812	2.51097106641423	2.56728041675832	2.59819903215202	2.40205315303789	2.41435193277929	2.32044273317327
1391	2.44407379269689	2.66389981437122	2.40767005294904	2.58164831806472	2.61118813686836	2.58341250574207	2.48676303582572	2.41371803066029	2.42104529478101
1392	2.29357133986272	2.5177981855976	2.32201911025319	2.47103762363579	2.50677051946857	2.52919749490147	2.36658114763011	2.44667330256729	2.36383518045966
1393	2.19757381843061	2.50167697104231	2.36984529810568	2.46735414854068	2.49578307816079	2.50200624835434	2.28423779018202	2.32027064227097	2.38871103077091
1394	2.47102451059786	2.53468846465498	2.43711242529738	2.54189438474611	2.58204572539262	2.6301600496999	2.47143222927633	2.46059370178655	2.40749890365362
1395	2.30699281059394	2.50483778836715	2.3030920314844	2.48595620339029	2.53684194902483	2.57621447586343	2.33734305063548	2.35297666504298	2.39631731377949
1396	2.35056596420676	2.52661660129404	2.36029663751483	2.48132572791978	2.51517205245041	2.54094089568214	2.43591365219218	2.40898726823417	2.32793998963569
1397	2.43492119093817	2.54877006233373	2.40323788102919	2.50316218864201	2.5265404784218	2.5331223809865	2.36156262308925	2.42540486714871	2.37129700741372
1398	2.35323132950837	2.55038014982138	2.3336463508144	2.5064503865724	2.53819994977096	2.56102983745445	2.38513426354317	2.31710481355917	2.3579071316423
1399	2.38243179111829	2.59110779644359	2.4107370299543	2.55799811260186	2.5662751884444	2.59462032567235	2.49262250557947	2.42012970114004	2.35780849212268
1400	2.51579831844792	2.55263227507106	2.39760031554929	2.43852982988233	2.55538654349721	2.62100955424729	2.40576339607099	2.41694244467593	2.22802115081562
1401	2.4724903338573	2.68319702567911	2.53866153148215	2.68993495175519	2.68879021536524	2.74619900531939	2.50454867384377	2.44835168051353	2.46708070288842
1402	2.35445249023742	2.55786405152978	2.3809835197409	2.5148905646876	2.43123816673226	2.4960844777817	2.33370370684123	2.27646222347238	2.30025046606484
1403	2.40876214890648	2.54683210456677	2.42019635266693	2.53901734479675	2.58465134294995	2.61067297360492	2.49948942764839	2.42496425709083	2.35285732435302
1404	2.48058294305873	2.67939082248751	2.45839452793266	2.66131736860527	2.6098102970627	2.67953489707067	2.53472778671749	2.47445966088004	2.38665305917605
1405	2.47736478785675	2.60494966050114	2.43548490839966	2.62741912849587	2.61928147447922	2.66487257246356	2.40436283175286	2.36263360966174	2.33215664311528
1406	2.38595901216575	2.38399329656244	2.28213488206792	2.39167993308281	2.42491204004146	2.44574681233743	2.45695204585839	2.38445714516794	2.27674694858659
1407	2.40216733807461	2.55997849104726	2.45257818020537	2.57713940903653	2.6136062752248	2.61898014942116	2.51817520400109	2.50395074709189	2.38476657557879
1408	2.44133694104685	2.59158022309059	2.40817859919956	2.58620067492445	2.59537870722044	2.58539835925215	2.47233525541353	2.51060664284577	2.38115230495061
1409	2.35623434615473	2.65237263416339	2.44463269689073	2.5227714554372	2.5869306626331	2.61036318216058	2.40029028870148	2.37272749804762	2.41889964698576
1410	2.31438746095773	2.52076736219769	2.35129819312623	2.46509234884174	2.48953934147977	2.58294424572574	2.39417842591947	2.29344359194127	2.38897588452364
1411	2.40812673394945	2.64664094174539	2.50507493205084	2.6081418949527	2.65314566324303	2.66331271366202	2.49405664056693	2.44916474009621	2.34440717414222
1412	2.46923513372465	2.63899369816077	2.45394220741986	2.58185511030028	2.61020259458167	2.62904828363862	2.58089296310484	2.49346886597858	2.43604279145832
1413	2.36379662367932	2.5773879220993	2.36124919897439	2.54152356364849	2.58568041489573	2.6227136972007	2.49596844601127	2.40763555974728	2.38636886663446
1414	2.32509429911009	2.58240435247689	2.36171435933663	2.52628728202221	2.58439884129217	2.51986770198082	2.34109715690487	2.37135720492131	2.40686488352878
1415	2.37545561434591	2.54626198449891	2.31790060933959	2.48655365866931	2.57651721518492	2.58789223012514	2.38652596101266	2.39646528234464	2.40431180560017
1416	2.41811822610979	2.70779638798111	2.49329859816822	2.62068798514228	2.64630260633509	2.71128456963978	2.57270746000177	2.56452734432036	2.35490741818815
1417	2.42147362837663	2.64099514342311	2.55583984042657	2.61912847722894	2.67885145623418	2.75124738726741	2.51491176639918	2.50784873557543	2.40839855552423
1418	2.39707300313672	2.57160809024918	2.41452184180334	2.51242772862439	2.61317486260795	2.65280649929519	2.41891724115773	2.39030473418091	2.49965779874855
1419	2.320757119311	2.50251543980869	2.36698023876376	2.49776507520246	2.44837497808609	2.5259122231916	2.39109020006811	2.33121581986138	2.39926341585687
1420	2.40864202519858	2.58581850832094	2.46997347482801	2.56114973931838	2.6145826988574	2.67420465516884	2.47069077331284	2.40994746242103	2.46093315344917
1421	2.39893007124967	2.56258451893452	2.4655584310162	2.56693870134052	2.52768651150146	2.53887391959681	2.34666115723784	2.32363160524606	2.47790203241301
1422	2.42536343833317	2.56380416320596	2.44563078061005	2.48695495376268	2.53126473274531	2.62457854266426	2.44225746105329	2.50100832056002	2.4582654587227
1423	2.36329479381452	2.557012639304	2.43957045183277	2.48852259876176	2.57736197484753	2.63971641071498	2.42868006217912	2.36510548947106	2.33266517475867
1424	2.50712063109339	2.62893623400613	2.46469005471099	2.55572751480068	2.68277197248777	2.68475156363619	2.54780635915822	2.56649062359994	2.4202885574707
1425	2.51767438264069	2.70590241822667	2.5069039999164	2.6133594644352	2.70998905688612	2.74007663280481	2.52545477230386	2.49177594058531	2.37799528915372
1426	2.44513373992875	2.54257723762656	2.37886095278184	2.58238551939106	2.64394271832467	2.66678302628788	2.38829087439258	2.52803888541737	2.4321015973622
1427	2.5132345993262	2.60627738549	2.51010203558171	2.64394038105389	2.73769500709029	2.75341746664825	2.55532436747762	2.51580456697697	2.39791095032
1428	2.44429500633137	2.60442278053982	2.48740851016743	2.56472262050678	2.62099163079543	2.6117380892118	2.48343516270713	2.49910357832795	2.48907711853159
1429	2.36934051735391	2.45647202607345	2.23647574353845	2.45060984400684	2.40271489655407	2.41199159139126	2.36537787281185	2.36593628630022	2.32168379059569
1430	2.37035515198692	2.61004189527106	2.44537280080844	2.59900156284008	2.62847917828459	2.67421869732873	2.47611034378415	2.45756410211253	2.39007851666085
1431	2.444280341866	2.64462868159636	2.44530545161484	2.60568672871316	2.61875163445528	2.64778430774984	2.40470947124437	2.37259011623622	2.47944707546431
1432	2.43041441832127	2.53854243363237	2.35478956895257	2.52106373258279	2.51434032694819	2.55067790614944	2.47695147308249	2.41876612155766	2.35227287247231
1433	2.40208406813175	2.63964377694998	2.50414081637526	2.67453210069015	2.63671873072709	2.74920082276065	2.46650737918706	2.51583217810473	2.44587737323996
1434	2.35150796270277	2.40558290537504	2.20554428807439	2.3384149023669	2.41981695509605	2.4800618556599	2.31520081191026	2.25619743967598	2.29170980163848
1435	2.39158422152191	2.5607690500371	2.46434360853544	2.51578654505506	2.618072753026	2.57127547080533	2.51306592440491	2.43066075077438	2.34327091426078
1436	2.31545188201593	2.57223411334095	2.39981324991203	2.53906136770998	2.47811258963617	2.51687238539352	2.43132746620922	2.37884719231738	2.41330892773496
1437	2.43890131258503	2.53849722023894	2.399003806084	2.55252643029874	2.55121432661594	2.56203095062614	2.48700932278304	2.42067945559117	2.37082156830521
1438	2.35925089745077	2.51118901436875	2.30079409806297	2.4388608333649	2.55586242856337	2.60450496224269	2.36712076997911	2.33582983448091	2.33561240580769
1439	2.48187643903603	2.63544327995564	2.41794020663153	2.54511601728992	2.60404119784757	2.61533167387069	2.48639339895679	2.46967388403663	2.46958136867624
1440	2.42877618639319	2.54096501423875	2.34184094316703	2.54223330867991	2.5411043666506	2.56153086236388	2.3379979440521	2.25791695397986	2.24490643987204
1441	2.40333165787195	2.52996249925727	2.33756995137208	2.53529797996952	2.57580934508427	2.57923405591613	2.39929969625721	2.32558372845381	2.38491334528142
1442	2.36280763230836	2.5666725375653	2.43440735975969	2.54944568812108	2.56506751441446	2.61296601383233	2.44483105838478	2.40331586437056	2.38515055875371
1443	2.46678069645209	2.65718207484424	2.49496237000355	2.58691237224144	2.66683072826166	2.70343937899823	2.58859551952663	2.44222374355723	2.43014910475763
1444	2.40629903726825	2.53003788163991	2.36815355847717	2.50778482605733	2.47326704256162	2.57228854582476	2.34914834229418	2.3102155394517	2.25728956306949
1445	2.43022543006111	2.64144213895116	2.49366591247417	2.65239294508614	2.66696356592793	2.66965818197312	2.50007270912879	2.47379755947646	2.43288799152368
1446	2.40939552993355	2.56925403412563	2.4522314748618	2.58387936849132	2.59078329644719	2.63117110937276	2.35022409898438	2.34496563782466	2.45360147908127
1447	2.39077101478713	2.60555368414789	2.4397846258834	2.6481542485083	2.55956964090242	2.62905705615942	2.42749676662026	2.43199879406087	2.46887586947701
1448	2.28959577968751	2.55930141099989	2.36920872867336	2.49299110740399	2.59350698277807	2.61132474558604	2.39761046767607	2.3689902670161	2.33455975728308
1449	2.45854946125056	2.55839344832758	2.4357680175406	2.54284280416284	2.65154210838886	2.59895388172853	2.36488287830615	2.34408078488134	2.48883025257907
1450	2.42506754694398	2.6334380178447	2.37034184665413	2.59532026630316	2.61481507702788	2.60364803924375	2.43358141317452	2.44977140033016	2.38718116501186
1451	2.30129207630784	2.67096416481702	2.40607535502953	2.53117789886077	2.58777540029707	2.69490864303077	2.43754416867623	2.41225592008613	2.3427221990821
1452	2.37334952956251	2.59324761395948	2.45232458705191	2.5664609620658	2.6336515797739	2.78558939005942	2.46878620350829	2.43687567673364	2.47119105049473
1453	2.58147407045266	2.69994992634975	2.51583285785977	2.64321229740248	2.74586206736158	2.82945192522449	2.53804745484384	2.47829385877917	2.42673028669565
1454	2.49179597394645	2.57451966859645	2.41622885291132	2.57562061001955	2.6478480665379	2.6467065934187	2.50360900360404	2.48041041588765	2.36582977620024
1455	2.42641529279495	2.64025936716836	2.44430412584577	2.62594595840971	2.63613755959069	2.66669008496375	2.4760346210814	2.52373935505025	2.40376747314945
1456	2.34565917051634	2.49469434542992	2.37902780262236	2.52098314937364	2.48742368607196	2.51397078480631	2.4531007630481	2.39566322162627	2.40019759634264
1457	2.33570757480472	2.5200388427406	2.39741681403393	2.45253903244934	2.54383782125011	2.53774057195864	2.48857401602222	2.45371211082092	2.42528778171978
1458	2.44031611422669	2.7315977155766	2.55836509271914	2.65522915534794	2.67840146969422	2.77772159778929	2.43693476146809	2.45827096487902	2.43783520985099
1459	2.42078643716632	2.49640804717805	2.43715022953948	2.58713041096033	2.57114646386371	2.55675992552813	2.43941356808362	2.50464476622402	2.45081054815538
1460	2.29975323132446	2.42523143687525	2.33338485355941	2.4831505621167	2.45042741419444	2.48971157845204	2.35840151706249	2.35768764589736	2.32956286479804
1461	2.35971621824569	2.3873762925245	2.32686974789926	2.46050126974027	2.48048007849553	2.50103906266496	2.42008058986107	2.39721304835059	2.339005461342
1462	2.36917034949006	2.43801840140549	2.2727534872927	2.38939751370019	2.42079902972794	2.4475975554713	2.22745186462252	2.18154960061215	2.2367111257006
1463	2.34236687199632	2.55121327342847	2.39917337999167	2.47393485200035	2.50588787196116	2.61588491710222	2.40103706055984	2.34901152968063	2.47072115142382
1464	2.4136833867291	2.490503462538	2.2969392703572	2.44822575798248	2.53655100709525	2.57365156349206	2.44630638555952	2.40341618554446	2.2752044243583
1465	2.36059611640437	2.54961098761638	2.36379571180764	2.57510116444897	2.54763298375112	2.62757247755711	2.359273545617	2.39572479819997	2.33890042866091
1466	2.32638780177235	2.51576710474246	2.4419776093385	2.56530578987762	2.55898206740209	2.57606315925329	2.46102578569056	2.42802254953614	2.36432126329859
1467	2.51041451904187	2.56634158472281	2.38535097220941	2.53411059641878	2.54889281993978	2.53539337771655	2.40877855215328	2.38303995575724	2.43686991849155
1468	2.3517869156246	2.54529064120684	2.39579816847104	2.55602741308476	2.57760372299947	2.5375755978057	2.35201370476501	2.34445804348086	2.34048926625667
1469	2.43517640878879	2.5247178924796	2.3774635895903	2.50806264984644	2.5449966509719	2.52383988793101	2.38412997344098	2.37074697799034	2.44837165979005
1470	2.37861630661938	2.53453574447877	2.36278457882943	2.50920030140402	2.5506457604462	2.59636293874846	2.29657639616212	2.32691970613532	2.46636620166025
1471	2.35622481037454	2.53139507210348	2.35313567026552	2.43336263913368	2.48542898516162	2.55813536487543	2.43279053946363	2.41935152974023	2.36469705581872
1472	2.38722655333348	2.4536874630579	2.45176479631048	2.37189127807031	2.53999628798859	2.56229254242712	2.37829334648844	2.37030760129381	2.380995494307
1473	2.31945306384943	2.48075669062118	2.32228429886737	2.41789768951181	2.50958049638642	2.54140425167265	2.40401636158576	2.40238920109601	2.48076549746503
1474	2.34346685731017	2.51308882902334	2.35758795911145	2.48919020852941	2.48925919604299	2.48704715793269	2.49923685763065	2.43244047517512	2.44038173548243
1475	2.42101239090927	2.59175681905661	2.46700319064171	2.54715727594449	2.63075077835176	2.63637597303107	2.51698806205236	2.52602810953757	2.43716170387368
1476	2.42572324584922	2.59831893995177	2.44673863357566	2.58989094760045	2.59909914395703	2.65858300327596	2.42941559852137	2.41683129261437	2.46275098128614
1477	2.31589765090785	2.44545701077897	2.350733014217	2.41160378130705	2.42324633958319	2.50332437631983	2.31623582394478	2.26705770881575	2.34927021418912
1478	2.44335614572513	2.63807636388444	2.45792741976089	2.52650028721348	2.68192861197013	2.73873588043129	2.41836283078186	2.42424965392278	2.43596788190824
1479	2.37881317111695	2.56434689462815	2.44574763455312	2.54704591432711	2.57494772830093	2.60081172430185	2.41891200933473	2.35545263375767	2.41512789231593
1480	2.42340951199682	2.58826484445044	2.37771681698656	2.44112824860846	2.59479834017403	2.67047696233532	2.33834535472995	2.40575662219731	2.38267231013851
1481	2.40831483842001	2.49386107808006	2.32845187466182	2.45359242485711	2.5020827329163	2.53242665317974	2.37769168843905	2.3299799500819	2.3810222716423
1482	2.38617959521027	2.50503540821187	2.36188954561699	2.53037588519384	2.4106907802113	2.46991303998352	2.38199720007531	2.41528970300812	2.35685516194961
1483	2.47924855411648	2.65879798771892	2.51724425909607	2.65384706740586	2.69644237492134	2.72252386263343	2.48990240746448	2.49126506086128	2.46746351979251
1484	2.33823255477236	2.42397618768074	2.26802528298083	2.40834695168439	2.39382910734996	2.43955962273497	2.31658862678891	2.36459397651661	2.38753306471194
1485	2.40240581086202	2.63057031636404	2.49172643710383	2.61567472600156	2.62082030567709	2.62978166485537	2.49191854684814	2.44034086037694	2.45720511197249
1486	2.34780221600171	2.4926662016717	2.36267549577226	2.51890778126262	2.50000280975379	2.56618554141727	2.36761492701025	2.30056307533776	2.43954370741056
1487	2.40825709987628	2.54345299452476	2.43318830767607	2.51260298746668	2.58206029241627	2.59718123731675	2.47483164402619	2.37066879860559	2.4023683736296
1488	2.4220305339907	2.61064404069553	2.45085200770934	2.53542175704995	2.61506449686686	2.63442531588379	2.44537252142727	2.45020295739868	2.37156002539119
1489	2.53573545758082	2.68399944955186	2.46400600500148	2.58225367042922	2.71597632351472	2.77298010168832	2.41723358974051	2.44685672213807	2.45288293031343
1490	2.27261807464887	2.47143896964694	2.29348823948595	2.45202543953001	2.36571110762528	2.44806925738504	2.29204129641252	2.2697914789327	2.31703805776482
1491	2.32763010381142	2.53365257643243	2.30086854828893	2.48543776356592	2.5749203847011	2.53485561525646	2.35248759595911	2.42652648696295	2.29614450946591
1492	2.47971443150482	2.62722915578038	2.47088093276151	2.5400420093122	2.59400961530348	2.64367798586719	2.44813194243471	2.42118972229229	2.45752048131191
1493	2.38901928596331	2.59321459417675	2.41795948357182	2.59738297918788	2.65720012043197	2.66756069301039	2.62969417944292	2.56815110788442	2.34361403407026
1494	2.34834212215311	2.5527924340238	2.4163483952465	2.52414959872802	2.61052340966872	2.61215334676722	2.36457579170708	2.38001366355876	2.41709234342819
1495	2.48624339329871	2.6589211893455	2.50350916207952	2.61647760069179	2.65774231499557	2.67427457566279	2.53601102002867	2.54627581885178	2.47112203537815
1496	2.40537435081915	2.50219161288247	2.37731621130221	2.50144626427755	2.49249209220725	2.56041417112384	2.37844958695156	2.3630172324403	2.42191027932952
1497	2.33130576671812	2.5966578968538	2.33238128338386	2.46814667097051	2.583831401524	2.63587653046776	2.42481641140811	2.40962434131756	2.28011773896872
1498	2.39777879877701	2.51069651722282	2.35469086987043	2.42432344282352	2.49781142901864	2.46303450465136	2.40603670477904	2.39630015522164	2.37592158595891
1499	2.45256295547639	2.61210296600545	2.57454563138813	2.64890577733337	2.60527087428168	2.72377664110666	2.53894727680826	2.49989569631215	2.39346391026729
1500	2.4420460639032	2.57569703924437	2.36468224963573	2.53298017482141	2.61453881055352	2.63099583225692	2.43082881815214	2.42625371391316	2.44395434695071
1501	2.53645057303885	2.75043045757214	2.64494162964195	2.72187814734872	2.80910749242894	2.83251057444473	2.53860735476848	2.48625794870292	2.46326529640763
1502	2.5675460740881	2.71698294839045	2.57221438324401	2.67988034271812	2.61944935105161	2.70470792989451	2.45428607175228	2.4373378215343	2.44751307559321
1503	2.38174255725823	2.57881277463978	2.42348761812897	2.57949054126163	2.58991159551746	2.59269507089023	2.46819231149797	2.42597442062336	2.29433426776185
1504	2.39795851485482	2.56750157662442	2.45796913816462	2.60987267798135	2.65763789652977	2.66648587524392	2.51057287789907	2.46013240188239	2.39358451931555
1505	2.40062273849954	2.47102909018513	2.29710991739859	2.4153407010871	2.43934306357526	2.43885620806549	2.37782177255045	2.3421613585745	2.44030825796488
1506	2.37471775603581	2.53508393134445	2.37970753679408	2.60483177408258	2.5928430682648	2.65881243237307	2.4880029396927	2.45944336973378	2.33471678338618
1507	2.32319276227637	2.46720518045394	2.32535820466503	2.42582775015508	2.52492073899797	2.58103659082339	2.35765124673392	2.34908177057198	2.32753648316029
1508	2.49463085893678	2.61369865557307	2.47947896606658	2.52742602136588	2.60187976666512	2.67926002157717	2.45856058759199	2.47401529132871	2.41161634123344
1509	2.35913843176242	2.53845479457211	2.42444681420172	2.55229340460369	2.63970990302885	2.62885924572879	2.46146454340524	2.41590700075082	2.41315839826642
1510	2.47990407488952	2.60771476871383	2.48144020605338	2.65679498947778	2.63266505394798	2.75169178989035	2.50315848607078	2.39135458589468	2.37378199826508
1511	2.35303864548878	2.61918438829891	2.48778359435516	2.60495881647766	2.59882433181139	2.65297752624731	2.46369627216404	2.45737084644091	2.40418656842
1512	2.40323300688207	2.53574689248424	2.440368429093	2.52161767769019	2.58179208782132	2.59859254718015	2.49343398268357	2.43017157558246	2.38522198529397
1513	2.52422115591097	2.73662927515826	2.5514122956132	2.70865035069648	2.74936229516334	2.75947891485294	2.43721603748355	2.4453451072325	2.44438689447885
1514	2.30068018701279	2.52133763896225	2.370413623059	2.49225702963779	2.53584434072793	2.54273228629586	2.42742536016567	2.46648893070872	2.37730567842623
1515	2.33165971912675	2.55675624397843	2.38164263563	2.50679245051021	2.62903319072598	2.60123481907967	2.4166251132143	2.47168285980322	2.49212325554079
1516	2.38405001687358	2.43424232244716	2.31846515112092	2.50108791744914	2.49558500151772	2.46630583841309	2.40482792404846	2.39103424690615	2.30416458014583
1517	2.27272869278107	2.4497256349475	2.35979885670806	2.43865427005952	2.48194142013866	2.54088961519618	2.26458323155006	2.26421772939796	2.28380817263272
1518	2.48470923496664	2.56106697155689	2.48263696631183	2.52144443406554	2.58110339886781	2.59752385028112	2.51785417255234	2.42448879600055	2.46718537522672
1519	2.49708711481062	2.57304446723381	2.43608818203435	2.55204303377336	2.56924901412797	2.63266118266164	2.4984075233063	2.4908625530833	2.44611793965029
1520	2.46697880901881	2.62283400619399	2.4596528077492	2.63436559621891	2.69424828747704	2.72016900578613	2.48041467401104	2.42520926964341	2.44507030547793
1521	2.41565682636186	2.66865442328267	2.49788346360165	2.59473780684403	2.62240698878859	2.69161169479404	2.50193325531412	2.46751227928751	2.461783158366
1522	2.44993433453895	2.55903627403184	2.41514133142004	2.59992517452485	2.50835459665393	2.54854205092185	2.50504483390265	2.46027755410922	2.45198772064842
1523	2.48253000506268	2.56963696628233	2.46577164241587	2.5964434200171	2.55404837848967	2.59705813072148	2.44492303207814	2.45954321678424	2.34021034390423
1524	2.44675695083736	2.61260817042166	2.41713869745375	2.58300812184715	2.58483109603968	2.68929621221056	2.50434731806192	2.506787003007	2.50817746104413
1525	2.43243297035522	2.5857675813752	2.41059165682699	2.5187817336874	2.59085166892063	2.64783091801507	2.44162347691399	2.4545430916739	2.36849305315302
1526	2.40130286160597	2.5732685200895	2.40679101328257	2.49289174862599	2.53371176450211	2.59756704219338	2.45587040656285	2.38608728278983	2.33890716666263
1527	2.31113030583739	2.43681087456484	2.37377746886947	2.45794651742108	2.50671506053338	2.47437059995125	2.37287597325198	2.29598516619308	2.35649714593356
1528	2.35089760342495	2.61810855622294	2.46825518738341	2.60040515648556	2.63722467328652	2.67802687316418	2.44235107083484	2.38974738375416	2.37358243725732
1529	2.41294233428124	2.55720136569608	2.34226442267044	2.52672339404114	2.54447692400795	2.61819248153808	2.38123405413598	2.3803054417587	2.35838654635918
1530	2.47136288865373	2.690629392142	2.47429657060738	2.63451902137911	2.63141046905352	2.68053899186332	2.51835948903174	2.49628137996792	2.35665997274097
1531	2.40198525290424	2.62970586215885	2.44723275395263	2.56477645477109	2.63116612187334	2.62382958837861	2.47101433538135	2.46175741343726	2.44320429648645
1532	2.30839572428286	2.46060595774506	2.31600916177655	2.47529629545312	2.47893629991956	2.54880436100429	2.29394201720712	2.3480600258777	2.33863301098791
1533	2.33833637090928	2.4627980657561	2.28236769061288	2.40884360694723	2.53951181024581	2.4309099181499	2.3802634701272	2.38947109313025	2.28124505366913
1534	2.4310410038926	2.63348884653837	2.46985202658165	2.58996691276338	2.63387196905365	2.63990528820798	2.53508679911208	2.48311762199722	2.37463826551952
1535	2.50337548081257	2.56060777816612	2.50624357350774	2.61262270247471	2.6782172566547	2.70944261650645	2.48561135607422	2.417298725336	2.43390556971427
1536	2.34775127253353	2.55780003033701	2.44092243032308	2.55540973390949	2.58403885491866	2.61184871897272	2.39973914236003	2.39301329416182	2.35881313601497
1537	2.29253985231658	2.5163778947905	2.29300058976239	2.53853183061395	2.49181507216881	2.53005479619542	2.37317656606997	2.38458255856003	2.34456985736511
1538	2.45739070441963	2.56725320321941	2.41421026920936	2.6153554850682	2.56723075152934	2.62400786175326	2.57494034405802	2.43032460321682	2.40693151301953
1539	2.44064805232728	2.65351519600269	2.47760941848082	2.61307293391422	2.59327786729959	2.56535629089724	2.50906358673535	2.4619495181045	2.42181025986983
1540	2.3334671460513	2.53886258034635	2.38594172313255	2.54553779309349	2.54877895448318	2.58837337063261	2.39754194591516	2.36810332721601	2.42710899527371
1541	2.44780143271954	2.57313951607652	2.40766796133717	2.51326580289068	2.62566395873973	2.65731462515516	2.37202059405542	2.34631484796284	2.44191588030736
1542	2.35262630076248	2.57369603604275	2.38944080390427	2.5482182639664	2.57785146172285	2.58194225366934	2.41754852365302	2.45970392396746	2.34122760178432
1543	2.41516010537343	2.62772805518047	2.45075812129292	2.53844031561101	2.6345877767659	2.61572028535878	2.34439939468113	2.37125757506893	2.29087847166983
1544	2.35437161665105	2.53420371776804	2.41151207535486	2.53781636320869	2.53618068627673	2.58895484465202	2.32832709096868	2.35515898119881	2.23612517127084
1545	2.31896959878733	2.56313714044216	2.47058917082325	2.52820014450119	2.49416456629356	2.58023849649612	2.35619921448348	2.32068722088563	2.41608347208475
1546	2.37614861680163	2.51399737702183	2.39571649197563	2.45971699946442	2.4996645057109	2.50909202930143	2.35832613314363	2.33147147356663	2.47452976388113
1547	2.358742087434	2.53128656656694	2.30747803855258	2.57004112870595	2.47355631189913	2.59724215018483	2.36990247764865	2.34519373182773	2.42635687539402
1548	2.39746633153383	2.66729661165905	2.46634496513965	2.61692967913495	2.59593755738735	2.61848824404639	2.46007465879207	2.42654568018147	2.4541019460679
1549	2.38513168796924	2.68577483637955	2.51487340743287	2.63455037159594	2.66842566466953	2.7313788473242	2.57157361645573	2.48281536342105	2.49974743840647
1550	2.45282959172327	2.61247112862474	2.44047857509971	2.51716354527236	2.48671553310589	2.55172662068051	2.35460567946678	2.42189016104846	2.40395512454502
1551	2.32762315264504	2.53478422131452	2.43320933832004	2.56601297546909	2.55090686808709	2.56181931902965	2.45241721792075	2.36320729199894	2.37083173849463
1552	2.38401984160083	2.47861703709362	2.3352914429687	2.41209866995875	2.51564989849148	2.52193291111672	2.42444269529371	2.37679377889466	2.36372251502845
1553	2.47139415515489	2.65743923506938	2.49969154830624	2.57115931206941	2.68351006741843	2.75920182018155	2.59169031305464	2.57974218286775	2.50359827351427
1554	2.45980684958597	2.60815154705649	2.43742034154434	2.55575429578852	2.60311581135376	2.62384943984762	2.46808463398123	2.47512198898359	2.44529927484257
1555	2.40372124923421	2.58632862225074	2.43837145972445	2.61541123976142	2.57708529228645	2.64683075763132	2.44948880938431	2.45364114230445	2.35182287409256
1556	2.49427458382937	2.62462472076111	2.53080420930203	2.54135620742721	2.65097887824916	2.6965205403186	2.44406856009182	2.43447117041794	2.44714587960546
1557	2.32736848747754	2.52263996051787	2.34066624068329	2.46829865564728	2.53989140653684	2.60337505104307	2.45915312349093	2.43989102513879	2.20683196398918
1558	2.46505485223188	2.59636106279866	2.4939534881571	2.63097999323556	2.66828473267648	2.66763771461609	2.53974840651317	2.50340844577105	2.41445420236579
1559	2.3608159629866	2.56978103666674	2.39023341333918	2.53027561483765	2.60185287072953	2.58479193079448	2.42791656511355	2.37255159319833	2.37113009606403
1560	2.22420869043638	2.46418249536287	2.24657221773848	2.38057752525525	2.42081073875611	2.42979129607329	2.22952018448818	2.26165468803044	2.35012156449499
1561	2.45641551012877	2.68125313145398	2.54124658924536	2.68367177621721	2.74499653981306	2.81024720907119	2.44240063192173	2.46788349354637	2.4068270416016
1562	2.45381880698196	2.56096762080628	2.37811336217218	2.5647813719289	2.5423606548364	2.5619539774917	2.44204793395596	2.42643254293432	2.40092661697469
1563	2.50997788341901	2.57849657059314	2.41566237576092	2.52937348320855	2.58205739812578	2.62456720245665	2.50742237866951	2.45175266372482	2.39762645658497
1564	2.40200016080306	2.46057035525718	2.32233016648667	2.41606404633668	2.4633726877453	2.54833660610213	2.31451556587872	2.34728542083221	2.34096707573123
1565	2.34444777428903	2.57835185952346	2.40585328298324	2.48546898228216	2.58126350170734	2.5986768181479	2.37971649409822	2.44323553195916	2.4493697786553
1566	2.37321231024671	2.58645163537423	2.45940724173203	2.60561759874728	2.61505190945875	2.65053878485525	2.42044863449123	2.40459512720342	2.37735690467704
1567	2.32062190004462	2.45832663988843	2.35275581219202	2.48342588229809	2.45242287517089	2.49502953458567	2.36382039775839	2.42686239258572	2.29403416234235
1568	2.30478696903035	2.61746259440085	2.51522813260702	2.59393690298998	2.58882925820109	2.63980815062054	2.43540477749525	2.39927064791664	2.34485734823369
1569	2.47511327267804	2.63510444971727	2.38081913280327	2.54488562975018	2.60088640545353	2.6514565062409	2.46330183647091	2.47091105722427	2.40878259868782
1570	2.4562452108869	2.5893214784118	2.47183416781909	2.56757700091301	2.60254775709651	2.68007760280527	2.44727671175247	2.51211474775043	2.50298769354355
1571	2.52105053219791	2.6367162533643	2.49272984708499	2.64049852250813	2.61698197237414	2.61083193878548	2.48122683692711	2.44600617596121	2.44354816959216
1572	2.336715442126	2.70752597192096	2.53536303900254	2.63883860066921	2.66249044770007	2.69758306082941	2.42332992053506	2.46531187642001	2.33999449076049
1573	2.37369211913058	2.48551397408072	2.39186009528434	2.62449446379142	2.52155900676759	2.52983414217977	2.46368926819171	2.41748196040086	2.50466947897438
1574	2.34696083670623	2.53249019617293	2.38781841218468	2.56475805923253	2.5447248377154	2.56160889077294	2.45048318665643	2.34493565314315	2.35244030254758
1575	2.36819342153298	2.48292659143932	2.30157192491539	2.522156432132	2.53979298933234	2.51546676651855	2.44245072659	2.34015011478872	2.33255029208131
1576	2.42613781346482	2.64782891020662	2.47538960666602	2.62837229632971	2.62650090467118	2.68236985399245	2.47359987211138	2.41952120700379	2.40776141526756
1577	2.41208977861019	2.64458601131478	2.49408754711564	2.57425075120526	2.66633463388344	2.68340030361336	2.48733109033236	2.44040505605449	2.36604819935634
1578	2.56112824252637	2.6089563787064	2.43970997898009	2.62686525653638	2.58361696234044	2.66652453524258	2.51420235627515	2.51335751621617	2.50077163048246
1579	2.46461356683912	2.70380114195737	2.54738621479009	2.60134587579446	2.64873073305484	2.71523001972872	2.52827690439241	2.49927332460121	2.51438111939556
1580	2.43892520607668	2.64170504556711	2.41565166075819	2.60586728911648	2.59805340341102	2.61486611264192	2.47813422302971	2.47810332578947	2.41454757788569
1581	2.4447019718129	2.5572718562987	2.41517687002898	2.53691054461248	2.60750589823696	2.66163776890595	2.4203236269748	2.38732046380134	2.3811888237194
1582	2.4154611876285	2.57964497441318	2.36220663367438	2.50632337880345	2.57087046733324	2.58495439026169	2.34262058201479	2.29251705376414	2.39338566482012
1583	2.34975767190696	2.56767899605384	2.37231215457171	2.53129584691971	2.55235171441582	2.60628220586003	2.44004903740243	2.43667625501825	2.34703519516793
1584	2.47579236246032	2.71811391949658	2.5348419237426	2.67246512818808	2.65398228312783	2.76024960607478	2.47603758441406	2.49219679578908	2.45245821611315
1585	2.34843112291596	2.56994356868027	2.35834897251128	2.54449029300176	2.62039630307518	2.73752400117426	2.40889276657516	2.35386073036807	2.3025225459199
1586	2.33222317617526	2.57063189986381	2.4229301726828	2.4917093410136	2.59857480690978	2.59246768842614	2.35912407594737	2.47599666581114	2.41531505001653
1587	2.34439343055717	2.58669195219562	2.42689450717962	2.5590023976267	2.53730506257598	2.59224557731082	2.46178856017076	2.39042446894908	2.36500100348793
1588	2.34366946735693	2.52265284020291	2.44730463934252	2.53666420816817	2.49042671577671	2.58948433648057	2.39347413499309	2.41096449945791	2.37430245592418
1589	2.47843687270026	2.58665586643134	2.48990006902715	2.60083529493884	2.5735232997479	2.6346541592786	2.46919362630459	2.49783356261886	2.45185001016306
1590	2.45582041464071	2.49799471993991	2.35073055257914	2.56864731241277	2.47449295825859	2.53568747440183	2.41435130693789	2.40922158854264	2.28012011465598
1591	2.44611077867107	2.56663970395681	2.34159085913217	2.5122272276798	2.55885744120582	2.60401555137897	2.51958874697241	2.44076308898134	2.36896500062695
1592	2.43178198783168	2.59007260967732	2.45563666132628	2.52982106948862	2.57302290577634	2.60341187001231	2.46982807355588	2.467859328337	2.44044475533049
1593	2.20374819409915	2.46069992709264	2.30539379852218	2.36546245904471	2.50191087908944	2.50815500031254	2.35686166389308	2.33365159582099	2.45397159040067
1594	2.44192622138646	2.71360117165774	2.52056294188499	2.65648622707958	2.68966124362292	2.71199778971712	2.48647334318745	2.49016903249741	2.34471241174469
1595	2.36573874537232	2.54431364097025	2.34298930068248	2.51758046710725	2.55436748317488	2.66272020829361	2.3858808174003	2.32258868147911	2.45795197302164
1596	2.40216441006966	2.58433044851086	2.46966380785189	2.55148624098537	2.57232898052292	2.66873684988192	2.47230366349341	2.46023550756695	2.35651252758716
1597	2.40212819775106	2.57452332720636	2.44584697073377	2.55435894478243	2.60855676493104	2.60735856531824	2.42563691390907	2.38551743153016	2.35038849228462
1598	2.46217280713453	2.65054365573799	2.46125087391806	2.56703782543734	2.56524194891864	2.65154936876259	2.49899057212885	2.42255748996427	2.33582854818623
1599	2.50856626980023	2.67071351418177	2.43553416380672	2.63519675234631	2.55617387289844	2.59117042940711	2.51425015941471	2.54277556344177	2.48457156673164
1600	2.38555079516711	2.56469275323158	2.40781385197444	2.54247601333514	2.56398215503673	2.63156117933293	2.46306950369299	2.39384014379405	2.40109114574585
1601	2.31347225287334	2.56330030346365	2.3752988748782	2.54158573615584	2.56822282219588	2.64492944812734	2.5160300948015	2.37662966013264	2.43537884791781
1602	2.25155359100456	2.50842315716621	2.34976848065566	2.44853409834887	2.44947188808729	2.51655218011603	2.26827142157687	2.28841750818254	2.44453546378457
1603	2.27717626899929	2.53464113274032	2.40169834006528	2.52661215269757	2.51060104028616	2.56478853457193	2.351162636445	2.32741977109233	2.32024351776103
1604	2.31608085048272	2.47518052398806	2.40784451478394	2.45790350256334	2.51388302523686	2.5153539380838	2.29004561160789	2.3344867416804	2.37274122108385
1605	2.38408211546023	2.51888508989905	2.38595678341178	2.52409456120779	2.5305671716149	2.56633428882781	2.35006957509539	2.42308653991344	2.47571117053032
1606	2.3695912611784	2.54796000394534	2.33290087272448	2.47854727301539	2.47467149300223	2.4867265401169	2.36514798880109	2.31529772767263	2.32509385229328
1607	2.3391706838246	2.57540693715248	2.37396980272211	2.49954300561486	2.58123774933478	2.59057218485761	2.38202055772132	2.3510961933825	2.44214957037063
1608	2.3424324026315	2.55748137948408	2.36578344928278	2.51989778183834	2.53874618050237	2.60497760271356	2.38016825316395	2.30674694682119	2.28690199404221
1609	2.39012329923351	2.53383024560369	2.30077738225264	2.52835756432868	2.52603465692627	2.45907108578322	2.46681447220057	2.4243738655759	2.27501476478086
1610	2.5318654615464	2.61325614900103	2.4495474158111	2.55722608492656	2.64014025688652	2.6574996776659	2.37297878290671	2.43357937642429	2.42249527023308
1611	2.3632194412298	2.64672157051772	2.49417131515407	2.59347884803161	2.66033393398642	2.69458769924378	2.43409874948687	2.50399985475501	2.51185484595752
1612	2.40705969363238	2.53335311760468	2.37322924617092	2.50986487651617	2.5285566490311	2.54185502009673	2.49746481353266	2.4307470736158	2.46309508101613
1613	2.35523676858927	2.4779562992645	2.37442316253719	2.50837868001044	2.60346090437608	2.50185191830468	2.4330275115064	2.34925108047979	2.38316471593893
1614	2.33194081961591	2.57028930787737	2.39683902523424	2.5348499466159	2.6072156145035	2.53715124953593	2.32090658007506	2.31171092391094	2.35406303340439
1615	2.3732758386109	2.6295504963191	2.54151375485713	2.66242669500283	2.55856829279657	2.62409493106438	2.4684501885271	2.46113542258946	2.49012752748994
1616	2.47746767003634	2.6556321870029	2.52238655832	2.52142157765139	2.59207401028977	2.66254797081733	2.54120635878594	2.53165096632876	2.4906553434994
1617	2.3908861861531	2.60132300403508	2.42667429884394	2.56445472011323	2.58179106029578	2.66318164812116	2.39474053647321	2.35086984634722	2.32379213855285
1618	2.40469101156795	2.52301283751683	2.39850375852912	2.58103271312526	2.49046092616527	2.54580102655272	2.42851184183502	2.40403237871916	2.25229175893522
1619	2.35555272879234	2.56904257237137	2.50118794532152	2.57356162047603	2.63634458586312	2.60938434254278	2.48112157313698	2.45652453621958	2.43260407890425
1620	2.29738405868371	2.48112055982423	2.36209264936045	2.51090714572888	2.48019005908801	2.55111878386833	2.41538862076796	2.36651148385947	2.3664546526282
1621	2.43202423929948	2.64111259231759	2.43367054065285	2.61200860458402	2.61534647691923	2.65687824395103	2.44140763588012	2.47841229471052	2.37322042539704
1622	2.26493642388247	2.49367270198695	2.29164115772028	2.42830558889574	2.50719218548624	2.5554896379461	2.37374701935881	2.32212147807126	2.37602318574334
1623	2.37235255414357	2.61047115387089	2.40786657414264	2.56753599851262	2.65675915297983	2.6151371282364	2.51032898025104	2.36409184632022	2.46150080958533
1624	2.47002978999835	2.64615461778028	2.46764077602528	2.54916965112555	2.63890282486868	2.69489041287656	2.42041783741045	2.40952717739258	2.41929278181006
1625	2.29897715633951	2.5204160917055	2.36567523924889	2.47049590860053	2.51112412166748	2.62483442755048	2.35381609144548	2.26574368696796	2.38639719012857
1626	2.44442093055683	2.59123067535827	2.44444409795187	2.57621805059447	2.55379258947786	2.56995794011259	2.51115619694776	2.45216778552254	2.36469014482487
1627	2.32149141077241	2.44200702121443	2.27294473992903	2.48628130388816	2.35542895861705	2.40635088992755	2.2775560502015	2.30683002858566	2.40692056063731
1628	2.24744850606484	2.50955007523567	2.30630466940178	2.48340572661541	2.46770959857002	2.55714461269185	2.37156458944948	2.28616078611845	2.36205091291623
1629	2.26450904771826	2.52003673824904	2.29226453904937	2.45475102436351	2.51875906674247	2.51723540486164	2.38766909230189	2.33190907298993	2.34150389513263
1630	2.43017295918096	2.59916681067489	2.43001800915923	2.56456213222224	2.60769567804464	2.62669919027714	2.46985497441749	2.4211663564296	2.39070066293847
1631	2.42396784279239	2.5214713441431	2.41547786555379	2.58656063222406	2.51397747520533	2.54739277753253	2.38196128517879	2.41393053140303	2.39369223229155
1632	2.30633661045957	2.52475171067161	2.37562109466158	2.59642336139666	2.60787973772704	2.67647450308653	2.37506987218942	2.4206201648064	2.35508962646162
1633	2.45844050531705	2.45873348148235	2.27824537780269	2.42297091861742	2.44881476185482	2.45436776887501	2.43012797425187	2.40553063070909	2.35886016947069
1634	2.3711045550679	2.54439861829972	2.41351290975877	2.57325864255466	2.50137230503084	2.55936245320929	2.41450877196128	2.39445715925735	2.33487381484461
1635	2.34129264523989	2.54252662829891	2.38542423694107	2.50758945856838	2.56499706659687	2.63534630344905	2.52942952274301	2.41084664246015	2.41026686730422
1636	2.33939048797293	2.45979607528709	2.36821654396773	2.43585425298136	2.47292687931338	2.50747665022939	2.3655753288494	2.30070845209492	2.38291527731002
1637	2.47420971523756	2.56061210919431	2.44470401193237	2.59802321624186	2.60016051780421	2.62910693718733	2.47240728775631	2.40972073132556	2.44398898416229
1638	2.39055917547093	2.54275118174544	2.42282715405033	2.59550294819854	2.54857950481543	2.58872932597259	2.4562594773235	2.39273284333348	2.30827193363208
1639	2.36484726274045	2.55386444154028	2.34242224454029	2.45249067897519	2.58936267932777	2.57352125804761	2.41742534633367	2.42185008765812	2.33490875931153
1640	2.46355822835247	2.63737039516779	2.48438590760915	2.55352523603949	2.64199336269349	2.691894661433	2.45106185853233	2.45638873428239	2.35868712508315
1641	2.37719712728455	2.53079772014512	2.35975283992453	2.49760332612596	2.58381410179617	2.61060921423499	2.43759113537322	2.41931030670898	2.27159067448062
1642	2.41293676589731	2.61376970064316	2.42855213177995	2.64664524970329	2.56400998086744	2.64772218848546	2.4444525591351	2.46995528853118	2.45870271763937
1643	2.41542730839325	2.57339091970333	2.46308647074852	2.53920203707168	2.65935098970773	2.66302934257524	2.42858523918572	2.40698036038354	2.47230114988162
1644	2.40560631711295	2.58174788128405	2.45142087536162	2.49564387216379	2.54879711242894	2.59768514126199	2.44232122310876	2.41576277361128	2.42630072064839
1645	2.378659742866	2.52638956862845	2.33020370619246	2.5421318536726	2.47542579617415	2.56118660529842	2.39631031008611	2.37982617332183	2.45948678131679
1646	2.28334649707862	2.48496529342334	2.36151204544693	2.49477142123904	2.57724482163343	2.53910638808299	2.23553355289023	2.23050479990421	2.18692526504609
1647	2.3454646442712	2.53332220612313	2.39650826516817	2.54191022669792	2.5605491441228	2.57186383297133	2.38637262063405	2.35891020892709	2.40089512936972
1648	2.33311779210836	2.51722497873068	2.35401829012908	2.48449314402216	2.4945189283923	2.56759228025102	2.45085610764707	2.44965339267021	2.34491885556406
1649	2.32932037141933	2.5181705128329	2.36666239220855	2.49671165759125	2.52984654293714	2.56184675354158	2.43231315876214	2.35735628435847	2.37713015843829
1650	2.29022494003756	2.50187973921381	2.29931231118014	2.49687214374135	2.47917077000991	2.46649208438117	2.29237766352532	2.26506275187813	2.32309863537836
1651	2.34287317617209	2.61388627318952	2.44278898646041	2.51739413103718	2.66076465116992	2.62843271339616	2.48846530864951	2.49496443376007	2.36345932761904
1652	2.45020600701954	2.65868664137526	2.45044774599337	2.64138673539778	2.67933012814403	2.74266334466815	2.44807791735882	2.44012028327523	2.4709247161038
1653	2.35142174244606	2.5301925063662	2.32082357749091	2.43219825674075	2.54067437797636	2.5916667779047	2.28064429796929	2.28741964821446	2.39883594843567
1654	2.33659093864409	2.53760560689866	2.32687770874476	2.49906462521675	2.5496231800245	2.57111983723054	2.4350683406323	2.38851206271828	2.35843794757885
1655	2.33297346120156	2.60649914162813	2.41175904141917	2.58696026319997	2.57806351880317	2.64102863295533	2.41989092935844	2.3971347770885	2.3937600172877
1656	2.31864734559354	2.58965546035527	2.39423741791771	2.60344143763926	2.54098563835172	2.55205752142109	2.45381482972197	2.47044685074777	2.30015088029882
1657	2.25349330616626	2.52034229243415	2.36893667989909	2.471700100716	2.4777779273547	2.48103605412869	2.29588378076576	2.30078174995191	2.27990362760116
1658	2.36502526515982	2.55473037059009	2.35516290894043	2.59767818831761	2.57378668052782	2.58813596829214	2.38736431855711	2.46995110380245	2.46661550086636
1659	2.40535106258828	2.53524711750413	2.38979604501789	2.45735870343417	2.56423427268184	2.610949161527	2.44197103748527	2.3929559625958	2.34591987626786
1660	2.36047790494767	2.57637473237689	2.40265127968505	2.53510928102538	2.52996359000388	2.56736017295668	2.40166385173712	2.40058744116689	2.3482576796695
1661	2.49304595182751	2.5857018383155	2.47363587748793	2.54302682602624	2.53587658444917	2.65268069417925	2.53568477074359	2.50596308947203	2.46100665764941
1662	2.30904697493961	2.52507389790473	2.42843277081558	2.47116608143761	2.58504932227763	2.51126664286282	2.4036017425367	2.4202304280454	2.40009790418931
1663	2.41752380557244	2.57490515308845	2.37908249221006	2.5229824739763	2.54739116214189	2.70831799805757	2.48305891659958	2.46020752000071	2.39575943260428
1664	2.41856425158048	2.64862667646761	2.47027152514383	2.55077372669588	2.68578538596349	2.72551361475801	2.49074597696935	2.55699638148541	2.28761325275525
1665	2.49923595144427	2.61873774288777	2.45506886496243	2.5593991410805	2.55625554910118	2.66201233303131	2.47236059686491	2.4365300143926	2.3992370949743
1666	2.4079745906001	2.59575349482388	2.37505025924784	2.51103784363907	2.56702589223897	2.58415346874729	2.44158439300589	2.37164471949013	2.41840496866793
1667	2.52872772986417	2.63937259196991	2.42770241280638	2.622680929069	2.6348533690096	2.68875982286023	2.58114324338277	2.53472484053686	2.42926929161613
1668	2.39295548051729	2.55431605119457	2.41708663659157	2.54777886176597	2.51384127327433	2.53670064218491	2.49218965470719	2.38252475762302	2.38798140572897
1669	2.43247606679854	2.47393418274198	2.41389473721754	2.6348755617165	2.48925442098849	2.53221982927386	2.43284933333577	2.32653643177095	2.38539622319454
1670	2.38605169685709	2.51388145945396	2.34920048526092	2.5807444370078	2.56469593660667	2.55030673090484	2.28060910731245	2.39453136986599	2.30890778107243
1671	2.51254903573565	2.62234425059166	2.47836456573651	2.63155026754163	2.68024669653039	2.67090753582639	2.5321399881272	2.51296507068737	2.51134642179347
1672	2.31309414408347	2.51887544706295	2.35591115197398	2.52289626383028	2.56093154182691	2.57479463876996	2.40281142262171	2.47915828813742	2.26722963698956
1673	2.48136077160177	2.60666376899548	2.4644805698099	2.60416764504878	2.61807027444427	2.59345197578481	2.50968954885395	2.55745320555046	2.3951629957606
1674	2.44383408569485	2.69432316906869	2.53132139853034	2.69574529821488	2.64929338371128	2.66096710210444	2.51319502268946	2.46905686524339	2.4130895950712
1675	2.36735048229959	2.50185443276615	2.34362023812412	2.43342554896843	2.48672772167553	2.5313037072287	2.34786586720852	2.37363634006458	2.28839749484641
1676	2.28326969496629	2.4305305891894	2.35337549987455	2.46775231200529	2.48468403511498	2.46921104865073	2.35460813000102	2.36417587136402	2.43841975274425
1677	2.42104019151432	2.59331529655934	2.44768433553838	2.59069598848092	2.60897541621626	2.69793571866662	2.48592433006217	2.40399086930376	2.3955543286328
1678	2.29686405954999	2.4723794363962	2.36364759218886	2.48683737445788	2.49491251530034	2.58498140410843	2.3230769814492	2.32429954564727	2.41080684278838
1679	2.34548777816909	2.51207001951176	2.33552861218814	2.50647832862612	2.48016136718609	2.50203229717982	2.4578921069681	2.40658093081948	2.30449997259236
1680	2.47364184408096	2.58740056976287	2.36727008936471	2.56487888847257	2.5770778657413	2.62512111829971	2.41394172969509	2.33219078901186	2.396820001998
1681	2.3633595315384	2.58326966920685	2.38373067772145	2.4732784263102	2.55754101262547	2.57024844919843	2.43532570305773	2.48222612879367	2.36625288174144
1682	2.33386217917865	2.48414739109425	2.36345619418054	2.5461634332021	2.48283024780968	2.59874951396661	2.36497249129016	2.36432266314652	2.26470358541326
1683	2.36502538999979	2.50543939907852	2.35021255761028	2.5606266739961	2.62601278635679	2.59691474693322	2.36445089920111	2.42804890068935	2.39410830793541
1684	2.48402145559601	2.64900088602018	2.43435002981757	2.57218076123992	2.60700445304781	2.5988456830477	2.49509730084025	2.47272852398305	2.37237260381217
1685	2.37913797144884	2.47635399821979	2.3119302358943	2.44796397012794	2.52206918195282	2.5143802788947	2.3467964487329	2.32301775633013	2.37900431936188
1686	2.47106486999227	2.64433773344349	2.52890463798728	2.61209118355027	2.64807159896938	2.66791088601214	2.50443659050846	2.43534073872731	2.40456557453869
1687	2.44643975778592	2.66715884458322	2.45932311337378	2.63178510261639	2.65008309740861	2.66968783738404	2.50724696041529	2.47739713816912	2.4139431830623
1688	2.35766740389958	2.49165048217993	2.37654686811172	2.47074963567934	2.50157594678775	2.56933680604154	2.42416020122329	2.42220312153928	2.3332890557444
1689	2.41266390202864	2.47434623245002	2.30740942724642	2.49372837331862	2.50266010716622	2.53692887922466	2.41116341581962	2.48802956825413	2.37838504961621
1690	2.39377100922517	2.61171152805579	2.41906630439338	2.57895555254207	2.61327339446455	2.64847902112869	2.44396914705944	2.43386616546304	2.34768194932532
1691	2.3645755212434	2.59710440573153	2.43631430574738	2.57943608833417	2.59872885388819	2.60817099382246	2.46933903815701	2.47010861243886	2.33446046623766
1692	2.32668103259973	2.46255732809325	2.31599857909696	2.45838505899768	2.44170229512725	2.50067653229907	2.36220831337943	2.34753003367593	2.38432184623302
1693	2.41341876988538	2.56423323054213	2.48266764857119	2.54916209090304	2.55667685175477	2.61086735023424	2.40528990972276	2.46252864737997	2.4075803985892
1694	2.41497942123354	2.51059788959041	2.34274488419227	2.46262649656388	2.54912936631356	2.5528261236558	2.42792736998813	2.50467556084051	2.32706767628686
1695	2.38936081933426	2.64410037204879	2.47556568432283	2.61221825879117	2.67214190087406	2.68970431836348	2.49477800278106	2.42069051812085	2.35663146710848
1696	2.36348678345062	2.50892550631674	2.38065070699224	2.52745739567984	2.46643154654996	2.48020582272024	2.42884567249951	2.44997222164519	2.36404363083836
1697	2.40121451108413	2.52666125973072	2.35043589902135	2.56991528106478	2.4706650376062	2.48599561001902	2.38406335941835	2.38075776937031	2.40040204210415
1698	2.36512153248185	2.49377416224423	2.32669245843589	2.46282981433892	2.57724973616485	2.59582106291214	2.39397521590227	2.34771821946804	2.30194604611668
1699	2.2562277869585	2.5443947417912	2.33807959628554	2.46238843448418	2.56468726966738	2.61578942251487	2.25526761062546	2.27886068573113	2.30308518686041
1700	2.43896468788121	2.5343264103213	2.36783316141952	2.57424827046661	2.56357824166694	2.61233898155662	2.4105880244244	2.41151390433677	2.35074955329513
1701	2.47811775145146	2.72633361415842	2.61050254168864	2.7431783252049	2.71508721180897	2.79101218740266	2.49732732678484	2.59898633583641	2.48417222026823
1702	2.40578907274195	2.47775667425337	2.3957735814826	2.49777277842703	2.54144321009098	2.52365802678214	2.37744529154318	2.38538451964653	2.45399260485743
1703	2.46951840258289	2.75860459825669	2.50149568802152	2.6737560862235	2.72324729508818	2.80130588106395	2.57733952436634	2.5766072252336	2.42817215350187
1704	2.28961818714682	2.45991135599079	2.32755248582276	2.46314288014402	2.46421439857526	2.55171024503181	2.37578021011609	2.35512891674199	2.33535851741282
1705	2.59642405025828	2.72031618737761	2.60010205529715	2.61315886204196	2.74610670494692	2.78393920693284	2.52093666987803	2.55554904648836	2.42975050644178
1706	2.33920094625193	2.53884094129881	2.4073667715515	2.55642285882017	2.51857746128993	2.60133207210181	2.39930814004646	2.43541615709461	2.32778003267372
1707	2.41263121214623	2.58993780205932	2.4535665192341	2.59134788084485	2.63145377910668	2.66802197704132	2.40969020187982	2.36764001542769	2.40676811851466
1708	2.2455693545206	2.38658134078436	2.23235931907453	2.30056330198205	2.35910857849912	2.41364053099463	2.25886241224046	2.20814337927356	2.39845997007915
1709	2.46108124005165	2.62026021344573	2.51525944683736	2.61110336065249	2.59293557707725	2.58339402532039	2.50078822680717	2.4676403241772	2.48308719150813
1710	2.26940019059211	2.42711470549991	2.28763998692811	2.39350650016458	2.4294853545358	2.49843881887166	2.32822695581685	2.33713771721092	2.26087666665827
1711	2.41779461504006	2.60926766193427	2.43101341872142	2.60390952934364	2.6222232829097	2.64758371741235	2.54803263421756	2.52986626200742	2.51479856656106
1712	2.39717169219654	2.59957630934276	2.39441819519535	2.61323345276538	2.58224769207275	2.65194673259704	2.56327693844621	2.5293478492428	2.24612634439613
1713	2.41441704402061	2.53429086698651	2.38600778421459	2.52073811842906	2.54555442491487	2.63949912180368	2.40434670968452	2.30045156861459	2.30772085471029
1714	2.40101018183174	2.60840314516502	2.48702780432745	2.60226260795066	2.56862694022271	2.62432350525341	2.39719189308502	2.41034144978166	2.39236904630605
1715	2.40749568175772	2.59559831275846	2.47861772178587	2.61120825519153	2.6537081676039	2.57512425914216	2.52546831793536	2.46991590827501	2.33800258347158
1716	2.35411508002843	2.55639222062894	2.43179544966962	2.4740782270254	2.55669362425344	2.61228819896115	2.3595725284786	2.41745139338104	2.31131102240255
1717	2.39033895097152	2.60163588714264	2.45561034469096	2.43533698047921	2.53334671295705	2.56199425194772	2.44897179625501	2.44113249355075	2.39750751476297
1718	2.38710640835824	2.65980805913022	2.41168998355553	2.54798517377765	2.60693770590598	2.63578468833232	2.49925632662269	2.47808820599964	2.49513441060118
1719	2.35972546211666	2.44799272234762	2.29308604562247	2.40541250727242	2.35141139525053	2.43995143200805	2.39811181957982	2.385220704804	2.34571696001045
1720	2.50566859923216	2.50515003928825	2.44141404616429	2.55498431555029	2.54773076023813	2.53799127358858	2.42904324196104	2.29827900192545	2.4155088123239
1721	2.37396134257246	2.56534430827729	2.36985661479219	2.51515920192572	2.46806057113026	2.50175926437563	2.36086780816809	2.41855023280376	2.37336015418038
1722	2.3705508462064	2.53715527341245	2.38299965212401	2.54739736289821	2.53650536745018	2.57581185541947	2.42608264528418	2.39697727798498	2.36477812925243
1723	2.41876349963842	2.61177977411526	2.45594811683615	2.53113701778075	2.6274772223019	2.62521960210819	2.48438885064842	2.43475674298534	2.33880090988917
1724	2.45672037518722	2.5241910961099	2.34088905819316	2.41938699608553	2.51616647296561	2.51325343693317	2.40092305015171	2.35660725249533	2.49886862779121
1725	2.46369247195312	2.62246845292019	2.4858409823791	2.62560082733279	2.57275024239115	2.61464688008307	2.44598668347451	2.40542682738641	2.38562007181869
1726	2.31195071016918	2.56532053319032	2.36815391903066	2.53569039378883	2.57221074643271	2.59598693093324	2.36342809627162	2.3686943967309	2.45492362777954
1727	2.46515142297167	2.61911314025611	2.53219180272014	2.57975730517403	2.58568038645429	2.65648692291128	2.47032930009845	2.43364217897328	2.37542642019019
1728	2.30507619893967	2.52440103319372	2.33729077521169	2.51768072966338	2.54344311039734	2.5508924775804	2.44547343969127	2.32715729870658	2.36623688921827
1729	2.46408122798186	2.79958490186097	2.57952681165317	2.6830714898214	2.79044444903384	2.83020330278312	2.47801124250803	2.50580801637828	2.44618699619169
1730	2.33159592262996	2.53159057323998	2.40598891029024	2.51251212050602	2.52989296660817	2.52267008846755	2.29454955101534	2.2786920352627	2.32426140016097
1731	2.44319904144028	2.56837735752963	2.45365235186909	2.52183272473212	2.60878912146568	2.6091950033131	2.39106990508764	2.4164088193073	2.37522868646984
1732	2.4282495723842	2.58525009008269	2.35978441841478	2.58653992129965	2.57366974618718	2.59349674339685	2.46501759241539	2.420153840554	2.42184954579296
1733	2.35302718719114	2.54021774596864	2.42413967880572	2.49197055787403	2.51804402600002	2.55079211407633	2.47725072857344	2.41695249689344	2.41673123532351
1734	2.34534007280959	2.53713913915008	2.36386739476627	2.48311669454709	2.52388978470152	2.59177336503721	2.51496208329855	2.43792478146301	2.37253236298629
1735	2.46658210168158	2.62320175940311	2.44021952246156	2.62082741459887	2.6667863021132	2.70483442776981	2.49107521458572	2.48871556879545	2.48771021633193
1736	2.38864890429775	2.53731389232236	2.41964186918504	2.55238714482759	2.60801040842093	2.59358396490508	2.39435520254368	2.42250335889175	2.38540203628175
1737	2.19286698989909	2.39948575542148	2.27064405931104	2.30418738565076	2.4278831535812	2.44358782514945	2.281423467332	2.17293460502505	2.28518598760356
1738	2.31197803990496	2.42047882023235	2.2840354899805	2.41946585917746	2.49048763789665	2.51673544933174	2.47356219760755	2.40072498912927	2.38110788073862
1739	2.35830185614689	2.56617606929178	2.43409105036123	2.59553831644548	2.56466585878809	2.58303061089344	2.41059269664398	2.37758125629874	2.32279888243273
1740	2.3433050873551	2.58980530518521	2.43885598350848	2.56680366669496	2.63997676362443	2.680470951855	2.39878671094519	2.43845403494339	2.39651006719974
1741	2.41959896996743	2.59522710709208	2.50313880204614	2.59605289974391	2.64249466723881	2.67525706482945	2.4770072069694	2.51286268688572	2.39062150287966
1742	2.51190638641188	2.60681367662278	2.46644767509456	2.5774826364832	2.60583961792712	2.61858061983807	2.45864187531942	2.51176431491449	2.47044572231177
1743	2.34445797048616	2.63809661350693	2.46651473797916	2.55490324002432	2.66154475257942	2.6258167897536	2.36091215000149	2.40019033894612	2.45505924162122
1744	2.41464404102744	2.58162726615255	2.48306341860699	2.56213063340864	2.6213145783864	2.67378940257564	2.45851020579935	2.41500078848499	2.52526845586889
1745	2.54082399115466	2.67529975972882	2.55187785182608	2.60477726595372	2.65261024604892	2.68806966648969	2.45700512740108	2.40183602244025	2.46197171122301
1746	2.46376335029415	2.71646384785766	2.54521525421718	2.62234306821074	2.68133521103368	2.7171176018838	2.41421293569535	2.40402579995927	2.40695037144844
1747	2.42265268944442	2.62963170469502	2.44077246734076	2.58610864627983	2.65432267732241	2.68467608465319	2.37734579907807	2.39087116978257	2.39189984028453
1748	2.29732559414065	2.48959012226418	2.33578253843425	2.47809613455681	2.46477758417675	2.57274750882768	2.35580919174351	2.29854326785387	2.38144686257102
1749	2.26214673841347	2.55026200376329	2.40500021680779	2.50156844857162	2.5458312366148	2.56706526511464	2.38724689615582	2.31924035141154	2.42583574239454
1750	2.34593946218422	2.63418319763089	2.47899530552215	2.54631265260803	2.61791837605342	2.6527765301325	2.37795003975858	2.32038137362674	2.39145701738083
1751	2.38689140603305	2.57842586441538	2.44592630099543	2.61135579743635	2.62475088744345	2.68327516336581	2.47571649696333	2.39484612349924	2.42044977567939
1752	2.35884069218445	2.543229619596	2.39862663318084	2.49248096473283	2.57653178416663	2.56968266136587	2.39073096792943	2.37173178608598	2.51058278049405
1753	2.37302628055692	2.70308374944292	2.56283322938771	2.6646258004191	2.68854451797315	2.70058601269312	2.49551540713851	2.42775303160857	2.42460136833031
1754	2.48319271507629	2.5844670591128	2.51595444804021	2.62057905590302	2.48969830375621	2.59848855696481	2.46207722974698	2.52673406774211	2.41757621551114
1755	2.38406496223067	2.53178357480872	2.3254875899968	2.50334285511624	2.53054154858243	2.53115132456388	2.34537433118142	2.34336406418421	2.43299679383353
1756	2.28136532067164	2.52531939880642	2.35081335329734	2.55035533474773	2.4958606043872	2.52964991147259	2.45365552020105	2.3631185330731	2.33509126275404
1757	2.33751623297792	2.66287613956052	2.53348641603192	2.57462782957432	2.66798480042882	2.65168083454049	2.53403701464355	2.44543888419347	2.40268069620031
1758	2.29600569341511	2.52547506299647	2.35756920883605	2.40989012081427	2.50596792376564	2.50499264812698	2.34666445071558	2.34431450502351	2.28347676704136
1759	2.21677133471825	2.46112922663848	2.3597629226634	2.43236997502413	2.54456211281226	2.52718734277896	2.32296631068435	2.29341063041029	2.33843486674411
1760	2.30304556511116	2.5268358397711	2.36470686116875	2.45164141618078	2.48769613032195	2.57328659908591	2.33654816634911	2.385370677622	2.3044309270113
1761	2.35352773789398	2.48136295143119	2.36438135446492	2.47357049602197	2.52323025068969	2.50651912715852	2.36232142701081	2.34538428149545	2.31526199448553
1762	2.43773111948981	2.66643944198731	2.54884809153853	2.61357848558675	2.66420255843267	2.71199853987206	2.46338078537336	2.48622196609992	2.35861374740368
1763	2.26969472542992	2.51430455997619	2.40359639126701	2.51346741324898	2.53493753569155	2.57184677429423	2.4371725627151	2.45258062861497	2.32206680585614
1764	2.38671374299883	2.58275085558294	2.36102220937771	2.48072254092168	2.4643608446707	2.54309262088553	2.42357304031443	2.38809959831643	2.36444199303937
1765	2.27788942713995	2.45919102209978	2.31951914762577	2.49629624746119	2.44702325906403	2.4459074520458	2.39532934748803	2.34693886247747	2.30037049393081
1766	2.40281967643479	2.53108071617999	2.38085819721607	2.51170870426623	2.54892844163124	2.48942516698841	2.38658560141249	2.39474526339858	2.39520222532147
1767	2.36901057471117	2.45936225194033	2.32923431304337	2.46662999220865	2.4302559435219	2.48346910457022	2.376638809206	2.30854840758973	2.34867854862547
1768	2.38252088227219	2.4860590376884	2.42053064399019	2.50215838209318	2.54717919050237	2.54705335313088	2.38961162767734	2.42772968073283	2.39757897897339
1769	2.44685374281336	2.59574052563464	2.47262551063628	2.58519982985391	2.60646714670652	2.68242433987282	2.44257478291374	2.44671381619287	2.44782143170155
1770	2.48202740214121	2.67958495765059	2.50276043262393	2.6098097642512	2.68224465655448	2.74754081067614	2.51264983851357	2.52245252804464	2.46314782455728
1771	2.26437664352267	2.41135198450777	2.31132622418084	2.41499608734225	2.38217712279336	2.41228411788492	2.34515652348947	2.33814789653004	2.21746308415391
1772	2.46320920816339	2.58698150809042	2.42305686638688	2.54669957446127	2.58863290517129	2.58141323817047	2.40916430747557	2.45596905392142	2.33537610138197
1773	2.3886407692422	2.45981295656041	2.27208362334942	2.40814086504703	2.49995551147212	2.59803590799039	2.38392818974734	2.27132710660473	2.40102878807498
1774	2.34715663528186	2.54254398542243	2.40409346333997	2.56129097922067	2.54041817588228	2.55084558163383	2.33852311076014	2.29862884619581	2.24420523837785
1775	2.36360301466925	2.52641076168978	2.45634118019345	2.57513794008072	2.56858646694555	2.61964616677098	2.41333042019171	2.40451764887122	2.35967747774682
1776	2.31866548393141	2.46611016176183	2.3049812235634	2.56157060928924	2.45181185590143	2.4932827746848	2.2849350504205	2.23575670243795	2.40373738140572
1777	2.27628623823694	2.42168366797534	2.25282113167255	2.37558044744733	2.42746384800187	2.43698835610023	2.19752602318577	2.24590271236297	2.23097870366694
1778	2.36596868079017	2.64614128160124	2.44391588175001	2.5692290114522	2.63750332416777	2.68684817308318	2.36837735272309	2.29346789096384	2.39826558203545
1779	2.29397980955771	2.49949038635532	2.33836362221617	2.38220379129982	2.52318451339418	2.53610510128353	2.41118610527743	2.28962630752862	2.36180362385729
1780	2.46968335199563	2.68203920385363	2.42553080880384	2.56858463715958	2.63423316521722	2.65012108666709	2.49013988279268	2.4989116679379	2.44202458349324
1781	2.51016638685376	2.50605298819396	2.36094431517206	2.52213420953416	2.53671915294982	2.55647598302253	2.44256686826114	2.50179913515527	2.41769471807223
1782	2.47451586799468	2.67989130315067	2.48264503265264	2.6970139935087	2.63359287954802	2.74578493073431	2.47557793762844	2.46904422890515	2.30713345364136
1783	2.57691224588157	2.73390728021784	2.60734744753453	2.72696704547186	2.74934499367745	2.80648303106233	2.60225169095104	2.55321287121319	2.398254544266
1784	2.36268528682243	2.58439374098116	2.46718008103173	2.5768648074671	2.51128209118266	2.57189610894795	2.50353186020081	2.4301784321018	2.40022033022006
1785	2.39073642871811	2.62405103236091	2.41742135445315	2.58906995431091	2.54109585090396	2.66264262214893	2.40745400612124	2.3951655854819	2.45713477605292
1786	2.34329395332719	2.53074894176936	2.3804156040588	2.4609280707977	2.56712397129569	2.56318858448817	2.48278790991576	2.44891492346193	2.2983699762285
1787	2.37174801949001	2.53731969612137	2.36941661325392	2.53072785297349	2.50654244310818	2.52200843927742	2.26794729477158	2.36720221329819	2.37102622081468
1788	2.39830128844078	2.53851449331966	2.39986963356723	2.56646158233502	2.61901262105188	2.56511012765054	2.34841900171891	2.31911273027196	2.31015249656569
1789	2.52877288825696	2.66325917561902	2.49548915787968	2.64535579469036	2.65441733596926	2.63712537707655	2.39202941977745	2.35658147305192	2.33550934872342
1790	2.34304278748844	2.47555403742672	2.35746252108125	2.46336876144184	2.46879711527006	2.52541176744536	2.43274838804204	2.43911970246085	2.38152515351245
1791	2.36893657844209	2.6584863661956	2.56202996309099	2.62789074538794	2.67551234171663	2.68385153563106	2.47408716700585	2.48663572457558	2.39863541383164
1792	2.44161906820671	2.56626387086954	2.36172913687228	2.56654643959604	2.55483334775435	2.52349287480312	2.5319955201657	2.45943352234457	2.47004555614953
1793	2.49735480538928	2.72752156157335	2.5878623902624	2.63157359753013	2.65804274753378	2.67857267449342	2.63012602745473	2.61205982970894	2.45086307393118
1794	2.32801280896718	2.56187426520094	2.38223921239104	2.54674807253782	2.56910619327264	2.5590966266735	2.39232342716329	2.3778312802385	2.33077742059376
1795	2.44738513221978	2.68467370241513	2.40646930543288	2.57927538552835	2.60819399989227	2.67659637346247	2.52683258010117	2.45418277284998	2.38323442475174
1796	2.40967024354468	2.68314732699304	2.45748048608193	2.58012631380817	2.68706564590391	2.68000673574171	2.40938987844139	2.43039278315722	2.4349605511432
1797	2.39774556017627	2.47239632144322	2.34923810976562	2.43000760003763	2.51923299708936	2.4859652415881	2.39624528857676	2.35017690474067	2.41112881499527
1798	2.38316392744065	2.57977573524174	2.41380794765846	2.59064429894497	2.61996647609513	2.6391193642847	2.4506586640861	2.44160214234926	2.31538482998246
1799	2.41557087181961	2.60772522169009	2.43438105261805	2.58265943322643	2.58872205251843	2.6348033637374	2.44258684592844	2.43363055245001	2.39650092146877
1800	2.44412316420047	2.64045629620723	2.5392729813653	2.58575894957584	2.66942508203483	2.7279168431055	2.48195787734634	2.43177645862687	2.43173143283891
1801	2.40638598587224	2.53375650375574	2.37997049661869	2.53997373402479	2.56002358014555	2.54476353125425	2.33490294943349	2.32901618882772	2.51175851555872
1802	2.37893168147656	2.66163906409048	2.44644087871627	2.58792558697802	2.60468641001486	2.67506354977309	2.43724586169774	2.28901844816699	2.32426005758278
1803	2.29862640432023	2.54920961173516	2.42219166964405	2.52710993008765	2.52503227017188	2.55260496991594	2.42807574230525	2.3737383074459	2.37098813553431
1804	2.21404932120413	2.41164348201775	2.14543364437753	2.35423986229922	2.38993687197264	2.50462943326293	2.29090495692702	2.20707877432272	2.2158358256734
1805	2.46683650694081	2.58944773638184	2.39268697836109	2.62978234205918	2.62642803484797	2.63408732552878	2.52831972112919	2.48747029921973	2.49682703076467
1806	2.33689226225022	2.65134247401425	2.44221389903448	2.55995422267354	2.66097922370223	2.74585359407851	2.36212212306964	2.35719104500344	2.34209553223491
1807	2.39690632464595	2.63545912787503	2.4930394711954	2.57023948838241	2.65702495870816	2.67948077782472	2.45472884717545	2.55335376727387	2.49284776071135
1808	2.42969511305314	2.57918452471147	2.45139143430375	2.57018153527989	2.6779161029152	2.70030400857498	2.43550587384497	2.34707240127231	2.39594063310685
1809	2.40034404571264	2.6124318650779	2.42489895865425	2.45859074156583	2.51575123229581	2.56786476544019	2.47012218355151	2.43770995039177	2.31808907271007
1810	2.43098403822006	2.57240843839058	2.51797519034021	2.60614753682601	2.60940078592213	2.58652211723122	2.32635549184244	2.2898426336722	2.33485068439305
1811	2.36892200345996	2.66426290122355	2.46617351962781	2.60576217016289	2.72636603683301	2.76747190512964	2.50870149343668	2.4829447252133	2.44156839065817
1812	2.36382416786884	2.42334496110348	2.34953539035883	2.51138057610978	2.45841424825957	2.54056148821761	2.35683168146472	2.34119270329235	2.32495157801941
1813	2.47484088257673	2.5918425888288	2.437120552361	2.50277572138609	2.60398479105091	2.64474911613439	2.54975999459806	2.5587362275687	2.43867379953783
1814	2.39407834761417	2.55793465875837	2.3540173698597	2.48868801417823	2.55703773742281	2.57804979295464	2.38593504540291	2.42465029270126	2.37531770807518
1815	2.46857596155986	2.58110429855584	2.44238435099641	2.55839454756144	2.65732682119359	2.63643518668922	2.43588050001441	2.36399850835678	2.41807783318914
1816	2.39252339199948	2.67915745467044	2.4548983320125	2.57952011787606	2.72346830886241	2.73690151781595	2.51234036997096	2.55141139349108	2.41676088662817
1817	2.40374619299697	2.56061418954598	2.37887626144365	2.52270510178345	2.60364392713287	2.61811924421845	2.42249784770903	2.38926572129803	2.40275382465383
1818	2.46340721361917	2.69218178407997	2.54897575693904	2.66707863490383	2.6659612321544	2.70715787231538	2.47075746614545	2.47174123287202	2.41879306531923
1819	2.4364465388632	2.62458164130222	2.42496626550884	2.56900568556023	2.58927399293219	2.63525834708725	2.51376598720308	2.41233948331469	2.33713255135381
1820	2.30821442435526	2.55600458526994	2.36055533565704	2.52551959705871	2.56953343427577	2.61091044455596	2.41317691707404	2.4269353877102	2.4680964068421
1821	2.57016132207694	2.68867533945519	2.54258279777349	2.61268343022381	2.65491757666671	2.70972206539245	2.47936126249879	2.50032291608035	2.37677469811595
1822	2.45648950697606	2.73881905806173	2.60692914696062	2.66941502883287	2.7075528694493	2.81662892977238	2.5634871666437	2.53582904037256	2.43249155250213
1823	2.40044385327155	2.49189476578708	2.33407647856361	2.48997433043496	2.48295283272414	2.54091854408346	2.40996028583067	2.35172766973848	2.42664342680977
1824	2.34749855332981	2.59332445930337	2.4320845086576	2.56755048906926	2.52655547846272	2.57431417142978	2.35544936146173	2.30978289244726	2.36706479526826
1825	2.32839142390936	2.48964005659974	2.40474498171435	2.47725587622567	2.53604350934044	2.52000771398629	2.38586829720789	2.40330147054414	2.35351670377029
1826	2.39132430883491	2.62284030704811	2.49649309658401	2.57963449388606	2.55832949369961	2.62084806122651	2.47027750926132	2.3935743939297	2.47259692515616
1827	2.47829976563001	2.61246311996758	2.4713046708926	2.58936993085015	2.68677459598124	2.67837718194817	2.47224914470058	2.50473018893097	2.36647814434137
1828	2.25262129275044	2.46450332634307	2.31971964317303	2.39660840196028	2.52318559410599	2.53790445785733	2.29011041536551	2.30485942985572	2.31346295785008
1829	2.28300513204866	2.59359387220983	2.48686240742771	2.54462482773722	2.61366848008109	2.64007658469659	2.42137451832194	2.41661266147353	2.34846669166203
1830	2.38719203952757	2.52615169339087	2.46713897095761	2.46870430567505	2.48604636750399	2.5875730228714	2.40819784483138	2.36289875217775	2.37204594910653
1831	2.35649813406154	2.36901843591357	2.31509811350844	2.49033304665401	2.35677847564916	2.36629687024045	2.22361635493607	2.22512195797206	2.29507736361138
1832	2.44113527769547	2.65550999178041	2.46066413512214	2.59756923179866	2.73665661665892	2.76033492299741	2.46403267532491	2.47999881574254	2.42133472386511
1833	2.41057594627935	2.54721869477604	2.3984093185448	2.51639530932811	2.52394070963541	2.59104653676479	2.47371240193647	2.38197031657446	2.3825268718228
1834	2.38813362422581	2.53186315308205	2.27006711990035	2.49351086065754	2.55111284844479	2.59606402470264	2.41029896591118	2.31727216921529	2.35502070802896
1835	2.30905200940533	2.4937638738273	2.35110465908605	2.44797533306248	2.46525403366157	2.50495730705201	2.30274174303458	2.27816195245387	2.37692897174701
1836	2.46284573568122	2.6146396187087	2.45714247816175	2.60368051694671	2.59788869683977	2.68483916153967	2.45959927026855	2.44393406053809	2.44517378134453
1837	2.46552241646047	2.6685419660384	2.45036385289288	2.59200030271687	2.66311313056605	2.75372968838159	2.50002114684406	2.48688856779249	2.40030577119598
1838	2.30770855336104	2.42233488921058	2.28221345326118	2.38795366369192	2.41716589263524	2.38359056654238	2.42860819364096	2.35726801864777	2.306013856108
1839	2.42425337506104	2.62267536733169	2.44840726071564	2.55142335659232	2.57784554411714	2.67093452548773	2.44637900471305	2.4459370221277	2.44787136823048
1840	2.40686535648054	2.46465130147801	2.33167649884412	2.48504331486324	2.55477351309526	2.55934166518432	2.57354098853362	2.45440868287442	2.39949740355891
1841	2.46495769353746	2.63263483393196	2.53586941424774	2.56026126953024	2.69480113598077	2.72675458427178	2.51969069767008	2.52305837584387	2.48466065662845
1842	2.32549256132241	2.51015559848034	2.34578148410851	2.4966124154516	2.5367113033387	2.59119076580921	2.43169045980569	2.3311469972142	2.31952449483281
1843	2.38907310802971	2.55502748500838	2.37040083062989	2.51229499635546	2.58363266334909	2.69968798345431	2.41141688409383	2.40368253590191	2.38464300666352
1844	2.44005123299888	2.65125342102951	2.46698099107064	2.568021474677	2.61196763405358	2.62961261020922	2.48771923667665	2.48439142316008	2.39309848659255
1845	2.35484224900595	2.62259076305723	2.38265362284491	2.59115505998808	2.51691148694092	2.56366325155201	2.42864683530574	2.48598995100609	2.31701498814185
1846	2.35186011363002	2.55154198346251	2.34386817884477	2.49583885113042	2.60098582420883	2.63128040218679	2.31440670908832	2.29958020797304	2.38764126394864
1847	2.41816844929484	2.62966063108521	2.50777004866937	2.67642230576635	2.65173290249337	2.68920183069482	2.45649323739593	2.4195031159532	2.42962577065909
1848	2.2601818867461	2.45539479460632	2.32499815352139	2.47572545511024	2.50874365457155	2.54119608945693	2.31344148351798	2.26361718197298	2.35879605483364
1849	2.43834811037659	2.63357637571372	2.45854985843162	2.57615640463387	2.65799366212005	2.70699652045962	2.48305717659214	2.50674151313915	2.46860867369805
1850	2.34722639963972	2.43653933980731	2.35380880802632	2.45349967271018	2.48604735297437	2.50861408197283	2.40314433058854	2.37731237110503	2.36196567909665
1851	2.3822225425839	2.55777095006406	2.39830064246464	2.56227290377686	2.5587766482663	2.56419205095916	2.47846127495166	2.39042252929961	2.40442197214844
1852	2.47493900909545	2.56016681667623	2.45718041914619	2.57706547220222	2.58958590363257	2.60608344057622	2.40766277172551	2.35791799532956	2.41894261191716
1853	2.4187595831245	2.57041700733824	2.52355599683223	2.63955806066416	2.5449874857971	2.58913523084429	2.42933515833998	2.43677936652487	2.35384779263319
1854	2.51456779937438	2.62336317881625	2.49486851553142	2.55198837076638	2.60973880338678	2.65417297777365	2.41515801439699	2.42662826778173	2.47637663217016
1855	2.32837681422682	2.58731425006037	2.47239029881546	2.56924235775808	2.64383542679439	2.63452276401861	2.37807696917543	2.35053892667262	2.39904322054171
1856	2.29968970012653	2.51226832152677	2.39046376351376	2.50540862190625	2.52904725703094	2.56228153820779	2.40626281036238	2.3845351916809	2.30707030854178
1857	2.4224134714085	2.63689181499954	2.4391150769708	2.60130525270181	2.61762958552695	2.62059632636538	2.50580749404453	2.50491514519201	2.40271327999001
1858	2.43132194789973	2.50271802836821	2.38344438554881	2.50153844602198	2.46945515521807	2.52745739449398	2.50733837650904	2.4326752951535	2.29062465572534
1859	2.47895366079581	2.64767101846803	2.48454349526792	2.64224515353126	2.68963761337654	2.69317554873066	2.50394555055028	2.52785117211901	2.35182099727064
1860	2.43463013541406	2.62761389911221	2.50425626304303	2.57520281630787	2.61692276704018	2.67626908971212	2.43986472624887	2.43617502230929	2.45306813344334
1861	2.31832863771168	2.56465310961319	2.45993674292073	2.61326132113622	2.62892508591252	2.63921362814895	2.44969495869941	2.37219288835645	2.49109514865204
1862	2.4574643145227	2.57517386608318	2.52349724688358	2.62809381578807	2.69603562373493	2.71359492235116	2.48489651703091	2.47523427998206	2.37546125897818
1863	2.38964792025611	2.6324720400903	2.51541163202477	2.56392303876243	2.64520372780922	2.67168119613867	2.43605692555393	2.41555391828818	2.27744349775375
1864	2.47141135290642	2.61272922626615	2.48764967389993	2.54487766522523	2.59069133151812	2.68264266109026	2.55658825876861	2.4359348103613	2.45314095920483
1865	2.35407039979358	2.5752167072322	2.38676365701919	2.50513556433466	2.5163432251722	2.54847254903807	2.48831672195815	2.41708472334052	2.29732574475162
1866	2.48633503213017	2.6143977218941	2.57334793443838	2.60019033282257	2.70878004307115	2.67722541818063	2.53024902139319	2.43655757662789	2.43017322065083
1867	2.40709511055585	2.62546126384423	2.4509397274564	2.59279143733394	2.64807798823481	2.68513070815892	2.56810052049444	2.49261047163955	2.53183201761497
1868	2.44049078090124	2.62288982299584	2.53350481225638	2.59011691474755	2.64848561311945	2.62383571808423	2.54040449109326	2.47249488097563	2.45796090133264
1869	2.45597705915681	2.63814278559951	2.54122735958155	2.5871002883344	2.58682467336133	2.62799205995744	2.46677032998984	2.44689449173033	2.41592456227319
1870	2.47079908789695	2.57972860286183	2.36876535026361	2.51467307787455	2.59813872990533	2.57911408029096	2.37364369801783	2.47730689132455	2.34341391160058
1871	2.30416090030394	2.48368647540557	2.36450193070239	2.45320501007278	2.54750208075119	2.54740108570862	2.44075898448704	2.38108301226594	2.23078339214047
1872	2.36129957382497	2.55196248633967	2.32198789325178	2.52790314365353	2.61528352621824	2.64615041834527	2.45874938890289	2.44038731347527	2.44794922106617
1873	2.42146075723236	2.51845004489827	2.3608383782208	2.51663718312111	2.52125906340615	2.53195892234661	2.44369249150645	2.41819850259167	2.44129230782678
1874	2.40674662454925	2.59126122099142	2.42723755264604	2.57536654486446	2.57009684456896	2.5987391925611	2.40018999920139	2.39782110455079	2.45104305188203
1875	2.43572425988963	2.52271711984418	2.4161931756885	2.47615608288231	2.56049983875327	2.60671065590856	2.39724441553944	2.40604575203886	2.46421190251701
1876	2.39379854525789	2.62645659307981	2.38848118895859	2.48018738950257	2.63886980120045	2.696756674895	2.46864837724747	2.45516766390619	2.28510262593353
1877	2.43720879557079	2.48346103813166	2.35031615560942	2.46247708607614	2.49623926527673	2.53457393765949	2.47495999692437	2.37443337096205	2.32924319518378
1878	2.36055083445011	2.47197626252107	2.36352284945512	2.45316253322495	2.41667151187681	2.47995974437597	2.3273145659634	2.46386560513882	2.42179674514746
1879	2.46103485832727	2.53961476774554	2.39160523741742	2.50512261703494	2.49795164282879	2.5637875363582	2.47711506323414	2.49921294658767	2.43811988260067
1880	2.41534448004626	2.58873785318302	2.43766351022832	2.55343130351544	2.57166177102289	2.64816556802039	2.44964794364748	2.3776696796142	2.42261386292393
1881	2.38301165029956	2.50014540822587	2.37263281169353	2.48514288754038	2.51240126738512	2.59095869103834	2.43721192546784	2.47602021659594	2.43257160633322
1882	2.19087208229926	2.30153177631615	2.17665784326912	2.29377563045622	2.31888651938836	2.32290245226339	2.27772656046103	2.24379442064055	2.19208009014935
1883	2.28092074325028	2.46375301020125	2.35205393568921	2.40530926324506	2.44357883103134	2.47420569764069	2.34623366126663	2.3382799953228	2.28817571843641
1884	2.40006775749173	2.63028927206426	2.53511940650682	2.5839649528747	2.54700663316439	2.6161741980035	2.38450403197696	2.39201515940493	2.33720645267191
1885	2.33506834116695	2.45570872155786	2.23352171217698	2.35681073791765	2.41772892859526	2.46404324619184	2.34031043771768	2.30366842113131	2.43724471234092
1886	2.36893793162127	2.59311309889588	2.36500122068038	2.47895418032866	2.63823504501225	2.64096809508278	2.38247207626982	2.38795553706598	2.25324264222441
1887	2.32779573001656	2.60417175203152	2.43185251867371	2.60714044377287	2.54825699167514	2.56980821351218	2.44623742004544	2.41580006616544	2.28072732926636
1888	2.38457959050066	2.50992275085852	2.37427169876696	2.48491722096271	2.55624655862686	2.55073635170231	2.48189877897753	2.44296833360012	2.24982542093415
1889	2.39922809684785	2.55893713680835	2.42066050666126	2.58745051348776	2.52984369925999	2.57242654383065	2.3889963765011	2.32079986937245	2.3568529957558
1890	2.39315762561568	2.66612541554316	2.40053881752293	2.62203830126611	2.58269651031589	2.6426144508294	2.44920756476512	2.37922997618475	2.33389487705777
1891	2.43782536672289	2.61363355352165	2.57251785450002	2.57266147348911	2.75353317030256	2.73273830950915	2.47342486985165	2.47167173200112	2.44139834994446
1892	2.35449194943855	2.51117882997204	2.40901758237276	2.54493336695707	2.50282353787091	2.55555841819231	2.36350863792869	2.35206609408138	2.30026582084743
1893	2.39019637746156	2.59322036005082	2.41555365032856	2.53149902148436	2.63318797316035	2.63689042592439	2.47311061914203	2.45704720141488	2.42437763971247
1894	2.36714275169977	2.57126322517446	2.37448051908701	2.52272138313638	2.46563475096663	2.49459281223407	2.41994342127609	2.27636028319681	2.39321839693324
1895	2.41143510673658	2.4039828790036	2.23886654981393	2.46643800808942	2.45924782648177	2.49807173534408	2.40830163299943	2.42029689311345	2.39854784091359
1896	2.54537559099926	2.67316433704285	2.45123688883188	2.65001962191368	2.69305524364526	2.72030745764711	2.49978621353937	2.40967053550533	2.44918607427389
1897	2.33794441020841	2.63915827792758	2.44839413595439	2.63315722689374	2.63060182267733	2.66479879784326	2.36261864104818	2.31397957616701	2.4298996432316
1898	2.48497334738861	2.64609012546385	2.40948912390656	2.55498095694977	2.5473578916477	2.59252559641206	2.46377739751668	2.40681419551851	2.44049755727009
1899	2.2820602302767	2.53964158982175	2.41750073647037	2.57238334362193	2.50951960824553	2.58927954372527	2.32531074784803	2.32759599317473	2.40115262260645
1900	2.46191527118135	2.56998334592245	2.41009012581988	2.51991811412893	2.57294396987723	2.59833990439118	2.43405061986284	2.42704623457892	2.3321451339687
1901	2.3559128849315	2.53789876529353	2.35524309504043	2.48146208894308	2.51518804951059	2.59419948790014	2.41066702627497	2.36234886662008	2.41594088735723
1902	2.46125758497995	2.58450946214055	2.35573399454154	2.50123476264374	2.52205600970934	2.5791281288864	2.4895177336294	2.395150321777	2.42481353619519
1903	2.49333048498912	2.60258642472456	2.45692437867324	2.59913393693785	2.60117184585865	2.60986438555551	2.37033343116929	2.31955208730092	2.39184730144785
1904	2.50180619484762	2.74644271196666	2.57488981249183	2.65669413274195	2.73630165248579	2.80804540499968	2.52762028073923	2.52147601804979	2.41557107613296
1905	2.34526865342077	2.50449281812695	2.40035210942539	2.48897145705915	2.49558303600892	2.52911161360084	2.44587680711138	2.4503830535082	2.30700040372631
1906	2.30876678040683	2.51155775417099	2.43270483906441	2.53164886362974	2.55369100905329	2.60709428993849	2.36329295292861	2.38272813807915	2.35493988545558
1907	2.40860012348433	2.60339406947082	2.48869914745148	2.61823114125268	2.57256219882257	2.609949947668	2.46872851966409	2.44793275126447	2.4748441653575
1908	2.39098875105973	2.58186255391285	2.41892770678458	2.54326089174537	2.58813664668343	2.65574968024871	2.37095879154686	2.36957635184859	2.39253194128729
1909	2.40665675376371	2.54114814384595	2.37989796914289	2.44183285859741	2.53897026848082	2.55721836283804	2.39077257469431	2.38550156968313	2.3591561268976
1910	2.33856620916624	2.57851499950379	2.39074015589705	2.60602383641681	2.60923361042288	2.62391694163268	2.37756064979448	2.32728408364345	2.40918571840496
1911	2.27457906699511	2.50046994224342	2.3599949890626	2.42991374124862	2.56111749371626	2.6532726074468	2.36795676822333	2.37517333343673	2.34577862021021
1912	2.34026069620197	2.41066418816375	2.30490153634726	2.54451235632745	2.44277932989851	2.49110817898561	2.35209167832567	2.39190160328712	2.37596645589049
1913	2.44294936590132	2.52594307095758	2.40948760973531	2.56981277694057	2.54927718902601	2.55529833141307	2.45693065560433	2.46894597215485	2.40602354806849
1914	2.30858931524756	2.55442675524552	2.38175809396552	2.50120851498862	2.52948176872437	2.58311045827468	2.4402398069437	2.38661446951007	2.33978333345759
1915	2.24665191237763	2.43872223374849	2.27458174460607	2.4765721290251	2.4539972751581	2.48032387516016	2.27934048151302	2.29958582205133	2.20165220026502
1916	2.36357671747313	2.49871638789486	2.40089111181451	2.48310905523524	2.4801994597681	2.5181716194487	2.36718242438297	2.39166110623969	2.42514289012475
1917	2.3343906723846	2.58203490287057	2.46877191228233	2.61417977357652	2.55367194897863	2.5495012642296	2.36454161641261	2.46371198117075	2.3258327050431
1918	2.35895202291914	2.58855452975341	2.39229957656726	2.61859779879964	2.53073981061515	2.62341159034696	2.43410680417942	2.49227141817392	2.37784775225183
1919	2.44066895576094	2.63755691401262	2.3939195982084	2.51231641181844	2.59352925120399	2.64428095658849	2.41314323205867	2.43497677301248	2.36638634219954
1920	2.37111366318299	2.51468890349505	2.40216020773851	2.50548534126444	2.52067471294586	2.5901031326366	2.35556943428156	2.33735009293103	2.37132763538265
1921	2.39101592676787	2.49841568962963	2.38263398884207	2.45224953443338	2.45542893936059	2.47181342644154	2.28055977365249	2.30418294994174	2.31698006949493
1922	2.37145324941504	2.61542042341914	2.45508127569158	2.5294110988681	2.5995208455597	2.60082322529516	2.41899043799263	2.42202309430377	2.41071153311467
1923	2.44098063225838	2.54350915873654	2.43341118436535	2.57467736602563	2.51079325467568	2.55584762811834	2.42358685655426	2.43091136793217	2.42202072100803
1924	2.42892016966347	2.55020668276203	2.40950499120199	2.49428589937841	2.51396199267933	2.60439605276726	2.4893895839891	2.4945089017731	2.48684059407953
1925	2.41035182700675	2.56141801974326	2.42151700443626	2.50850838343373	2.5658786683402	2.60618673728581	2.34442370100405	2.38792610393994	2.32427432424368
1926	2.34568778462013	2.58044978156536	2.40694127109936	2.5147619398945	2.63101581935402	2.63135882421033	2.42339236821644	2.41876138154364	2.39801969592598
1927	2.48042327728415	2.65616342955283	2.53326043481825	2.61305228411076	2.64382884750756	2.72817469034003	2.39927569479648	2.49793731279778	2.4015352616966
1928	2.41032187056927	2.62817712945031	2.48358552866467	2.55870844495023	2.63998517856004	2.57219840593851	2.50367372707171	2.45592589256236	2.37527726306537
1929	2.46433040695975	2.64494488202484	2.54480846637529	2.62826273263473	2.63060311551871	2.66306105387819	2.50800091288983	2.51673577961469	2.47222588758576
1930	2.37237286153581	2.59174305563712	2.46954704688234	2.58837677567807	2.61072617983476	2.64158648058369	2.40108558450452	2.44847038476571	2.35988385100097
1931	2.42848784815818	2.61705946734743	2.4769162402813	2.53614122816794	2.652272593754	2.69136015974261	2.58995128187863	2.57234317219014	2.42690187107057
1932	2.32777758720787	2.53780650899492	2.30053350802803	2.43927515365205	2.53535159763206	2.62492589364069	2.35082545060007	2.31561617830247	2.24127433471799
1933	2.39360164591504	2.51695589807965	2.40768514405931	2.57366513253352	2.49613613231932	2.58090806117951	2.47171484508653	2.46554595329009	2.33636994768658
1934	2.30837106038936	2.50954934380251	2.3705042076178	2.4382516284062	2.50658789297755	2.53288664431383	2.34521443579697	2.3162648285217	2.4119715655892
1935	2.46721511000084	2.59935043508905	2.41275158729256	2.57432224037145	2.57168278546524	2.60437059848188	2.50951489095047	2.46454273138765	2.39219039243249
1936	2.48369576835979	2.72809828892883	2.58209149997953	2.61999648928768	2.72681243179213	2.79208267208531	2.4677100399323	2.47500549097657	2.43967139653409
1937	2.40321311034798	2.59067739941187	2.40943820089666	2.53092269457648	2.53614417446703	2.55773389042704	2.38757921343557	2.38680093178083	2.45103203947924
1938	2.46837533448916	2.51732316226218	2.33122358496628	2.50679870389447	2.50505894836992	2.61946660653759	2.37163867173082	2.35698820775654	2.35948470010817
1939	2.43415789750201	2.44138121652157	2.30017159978374	2.45980423018877	2.37502943330026	2.46247533281148	2.35459563070804	2.40090650016603	2.36374812392344
1940	2.36529735444211	2.5500729249863	2.45946081710939	2.53654127521229	2.52874856718034	2.58019629495874	2.36591337355978	2.35911809540843	2.32693293430154
1941	2.38607455337781	2.55563766143105	2.37678901401986	2.45416019652495	2.50725430077511	2.54975582093345	2.35817417591388	2.40844737764991	2.3563779796825
1942	2.45024451706611	2.6642269812221	2.43782076517138	2.55984377068965	2.63951771385749	2.69718130447704	2.54812944260435	2.43285059176273	2.48730118876855
1943	2.4819101123585	2.57678538956404	2.3371949147353	2.57055060731954	2.6189632637767	2.58690417232506	2.42585664404488	2.52458839169796	2.42306160247564
1944	2.51521172332122	2.71234141351845	2.50877606133525	2.67727611096719	2.69207735496632	2.76084072206068	2.6055165795674	2.5863850730288	2.4405625367973
1945	2.2982817604693	2.51851254082946	2.36806483887908	2.4992167457525	2.55381845659819	2.59838492797169	2.44735981652314	2.42940803948531	2.39810287622128
1946	2.2509949073601	2.38088262314695	2.20750041937323	2.43270716885427	2.41479542502489	2.4194631403345	2.46105761033139	2.37006565629843	2.46091709302507
1947	2.38509735839813	2.5770182755208	2.42481791712479	2.59406263347013	2.60909665509659	2.61549980070611	2.4857314092283	2.52521097885594	2.42258142523679
1948	2.52071446617196	2.69589950248084	2.52978768955037	2.66277675646957	2.67233410776494	2.67617620854117	2.45552291114456	2.48268407925525	2.47227497233967
1949	2.35670867439047	2.51744407790762	2.42441087556092	2.56530516459018	2.54958276320959	2.58751875242505	2.342099641209	2.34344870471189	2.28001451255581
1950	2.47889059880808	2.64408699252009	2.48013419059628	2.62793138535897	2.65036611068236	2.67658899876737	2.52672676189034	2.55936671774308	2.41986671083534
1951	2.53490939942286	2.6244587195548	2.45792719815358	2.60901673343097	2.66144189912647	2.71420991138134	2.47356755302485	2.4923470262995	2.33999679407566
1952	2.35459784182321	2.50597385306966	2.37597606406	2.5008683695311	2.50172189566435	2.53233492617676	2.44676362899423	2.40866310212791	2.39200825135552
1953	2.4483152592263	2.63392611459377	2.46814365548328	2.61169958464036	2.68257731024515	2.72232887427646	2.52157690393472	2.40115189053917	2.45116797932516
1954	2.40496968281827	2.53605219366282	2.32711140549788	2.40443209486794	2.51932547796482	2.52191796078835	2.41617400219324	2.37723160448831	2.29272784832142
1955	2.5243873473528	2.60237639852398	2.42786964840098	2.57949102589898	2.61679935698486	2.65437304027152	2.56654037240155	2.55469109501785	2.45699047361437
1956	2.3565766885469	2.49773355862147	2.3789927153229	2.53321449829035	2.48679252160158	2.54218936120862	2.41178282646145	2.35041220637275	2.32912483017262
1957	2.38587569161064	2.49892200917973	2.38015152799019	2.51565288563622	2.51752350492506	2.54946830113821	2.407704425372	2.41081407914521	2.49850821564887
1958	2.30480731960528	2.47958497300536	2.34742370259373	2.50722396749465	2.4127779397359	2.45735521464279	2.28693972210737	2.32507826372694	2.35162183976501
1959	2.41282490464174	2.59364151195364	2.40312708451369	2.53880195178795	2.53209382558753	2.52605235667042	2.48548806622423	2.38191257790903	2.42701340916045
1960	2.44298951064877	2.68088738938242	2.53480394581844	2.59378849245309	2.72876796636601	2.7327405794798	2.4862863083803	2.49084014495618	2.45009999433273
1961	2.40821485239644	2.57760511627991	2.37308848788555	2.55294198317796	2.59628937247517	2.66223109572899	2.36667882473815	2.40781659673621	2.34114673197462
1962	2.37069604740245	2.47438403598846	2.37105881849879	2.54061342358295	2.54316652350189	2.52118982753456	2.4187447236443	2.37714632892865	2.38978520603657
1963	2.42158235865894	2.74135280750958	2.55020567078069	2.6360107963284	2.75203336527073	2.73947919119391	2.44137736889398	2.47956479843524	2.45979733036325
1964	2.37198133990858	2.66886002679558	2.48642008454041	2.60942603384441	2.6856145861029	2.6815115277717	2.42271587277766	2.4032997951503	2.32178623064009
1965	2.43076773122422	2.58458218924426	2.43530821869456	2.60164587198581	2.62710460826272	2.5978608783559	2.4512202686934	2.41198758028214	2.35804366775361
1966	2.42716797127008	2.51178944115019	2.36861991939737	2.48466588850388	2.49927607621953	2.55954310436746	2.41556590369533	2.41177156371043	2.29938840299112
1967	2.26369416507056	2.51715703632522	2.32068424821319	2.50548314030719	2.57219613497176	2.59218902612768	2.38835600469941	2.37190113465764	2.37879581097814
1968	2.43544873737662	2.64967209816627	2.48381734572472	2.598145573737	2.63712375171334	2.73428548417636	2.36878844854653	2.42136728705829	2.38455656430295
1969	2.41544341598595	2.58973288229126	2.46702874083477	2.57393648618144	2.55723331762634	2.60226477460928	2.4015099044817	2.40893921675895	2.47739416925259
1970	2.32999731593767	2.56488888986438	2.40065168511029	2.45330218609408	2.56938017216294	2.61478247317658	2.37647687933822	2.35854701312467	2.37194800318181
1971	2.24561893954104	2.43652426711146	2.27278234666528	2.33357408864879	2.40785680112502	2.49573322417058	2.33220212757808	2.32423456943352	2.23738981634098
1972	2.49490085509771	2.6882564176952	2.5614669379319	2.67883787579753	2.70624444694295	2.73092588997749	2.54984347528369	2.42110869654088	2.37404847856819
1973	2.27309523144215	2.42681804986168	2.31742376201875	2.43038013362934	2.44944933266846	2.49709593044755	2.32483659707085	2.32560081644764	2.42061037650567
1974	2.36605297741693	2.54865447339531	2.29018451677484	2.52816992774382	2.55832220278518	2.57583129396083	2.47473807855632	2.31521034863711	2.376508387565
1975	2.50624802432466	2.69033528492256	2.50746451158301	2.60191427514318	2.63245637615524	2.67981552983792	2.56339282584425	2.52572760557751	2.39290757755954
1976	2.43098199939225	2.65169915772393	2.46218355208774	2.60772374481625	2.6279317846448	2.61037969943196	2.48337456902834	2.50795977784537	2.45264477594702
1977	2.41384252535266	2.53808658783172	2.39028978526203	2.63019798774454	2.47279740609551	2.52941012954835	2.41483901070273	2.4613273847746	2.36096624448064
1978	2.38879503381439	2.61064591336692	2.45778269794804	2.51917872186399	2.62196193956207	2.63242411272019	2.50332108959195	2.4458716602167	2.44548955452313
1979	2.58494398793931	2.69483646041531	2.58673873670906	2.67586617560973	2.67773096093939	2.74262590497081	2.53810526514324	2.61658192456385	2.50540990955082
1980	2.37940657855619	2.56701896893353	2.47090614342228	2.50507009025192	2.59489982058823	2.64790077713996	2.36870104260575	2.38717016793843	2.39250147146528
1981	2.46997265189894	2.62358030783108	2.41789989363815	2.59412916388068	2.63593347247034	2.69043553292554	2.47261077039316	2.43859349504943	2.3139276982606
1982	2.32626966680333	2.47017034009127	2.34061214698886	2.47622789247084	2.47640403080454	2.56317984696624	2.39768888324006	2.2898338020503	2.3644838149363
1983	2.41205045534993	2.56723506355685	2.40946699376816	2.49757573755246	2.56450053471798	2.5921762200783	2.41728818473898	2.41718837445017	2.43178255214206
1984	2.45372153173891	2.56138961597858	2.44633568267266	2.57964517252727	2.60847365241622	2.63191768279423	2.43036623855885	2.45438613444609	2.42533951999822
1985	2.40227721494128	2.62882508121621	2.42501621848062	2.60556696765571	2.70516837058849	2.70035182466364	2.39469636419911	2.28494593369032	2.36601735533238
1986	2.35603041758973	2.44690579925751	2.34137613855336	2.41341254458803	2.48488385341909	2.53372905607757	2.30312916703603	2.35823728800879	2.32694010878148
1987	2.41657640525458	2.5238705638567	2.44857242280575	2.56088895115171	2.62632059951768	2.66975932674709	2.51993573987951	2.50083257000263	2.38118324702381
1988	2.33006989227058	2.48172271478279	2.36328423199559	2.52041072724325	2.47669599206471	2.52135252230888	2.48966436499201	2.48999668657985	2.37311220245581
1989	2.39293783835547	2.57396468206813	2.37324814121063	2.63837960584028	2.57980750809727	2.59362743833954	2.4479908017214	2.39996223919272	2.38863131286388
1990	2.27332707089829	2.55368354898409	2.39490019803746	2.42385971733221	2.48460429988329	2.48656397464811	2.47428483991471	2.41274929457194	2.35877605252827
1991	2.38002402523672	2.51403114299303	2.38071497668487	2.50555040726127	2.47391907332912	2.52625320106929	2.50365256708981	2.45501619795073	2.43264581895821
1992	2.39537854050109	2.49020377405024	2.35113051635338	2.5102202687366	2.50430046019838	2.57584828987337	2.44558041956667	2.39428781547634	2.41525499455013
1993	2.41485525192604	2.54527135028208	2.39843449143513	2.51438363373687	2.52613437821447	2.57096178783276	2.37217444038335	2.38441439840565	2.45103246829213
1994	2.42089915495766	2.58878588833056	2.44985235574165	2.57032353380347	2.59921363098393	2.59770318183949	2.4129860011694	2.40935198598368	2.42472713830035
1995	2.48232286211904	2.61790695172262	2.46090525884365	2.58626831808265	2.62821801248192	2.65515751718875	2.40083674833932	2.34761753593518	2.39118660706478
1996	2.44597381947639	2.58251137143268	2.44119514641237	2.56278227730579	2.59953118688883	2.58841978112242	2.46069777441349	2.49586685036433	2.31022145068851
1997	2.29308358716916	2.67538899286417	2.46891360068998	2.59227522890467	2.60347116081204	2.66050006282555	2.48868354609935	2.43948609267035	2.40470131344187
1998	2.39652213412267	2.60562673149187	2.48698087729298	2.56510839123763	2.59172264939111	2.60129488100492	2.47019978926705	2.50503062856189	2.42427190936415
1999	2.4198142719958	2.60192776276477	2.42376503313415	2.60502596401177	2.59856725779636	2.59006066665561	2.47343186774785	2.47004839560726	2.44943398550556
[truncated: 6,001 more rows]
