# Supplementary material for: Quantitative uniqueness of human brain evolution revealed through phylogenetic comparative analysis
Source: eLife. 2019 Jan 31;8:e41250. doi: 10.7554/eLife.41250 (PMC6379089; doi:10.7554/eLife.41250)
Supplement: Source code 1. — Representative R code files for the bayou analyses ('representative bayou code.R'), BayesModelS analyses ('representative BayesModels code.R’), and pgls model fitting (‘pgls models.R’), are contained in the this file, along with the BayesModelS code (‘mult.spec.BayesModelS_v24.R’) and other necessary data files. [file elife-41250-code1.zip › code/representative BayesModels code.R]

#### representative BayesModels analysis

source("mult.spec.BayesModelS_v24.R")

library(ape)
library(geiger)
library(caper)

treeDataAll = read.nexus("tree block.txt") #needs to be tree block; for analysis w/ hominin data, make block of 2 identical fossil trees

data = read.csv("brain.data.csv", header=T)


factorName = c()
pathO = "./"
colnames(data)

#####
formula = "Log.ECV ~  Log.Body.Mass.female"
#####


i<-1 #index species to analyze

species=data[i,1]  
missingList = (paste(species,"",sep=""))

bmselection = blm(formula, data, treeDataAll, factorName = factorName, missingList = missingList, currentValue = 0, nposterior = 1000000, burnin = 200000, thin = 1, varSelection = "random", lambdaValue = NA, kappaValue = NA, path = pathO)
predict(bmselection, missingList, path = pathO)
