# Supplementary material for: Quantitative uniqueness of human brain evolution revealed through phylogenetic comparative analysis
Source: eLife. 2019 Jan 31;8:e41250. doi: 10.7554/eLife.41250 (PMC6379089; doi:10.7554/eLife.41250)
Supplement: Source code 1. — Representative R code files for the bayou analyses ('representative bayou code.R'), BayesModelS analyses ('representative BayesModels code.R’), and pgls model fitting (‘pgls models.R’), are contained in the this file, along with the BayesModelS code (‘mult.spec.BayesModelS_v24.R’) and other necessary data files. [file elife-41250-code1.zip › code/pgls models.R]

##setup packages###
library(caper)
require(devtools)
library(geiger)
library(adephylo)


tree = read.nexus("hominin.phylogney.txt")
tree<-drop.tip(tree,tip="Ardipithecus_ramidus")
data = read.csv("data set 1.csv", header=T)

#hominin data
sub.tree<-extract.clade(tree,getMRCA(tree,as.character(data[c(225,227:231,232,233:235),"Species"])))
divergence.times<-distRoot(sub.tree,as.character(data[c(225,227:231,233:235),1]))
hominin.data<-data.frame(data[c(225,227:231,233:235),c("Species","Log.ECV")],divergence.times,NA)
colnames(hominin.data)<-c("Species","ECV","divergence.times","ECV.deviation")

#run for distance between observed and mean BayesModelS prediction

preds<-read.csv("hominins.removed.log.ecv.log.body.mass.female.predictions.csv")
preds<-preds[,-1]


#re-order following when using results from alt tree
hominin.data[1,4]<-hominin.data[1,2]-mean(preds$Australopithecus_africanus)
hominin.data[2,4]<-hominin.data[2,2]-mean(preds$Homo_erectus)
hominin.data[3,4]<-hominin.data[3,2]-mean(preds$Homo_habilis)
hominin.data[4,4]<-hominin.data[4,2]-mean(preds$Homo_rudolfensis)
hominin.data[5,4]<-hominin.data[5,2]-mean(preds$Homo_sapiens)
hominin.data[6,4]<-hominin.data[6,2]-mean(preds$Homo_sapiens_neanderthalensis)
hominin.data[7,4]<-hominin.data[7,2]-mean(preds$Paranthropus_boisei)
hominin.data[8,4]<-hominin.data[8,2]-mean(preds$Paranthropus_robustus)
hominin.data[9,4]<-hominin.data[9,2]-mean(preds$Australopithecus_afarensis)


hominin.comparative.data<-comparative.data(sub.tree,hominin.data,Species)

brownian.model<-pgls(ECV.deviation~1,hominin.comparative.data)

directional.model<-pgls(ECV.deviation~divergence.times,hominin.comparative.data)

acceleration.model<-pgls(ECV.deviation~1,hominin.comparative.data,delta = 'ML',bounds = list(delta=c(1e-6,20)))

directional.acceleration.model<-pgls(ECV.deviation~divergence.times,hominin.comparative.data,delta = 'ML',bounds = list(delta=c(1e-6,20)))


AICcs<-c(brownian.model$aicc,directional.model$aicc,acceleration.model$aicc,directional.acceleration.model$aicc)
names(AICcs)<-c("brownain","directional","acceleration","directional acceleration")

plot(hominin.comparative.data$data$divergence.times,hominin.comparative.data$data$ECV.deviation,
     xlab=expression(paste("branch length from ",italic(Pan),"-hominin split (10"^"6"*" years)",sep="")),
     ylab=expression(paste("brain size deviaion (",log[10],"(mL))",sep="")),
     
     pch=c(0,1,2,5,6,3,10,4,8))

point.x=floor(par()$usr[1])+.4
text.x=floor(par()$usr[1])+.45
line.x=floor(par()$usr[1])+1

points(rep(point.x,times=9),c(.6,.58,.56,.54,.52,.50,.48,.46,.44),col=c("black","black","black","black","black","black","black","black","black","grey","grey","grey"),pch=c(8,4,10,3,6,5,2,1,0))
text(text.x,.6,labels="H. sapiens",font=3,cex=.8,offset=0,pos=4)
text(text.x,.58,labels="H. neanderthalensis",font=3,cex=.8,offset=0,pos=4)
text(text.x,.56,labels="H. erectus",font=3,cex=.8,offset=0,pos=4)
text(text.x,.54,labels="H. habilis",font=3,cex=.8,offset=0,pos=4)
text(text.x,.52,labels="H. rudolfensis",font=3,cex=.8,offset=0,pos=4)
text(text.x,.50,labels="A. africanus",font=3,cex=.8,offset=0,pos=4)
text(text.x,.48,labels="P. robustus",font=3,cex=.8,offset=0,pos=4)
text(text.x,.46,labels="P. boisei",font=3,cex=.8,offset=0,pos=4)
text(text.x,.44,labels="A. afarensis",font=3,cex=.8,offset=0,pos=4)

#curve(directional.model$model$coef[1]+directional.model$model$coef[2]*x,lty=2,add=T)
#curve(acceleration.model$model$coef[1]+x^acceleration.model$param[3],lty=3,add=T)
#curve(directional.acceleration.model$model$coef[1]+directional.acceleration.model$model$coef[2]*(x^directional.acceleration.model$param[3]),lty=4,add=T)

#segments(line.x,.6,line.x+.25,.6,lty=2)
#segments(line.x,.575,line.x+.25,.575,lty=3)
#segments(line.x,.55,line.x+.25,.55,lty=4)

#text(line.x+.3,.6,labels="directional model",pos=4,cex=.8,font = 1,offset = 0)
#text(line.x+.3,.575,labels="acceleration model",pos=4,cex=.8,font = 1,offset = 0)
#text(line.x+.3,.55,labels="directional acceleration model",pos=4,cex=.8,font = 1,offset = 0)

print(AICcs)

plot(rescale(drop.tip(sub.tree,"Pan_troglodytes"),model = "delta",directional.acceleration.model$param[3]))
