# Supplementary material for: Quantitative uniqueness of human brain evolution revealed through phylogenetic comparative analysis
Source: eLife. 2019 Jan 31;8:e41250. doi: 10.7554/eLife.41250 (PMC6379089; doi:10.7554/eLife.41250)
Supplement: Source code 1. — Representative R code files for the bayou analyses ('representative bayou code.R'), BayesModelS analyses ('representative BayesModels code.R’), and pgls model fitting (‘pgls models.R’), are contained in the this file, along with the BayesModelS code (‘mult.spec.BayesModelS_v24.R’) and other necessary data files. [file elife-41250-code1.zip › code/hominins.removed.log.ecv.log.body.mass.female.predictions.csv]

	Australopithecus_africanus	Homo_erectus	Homo_habilis	Homo_rudolfensis	Homo_sapiens	Homo_sapiens_neanderthalensis	Paranthropus_boisei	Paranthropus_robustus	Australopithecus_afarensis
1	2.36755183755315	2.60704250061586	2.43172157636905	2.50899451620213	2.57384861920115	2.59364803275994	2.47019111055623	2.44031819279569	2.36649968452119
2	2.42468766645743	2.64746002093691	2.44013899457342	2.62468444303166	2.65482143438005	2.69634856808985	2.36532385446842	2.37650893310781	2.40983876372257
3	2.46440169641201	2.65978316585876	2.43055916681421	2.60612581434507	2.71016647181048	2.69963365510152	2.58516543635768	2.56167914493224	2.47338398546992
4	2.31593764928524	2.5343866207816	2.3143622436484	2.4631888895033	2.48261344183596	2.52537036758968	2.42235299569182	2.38027139516394	2.42243627441272
5	2.49363299191887	2.54919204654063	2.43828138155809	2.54561044452177	2.55695037330185	2.52940403659995	2.4856029437351	2.40434909960286	2.45210976029537
6	2.35758949093743	2.5681203512134	2.35580031973734	2.46629393988939	2.61115973834052	2.53131893332886	2.3045160087838	2.43777348379742	2.32635445040453
7	2.46690863298027	2.64980994328594	2.5572003262371	2.66352354581887	2.70542607183203	2.75037288215987	2.54316882011534	2.49947948218509	2.3903709445634
8	2.4448208863016	2.61231413646298	2.46752602573812	2.61512171979667	2.63141478716853	2.66663388889698	2.48927093436061	2.46964533490198	2.4490414169206
9	2.42273939278865	2.64504194244249	2.46182185545151	2.66647270269487	2.60235712322051	2.56549704752631	2.44093055932711	2.43816683053803	2.37765845060026
10	2.4786363215153	2.59232746469517	2.51061960689343	2.5312194699009	2.56769737737002	2.57446036183696	2.50276589885878	2.53225819677559	2.44844758772776
11	2.41618378439891	2.6097624247114	2.47484161707671	2.6662726591716	2.53113438846517	2.57929520703472	2.48199905225421	2.47887119570063	2.44586828247057
12	2.32168562030774	2.4778195798978	2.33200316215065	2.44271976975959	2.4565471257943	2.50209693235974	2.32129910559024	2.29840039756976	2.34686179030987
13	2.3946509320031	2.60166032067661	2.45159094040577	2.59221342659028	2.6002721485712	2.63007599247294	2.40631368427572	2.39700123690869	2.4483891949104
14	2.31464240859144	2.48388920852355	2.32658212274964	2.47157113448645	2.37498256925249	2.38845798130992	2.35687463631728	2.32620430722541	2.35780280484876
15	2.43844102533413	2.59309980209395	2.40358435592172	2.59845173146076	2.5926311383607	2.59116768294566	2.51007614353139	2.53221628359508	2.41727666976913
16	2.39809994841044	2.60395957265426	2.38487616905624	2.51398499917588	2.53890764669196	2.64186836766259	2.51925482947166	2.4950580524069	2.42862658302973
17	2.35137079050849	2.4709077119252	2.35786382330698	2.5215853522895	2.5530815969496	2.5343577326681	2.37361274320694	2.40284024774872	2.30456054376045
18	2.30140614407216	2.46049644007005	2.30713124014068	2.48878915633529	2.4722386362294	2.51814691897651	2.39442355460149	2.43529889591753	2.29706518700246
19	2.42857981136321	2.68393250089784	2.55428548270405	2.72619514734444	2.73310784805141	2.725625741335	2.50327293004404	2.51239189807506	2.52355728825953
20	2.4645136921241	2.76530580071843	2.53694466457678	2.70098671912214	2.73560800737172	2.7104877091762	2.55916410978371	2.60065677745789	2.42023844662661
21	2.36619606725838	2.51248033517192	2.34526995694551	2.49152399810951	2.47505058191116	2.51854012801649	2.44812651742628	2.41486822404733	2.38459068987559
22	2.41791444288238	2.62158077187751	2.40702827357014	2.54654107510703	2.53950295697109	2.62699553415354	2.48845635463183	2.39709835967341	2.36840897469403
23	2.44653763171089	2.54630562036778	2.44854398738184	2.59893013190809	2.56271812719956	2.62931001377353	2.45583038724193	2.35669468065817	2.38493563693601
24	2.40076763349631	2.62015125975982	2.42174972844167	2.49494587049615	2.54848354175342	2.66816897107016	2.46645132399173	2.40135472928675	2.42083672593595
25	2.45075705426253	2.62518155189416	2.48077919498635	2.5865474067519	2.61968942409957	2.67840517557345	2.45587123065649	2.42806030214079	2.46758111865919
26	2.30315293803964	2.49104901196284	2.3330443882251	2.47798352052058	2.47559447186753	2.54364910007601	2.36640755132023	2.36548316108413	2.34422403907835
27	2.39445419581291	2.65463176968709	2.45760190622124	2.59236424878415	2.66138538974446	2.70042884407317	2.41491482857244	2.45048728914493	2.44018564838089
28	2.42894565340015	2.58474681128026	2.4190201946893	2.50929043093246	2.52465176051421	2.53921275199863	2.45299357638525	2.4182772838499	2.36717524300942
29	2.48308387972543	2.61934080580004	2.50355103823607	2.67528870018245	2.65159869703889	2.74253769098274	2.59596599267469	2.54548007207462	2.41112513044738
30	2.28173036772001	2.5711463445354	2.3820622263947	2.55650101740882	2.52871739283854	2.6156422859335	2.37527535263832	2.33183426768383	2.39048878568773
31	2.41580578760391	2.57617857470905	2.38133215729768	2.59325710537825	2.61625534872213	2.70567688121314	2.44890414733279	2.40146814919288	2.36378346118215
32	2.40752446739343	2.62157662341996	2.48874486992479	2.5680540634846	2.70348329912851	2.73237661303668	2.46586206959357	2.52233829960335	2.42605554061426
33	2.51465536577702	2.63869330214579	2.47300603252963	2.61982111687512	2.53863924244124	2.64286477452253	2.60244297314655	2.5581838472612	2.38552614636946
34	2.43925475504213	2.58799484252277	2.48879931984755	2.57667189165871	2.62026424976459	2.6004122141611	2.5025569402044	2.56353103444269	2.37298176682838
35	2.42594563402334	2.65777095822049	2.43948577005826	2.57677512992647	2.66852382728876	2.63728281036471	2.40471001437584	2.37860743698229	2.50295384813857
36	2.44461452196906	2.5082479958382	2.36746965602648	2.48858177007221	2.5553793162136	2.56963278873626	2.40180794569927	2.3842478893478	2.36083870506965
37	2.35013435768576	2.55790650277075	2.39923769715369	2.54196187345966	2.50216812262937	2.58823631400589	2.39259886229429	2.42780621664941	2.43393244351958
38	2.44630774834918	2.52562623534538	2.42973215490332	2.49978134256336	2.5456358939215	2.62844113466362	2.55343383428611	2.44486361782419	2.46859618448063
39	2.32966810459346	2.45308947836693	2.29354987465799	2.37294189049817	2.41761094594962	2.47525926742724	2.38805721864268	2.37768894069804	2.31225910638567
40	2.38207132790494	2.55511461855036	2.39248863867717	2.60451814357162	2.59774994488533	2.6032577372696	2.44831797667908	2.32717286991325	2.43208997753103
41	2.39422025601135	2.527163960396	2.34793203646901	2.56062733715413	2.55298819426833	2.59336682410087	2.39041651311322	2.39734607912343	2.35801753707894
42	2.48042204533526	2.53032170227821	2.38603253440541	2.45008034104456	2.47304245895686	2.54028864260474	2.45774600944189	2.38869065006706	2.4624710573434
43	2.40387088436587	2.56893768684388	2.42527591572275	2.49753092683923	2.62497198159225	2.63588161669571	2.51408034906128	2.44817201382844	2.51565085385428
44	2.33866331586446	2.4889394359039	2.35467861359958	2.47853735271354	2.49870735225239	2.56798424596482	2.41245604700577	2.37780823917733	2.29780018426189
45	2.43043874278223	2.60113679581254	2.43791595545457	2.6046592008124	2.65748582925947	2.68495912996547	2.47204713265806	2.47188153056355	2.42464114920257
46	2.51657472095107	2.66707013808641	2.4993066555562	2.62458010369175	2.64422414457965	2.69252920169602	2.43569098597508	2.38937361281472	2.49048775356974
47	2.56198676588755	2.64847588362454	2.53848157841562	2.60410559949157	2.65602088038658	2.6420917785901	2.55521969406152	2.59889461906161	2.37654516023731
48	2.36889470513747	2.55921721696297	2.45308529070583	2.60410456823538	2.50195404108551	2.56604301776155	2.41883953576816	2.36286792930822	2.34336463492993
49	2.36479039018118	2.42666546640116	2.33363290861281	2.48187887938594	2.39478816020014	2.46371175486839	2.31165301235613	2.25137371466667	2.293730789311
50	2.30205728096831	2.48286443070818	2.376799471642	2.5443794406356	2.5310342895211	2.57474976918394	2.31558271553261	2.33245263651541	2.40347253291686
51	2.37369428633633	2.58464684186807	2.40180894079516	2.5256265943334	2.62591429665519	2.60721126684331	2.38152134214486	2.32064583085543	2.39812982390741
52	2.44593652907794	2.53768244603242	2.40546724003138	2.56855724215756	2.55003933355464	2.57609560600586	2.45476278274981	2.40321684719405	2.34994681469075
53	2.36419435528928	2.57734372355646	2.41161249153891	2.48870674438099	2.51018573218238	2.6468888674328	2.43158553024983	2.38819753627143	2.34602684255362
54	2.3099708754923	2.48028318219077	2.2844353839864	2.42268273664505	2.47964821127866	2.49810964931497	2.39177343626389	2.36175073794931	2.34050442882708
55	2.28691745687679	2.62699208406438	2.4049722140161	2.57582953073362	2.60525423090499	2.63346296713601	2.46531127456503	2.4139396218233	2.40684418884271
56	2.37604048246728	2.49892921933024	2.34710550171843	2.48770119987385	2.58555414195419	2.5426956471728	2.44101280437928	2.39169509227112	2.41957188124382
57	2.4347546530601	2.53638184733899	2.42213123174699	2.62022455917579	2.50916641596833	2.64019088377106	2.38256337311984	2.39098921661535	2.39924703022833
58	2.41853493676353	2.59513934378704	2.4502948993011	2.53821937639666	2.56269279415512	2.60112568356564	2.41835739024778	2.38168411593825	2.2966947758054
59	2.38196151713908	2.46097918104681	2.31214370766398	2.5323358046479	2.36701562508219	2.47019793171803	2.33210166022663	2.32657289491841	2.44484815418439
60	2.49013896789011	2.5543712933377	2.36909068362058	2.50984679044679	2.63621141738578	2.67992750697307	2.41476215724536	2.39391746974628	2.41594814358149
61	2.37141689772271	2.6360104906989	2.44867248096641	2.57110849373821	2.6700381685044	2.68257191172692	2.45205906997599	2.39170153725055	2.36718016761892
62	2.36590886296375	2.54327540356285	2.46274191890407	2.54344505057042	2.61247875483737	2.5437304102465	2.28684105937241	2.36507710010842	2.37203816084092
63	2.45548289768805	2.72172196734601	2.63493031418567	2.75796530782311	2.70054871178004	2.78427257016815	2.437817932419	2.40999461035009	2.43023847542596
64	2.36231547584699	2.64702140708469	2.44768068863284	2.62905077106675	2.66239749894449	2.70356545427106	2.48714471822408	2.45856326146484	2.41719089910072
65	2.38423741803798	2.6307110818087	2.38580440795636	2.52075173449203	2.63636071663308	2.66119268116414	2.38187808713476	2.35398397194388	2.47566135627945
66	2.41558399551816	2.5549224755273	2.39225583981584	2.59118024838064	2.5485640813471	2.59406977897127	2.42701479386718	2.40627052057059	2.35249342280984
67	2.43800093710587	2.51866466294801	2.28821952093475	2.44833050458892	2.48229215808233	2.50186112715965	2.37965596028493	2.42907489317114	2.28149010867456
68	2.39388101145873	2.65514340918915	2.43963461855531	2.57155956982538	2.63012076939025	2.64866844687323	2.38665922158933	2.3580135191617	2.47492914226432
69	2.38447255635395	2.50609882366446	2.3980684509741	2.45373458778253	2.54592865845958	2.52299332134097	2.41214686392917	2.40269172320565	2.36183776460645
70	2.43790073663547	2.62759699233687	2.4993383051592	2.58883044585831	2.64822822145858	2.71484482239149	2.40509747433876	2.44080559412944	2.41186990011786
71	2.48622562495994	2.50967526102287	2.37022355151268	2.49616668908998	2.50526835469648	2.51775621675342	2.39484771972499	2.40935626613566	2.30401986105248
72	2.4393467197778	2.6054522761474	2.44313270867729	2.57410542673054	2.65031724806776	2.59851486435492	2.37687461700412	2.40811584777857	2.38639157794279
73	2.36095373357923	2.64506399038002	2.43549022036809	2.61852000444801	2.6537022237531	2.66470406041141	2.51634008627054	2.45957447316175	2.41769577351892
74	2.42700712956647	2.53174513624863	2.40792670613902	2.55348026434518	2.59883950566992	2.64121591120845	2.40897711564461	2.44139748979497	2.44202847283098
75	2.41173227045945	2.41387625737638	2.30528457067003	2.45495728316027	2.4199852364609	2.50677566222844	2.52733761610255	2.47620724397594	2.32510941919052
76	2.35029013699979	2.55147874912102	2.35289052311298	2.55916654963938	2.61909614517294	2.58074500142955	2.41327269526624	2.39135537630019	2.40762452039028
77	2.41813720798028	2.49391212466213	2.39259288583388	2.50031054716627	2.51826536641198	2.55279552049002	2.5431197555288	2.47331904162925	2.3971742319739
78	2.31754839778685	2.61469180965603	2.47550710102592	2.54675304262947	2.63567586497726	2.63365312894967	2.40310306633629	2.36891050450496	2.31106009806114
79	2.39326289111728	2.5276149353941	2.36949441324101	2.53600030084154	2.50535122522992	2.56260051661546	2.313059600228	2.34464641184482	2.35871108108279
80	2.43002262627356	2.61419571797962	2.42600256471558	2.60424187240463	2.61057978075611	2.64217692470978	2.50666062246547	2.44844753547992	2.3457436131496
81	2.41033683331839	2.48983780537994	2.35573052795894	2.48471660773956	2.56217389920572	2.56750813350869	2.36632260142784	2.39333306298146	2.39200827526457
82	2.44193407616668	2.63678975531701	2.42804032185162	2.5972138507713	2.58362442182943	2.68284202035328	2.47233440677876	2.42880195202195	2.37250315014352
83	2.42092028510372	2.55375920609127	2.38485480609119	2.54531055230381	2.55439187216275	2.58259028329317	2.39585018335993	2.428344456275	2.46135096170521
84	2.36308236906254	2.64053838373412	2.39544392562141	2.5591897907558	2.60615584590828	2.63592572406831	2.43518799876425	2.46733541360195	2.419581611781
85	2.47855167897696	2.64152504420277	2.50822551389112	2.64901193273446	2.66532005074953	2.69786322184149	2.60458497799922	2.62200701683333	2.40545459116767
86	2.33193408152633	2.66353096805816	2.59454301499071	2.65102935625336	2.66604291053406	2.64969196891883	2.49030883613277	2.43784603410233	2.43590314641736
87	2.29946897790305	2.46811963551288	2.27709252964694	2.48823314646879	2.45730766094288	2.53915736726843	2.28582805453039	2.26543766979897	2.23290949414207
88	2.45250729383509	2.54165600753017	2.42319244890518	2.51945198950163	2.54350941095264	2.53585893712825	2.31608601372874	2.32638395536607	2.50934186744953
89	2.45218889000336	2.70657521362239	2.51310992132765	2.6818912501714	2.75814606447245	2.78864994485451	2.41991967011181	2.40004782241775	2.44518431535689
90	2.51984510305658	2.66029561904856	2.48652711262484	2.60140180502979	2.65139384704761	2.68508924112341	2.5336940626338	2.51422318419719	2.42495888360644
91	2.43739263173832	2.53301865227458	2.42802142539398	2.57504600367927	2.58576247643468	2.62336604934683	2.40704328560863	2.37538600614281	2.45089893787177
92	2.34201837009359	2.54348933926396	2.37852564699703	2.5096093693227	2.5148076344275	2.61121651446674	2.31603495712553	2.33009128201873	2.42201471844287
93	2.42347380875093	2.64024475936345	2.39983815261452	2.63207679324495	2.56706490326065	2.67433230127043	2.56515538666283	2.52224027261537	2.43731555285332
94	2.45458464449966	2.61386014626848	2.41263199438026	2.59014611954813	2.55845460591893	2.6235649944821	2.5292153362475	2.50957466230097	2.44003185874691
95	2.42126471279992	2.6025322338252	2.34599851409261	2.5584042804905	2.5305719860086	2.5451740079844	2.2570850799104	2.2868025413403	2.41268872590144
96	2.39509089558601	2.58666266938642	2.39626678157209	2.54971502646467	2.56817084725614	2.61018689228423	2.49194869224979	2.49021094759615	2.36527686862156
97	2.35172123459059	2.55885829019222	2.38612087158783	2.57349238521381	2.51068219901797	2.59505980331488	2.46036263312073	2.42556219409546	2.40997696580971
98	2.42592597724523	2.57060936393174	2.41253948135301	2.55473018040932	2.5732898240969	2.59395386686426	2.55370009333373	2.43339566359545	2.36585441297028
99	2.34927436796069	2.51731421654852	2.41904999479942	2.56214519108788	2.50284493763237	2.54788221728032	2.37983423966687	2.38779285478776	2.378105475143
100	2.46334917237917	2.64556248282144	2.48167240799637	2.50504873100437	2.6585728612118	2.67757728786159	2.52180526347501	2.56251953999205	2.45087502278733
101	2.42432769397388	2.5642837607577	2.46339595319721	2.57925712595987	2.63572274752429	2.61743695999692	2.41067175383506	2.37403446605957	2.43500557579226
102	2.47373160818591	2.59564689099537	2.44209501756437	2.51919329105691	2.59400762565903	2.66532190209573	2.53710365076078	2.45436924731655	2.36309839159984
103	2.40078403989449	2.55237586203415	2.4369411018181	2.49195669577021	2.59787378822077	2.59505746388202	2.47395778314333	2.45720173362557	2.44415593692683
104	2.33776463821562	2.50212082230911	2.26629005562709	2.49049767066897	2.44975813061884	2.50603324185575	2.3755407375798	2.31669734418648	2.29020374462782
105	2.36491295058971	2.58213244321052	2.43622666000632	2.55139922313726	2.56873547147231	2.61941922713263	2.36559059150558	2.36730705328074	2.41306609114781
106	2.46284139671207	2.6845847048082	2.43356467003783	2.62090340018404	2.7373925935672	2.72978811959731	2.35293536839096	2.36188624011203	2.42032276779909
107	2.41265638266057	2.62884137441934	2.51407690390362	2.61350778762771	2.68546531708343	2.65812161271886	2.48882663377617	2.48835196154117	2.37886300200264
108	2.32073523068488	2.46416418079896	2.33866287113836	2.44023330722867	2.55074398604473	2.51663664659021	2.42362580843135	2.41393323692801	2.25235766379116
109	2.32983467268384	2.50858556126358	2.27427323098996	2.49530286654786	2.54911094461537	2.50639820895166	2.39099234164529	2.35928306479205	2.36370064678978
110	2.40212781678192	2.50006065857122	2.33343221696683	2.5272067698861	2.51157015935373	2.57517356691614	2.44167157783563	2.4910544940598	2.43181218622504
111	2.5028676831277	2.57520367194765	2.41777832853985	2.60923767107979	2.57797970749055	2.64261902649247	2.56971115707355	2.57652589451337	2.4475266146299
112	2.4908315121709	2.65243925115687	2.45337115875023	2.53065348710711	2.57642667225034	2.61884585735529	2.55656267907054	2.57012436053925	2.33678600380729
113	2.3105969800176	2.5272280436539	2.375675431445	2.48344562348404	2.58138165116833	2.612227392807	2.38668457565305	2.32182130711256	2.27205790944634
114	2.40163577462731	2.61172456387632	2.42097370550477	2.56075794193948	2.57470816830929	2.59890201321028	2.46703381723238	2.48973711686866	2.29882660692509
115	2.42737598999024	2.56332085543358	2.3947872959599	2.5468404681615	2.58770339244704	2.63927096876874	2.51706995661443	2.4894186436762	2.48337469467131
116	2.41801094185438	2.63334101401639	2.43711191002276	2.6134630232476	2.59031927246021	2.70920595309111	2.4146058163951	2.41823789048927	2.36559145128609
117	2.43078499398969	2.47656016939158	2.36146306590527	2.46203556212526	2.42747624239825	2.46928342648649	2.46800240223322	2.43180812831657	2.27156665686835
118	2.38112270056577	2.57618679637422	2.420083059001	2.52571909362	2.51593766840835	2.5923025657011	2.42498145795921	2.42489056329268	2.36139052417696
119	2.37617942454939	2.54942566857233	2.38386525537269	2.59532670759396	2.55546540127457	2.59303887381634	2.61781809665042	2.54440907559997	2.41470922073716
120	2.35291780624524	2.63950289570777	2.4135123600257	2.53934456579521	2.64046946490406	2.61159264309801	2.37238883446837	2.37397526078596	2.43941128606113
121	2.40803796212347	2.64806744703666	2.48071477544301	2.6543172667999	2.67593365032918	2.67560542743891	2.50907711684615	2.5107218307218	2.28823256918586
122	2.44656628348948	2.62586367028589	2.40360699558061	2.60561966676421	2.67342365261979	2.60729327720418	2.50044884657837	2.50654030443393	2.39874690504153
123	2.41301817466127	2.47437015913035	2.33495180322702	2.46964904682735	2.50465991761781	2.49976698383458	2.36285707970494	2.43474852036956	2.40161688380844
124	2.34399358442885	2.44367055370271	2.31311297620606	2.41966039805354	2.46397350068448	2.48452967142375	2.44574604439486	2.38846965094427	2.30246643535107
125	2.40701464337235	2.59382665467258	2.46639455823881	2.54552701414617	2.56554005008449	2.63564752730331	2.47114827521355	2.37468255296449	2.4163636447509
126	2.5119407147825	2.58623009642695	2.5091051148656	2.58886003394252	2.64346879470118	2.70197348661406	2.52419946964595	2.47288409418023	2.47978101186563
127	2.45813321881323	2.59756993990485	2.43220998617094	2.45423398254643	2.55966845859338	2.60753680194654	2.49446347153403	2.45567583365369	2.4083189527202
128	2.33674267543609	2.47049032499145	2.33389901124289	2.48358931753094	2.53250632926638	2.54402036050898	2.43969801267725	2.39920534105945	2.33520539836281
129	2.37982035288081	2.4677667257944	2.3427239786236	2.48686524592735	2.44200976826563	2.50931450957928	2.35122700389858	2.35278481929759	2.40969947604246
130	2.41716149859154	2.47107743204541	2.31431856806787	2.52054983019759	2.50875538691127	2.5536822553164	2.3571901352683	2.35757644038814	2.40409444388851
131	2.38966557526305	2.56216789301792	2.40896044864647	2.50397687814039	2.57516283051906	2.58263213217751	2.42490456956734	2.49274556364164	2.42537645003618
132	2.42159669067474	2.49530058981593	2.33306050140442	2.48065620879133	2.51810904608115	2.49934459416583	2.46930933860646	2.37879420995592	2.46779728764799
133	2.46575964597368	2.64199008650439	2.43376859564866	2.55136242736428	2.65812615434366	2.65816339332208	2.40452268265466	2.41345634471941	2.30229031916561
134	2.33927947346084	2.53196256889061	2.38579271272288	2.59506056598861	2.54846493174561	2.55565696027684	2.44175366811818	2.36414102640882	2.3175439196123
135	2.44607473464683	2.58611080021146	2.45999069629536	2.57281115030993	2.65203357081664	2.67406515735181	2.45116788913096	2.45209011114829	2.31424699561308
136	2.37587371135265	2.58643715293766	2.33490536352145	2.45599642029527	2.58361325449628	2.61483199631291	2.41286003603302	2.47613419612347	2.30787464528084
137	2.40291455267332	2.5162821599409	2.28291026103488	2.47766965714899	2.50443696616418	2.50605111002222	2.47907497143915	2.40325845580798	2.32009449740227
138	2.41087664112924	2.58139984864007	2.51109632994087	2.62905358044509	2.59425025232931	2.70485852593944	2.4821241812909	2.48732980348744	2.41042589443398
139	2.34450092152283	2.61590138901881	2.42894919112417	2.51163047262091	2.69403784027034	2.69904486249734	2.33783649242275	2.400267407675	2.3864026635149
140	2.42828982304595	2.60583010808959	2.37994850883487	2.56704406246904	2.61102310457471	2.60590513642002	2.42722799856518	2.34214842810762	2.49363487119058
141	2.36261370017767	2.50794605438206	2.3992078647846	2.4779923867382	2.48491993280758	2.49588589230429	2.42156142939422	2.41290089769144	2.32651252225271
142	2.46367055787458	2.62608579147804	2.48384571258679	2.61894775219787	2.70706064076947	2.65543976899198	2.48042715256359	2.4138383507344	2.48408822224511
143	2.41952988448967	2.47751791916073	2.32376356391279	2.46587619767122	2.47874696993033	2.48997090404314	2.52343313344779	2.44637525853688	2.3736741451174
144	2.47674022337488	2.63310147677119	2.44477596203069	2.504936144621	2.63215691445185	2.68690738418484	2.48561940176932	2.34695628109222	2.3680260869675
145	2.32408897778552	2.47260430324052	2.292713545577	2.44364501823035	2.41112424972262	2.46003317811496	2.43121055415904	2.42594582260015	2.38825021425209
146	2.41553032207219	2.65425161921338	2.45717711525314	2.58066157285123	2.69838444898534	2.66649285996114	2.52037732099531	2.56022411485206	2.43410528262015
147	2.40150407686816	2.60924735220602	2.47642892237478	2.57053876138908	2.56120915012391	2.61343310108482	2.42536790021773	2.39114907237465	2.41897914499258
148	2.41744747370616	2.66800088186757	2.51639298753477	2.6702819444106	2.60871083984541	2.63087394957641	2.36510001167318	2.41362907905669	2.40903935355994
149	2.35952513296596	2.59297359935488	2.45461663591946	2.53783486569468	2.61423384207028	2.68278925693815	2.40861365788371	2.38130301217	2.34466522564098
150	2.33551556383492	2.50123126199391	2.39810084168856	2.51519521170557	2.52867806000123	2.58011748790609	2.42442430288811	2.42838984779206	2.30586405328062
151	2.36136241252689	2.62884118139452	2.40228628363738	2.55133100729282	2.60428112187904	2.61129149925999	2.43823311752568	2.44008580929957	2.39780238699196
152	2.28074570956775	2.44973502832585	2.30206107462175	2.47380836756727	2.49606165956085	2.47609726500708	2.39658014457131	2.40503897641439	2.32802246571289
153	2.33731284953044	2.50654357328423	2.30418495739108	2.46440479057319	2.49066576725096	2.57054441691366	2.40902227979173	2.39995567842018	2.30135121347255
154	2.38565958668312	2.56030603620647	2.46441366218275	2.59289026420126	2.52526138215221	2.61395794058823	2.48001992079731	2.44346675585548	2.38430896148911
155	2.40736100166947	2.51314358582979	2.31331130825308	2.47948906857025	2.50370743979423	2.5062906811214	2.45403848291953	2.44080895542278	2.43575391520292
156	2.38548052036414	2.59850019945708	2.47455627514986	2.58505858372118	2.62251038834274	2.6241532072899	2.43482258091874	2.43773299503715	2.44923851443591
157	2.41546828604461	2.63885379037924	2.42670777201153	2.52527986659818	2.57503296437113	2.65090167586763	2.35520875065194	2.33562367446744	2.49950855576013
158	2.42558740614709	2.56160958166131	2.46246746485788	2.56078601479455	2.6230568683106	2.60741023736672	2.49047910494306	2.52442799532494	2.31776861700761
159	2.47302274326845	2.50719629093898	2.40225739982711	2.56114094988209	2.58108424399951	2.583851032462	2.47886075954115	2.46223768741093	2.39918811549986
160	2.37969311034683	2.52088477864968	2.3821235812042	2.52166647100509	2.59519236843688	2.53961310083246	2.37974522992163	2.38169429541376	2.34162361507465
161	2.45030906657211	2.63638806090722	2.4169091967916	2.52899311765653	2.64448265571966	2.66405825350187	2.54634343495866	2.50732529542097	2.36880130641009
162	2.26799808689799	2.45323769088291	2.2812723184033	2.4018531140753	2.41635742229424	2.48995213685057	2.3621061830355	2.28908353894216	2.33423088944075
163	2.42120829188732	2.61301801646404	2.40846643331218	2.56176242834602	2.66986037507663	2.66366784688825	2.40811435803414	2.37058634062589	2.34783153474352
164	2.42564373018464	2.54798362312942	2.42253084155874	2.50575587647996	2.56421246446185	2.58483250617542	2.45203091556333	2.41398804237998	2.37024726429281
165	2.45526114642611	2.68717952976158	2.56110739656886	2.63924060305311	2.76213811056599	2.73564288879502	2.50083712081165	2.48976099188089	2.50787477382163
166	2.33463430749829	2.53745192059845	2.42780435094909	2.55338097831785	2.54482296637676	2.59374949778355	2.36594257956258	2.37284496490255	2.37623665546745
167	2.41302258559629	2.45127179355288	2.27498014195802	2.41870868724662	2.38352313232756	2.43696446583261	2.48814669691183	2.4475572372805	2.33853186366412
168	2.27298665293466	2.54636039160959	2.38486163713319	2.44420790990897	2.53904388577162	2.60740949751881	2.44356063465244	2.31457704681847	2.29121731631113
169	2.40218785099875	2.60139530470389	2.43979251245764	2.64930451990058	2.65531403559581	2.6928414372959	2.52179248660981	2.50644726684642	2.3920572604051
170	2.36419483597835	2.58764130224246	2.40416262595296	2.50134280241633	2.63190883634782	2.66764112990563	2.4115376674714	2.42473907141878	2.35827335234894
171	2.4814935936835	2.63490761515673	2.47114289131324	2.58223812207298	2.61876776912835	2.67276145406378	2.42726012797409	2.47114311133742	2.54125692773383
172	2.28013527244064	2.51829603712294	2.33893785674213	2.47436368037505	2.49912298539092	2.57141410999735	2.41043547961545	2.40696626130223	2.2701114130139
173	2.38767508780557	2.51221724215117	2.33804293131658	2.50064238153982	2.51608592612109	2.5129672922518	2.41880938634653	2.38060469540168	2.40455622208776
174	2.44936900372589	2.58758235265428	2.42769970898983	2.52889611916949	2.5599265313938	2.64343474758036	2.4640921537455	2.49213341277527	2.50745976444223
175	2.32782527599373	2.5436055044036	2.32826280734562	2.51138813362454	2.55170066684087	2.56910634741398	2.4798680895382	2.46752191312495	2.36431248251231
176	2.3350314454872	2.50856180508327	2.41899113094058	2.4952359316324	2.56890105298258	2.55435911312653	2.45156884068517	2.39306504841291	2.33719660197681
177	2.39287720023473	2.65988010538399	2.48682319466561	2.59510754185336	2.69854210536437	2.70298684590179	2.44678184244217	2.42439102790565	2.41550251673284
178	2.43102701177163	2.59056973170104	2.46642122563675	2.54381160812674	2.52213084780276	2.56183830582302	2.40071343732926	2.37265205458284	2.38986408135691
179	2.47529177491108	2.57261172601641	2.435624724171	2.5348997689796	2.53466959037359	2.58155804903689	2.53541337842733	2.43364776602715	2.40188255736356
180	2.38169815381722	2.52744382495636	2.393552489033	2.44759351636085	2.47419669136707	2.57723548758477	2.40230708584794	2.38147985162786	2.2883951474574
181	2.4417108955106	2.58888026186114	2.4465350144496	2.48836041060016	2.68224121075213	2.72248691625627	2.44041566712166	2.43289391725393	2.34445000656759
182	2.31946032857161	2.53792967487107	2.44024726523579	2.53720363346096	2.47531976295905	2.58819485096784	2.39197918256164	2.44329352602248	2.45391474178232
183	2.34220538689403	2.60806414238052	2.49954630539216	2.52423705829336	2.51860945954727	2.57354072479791	2.41784258005198	2.41923609006528	2.38535780168519
184	2.29239580642785	2.57460052394931	2.44232912946753	2.5144300976155	2.56593461935535	2.59481332416659	2.44292380662287	2.42107519633303	2.29631797573624
185	2.30020730745064	2.61634661214906	2.39364059627257	2.47832081931336	2.58095464450614	2.57918841187704	2.35145125595081	2.35429518335198	2.38716164410205
186	2.44524852146018	2.55867407403096	2.39264149773765	2.53244412591105	2.51488744259808	2.59065287667722	2.35222575124654	2.3206977044371	2.37899280981985
187	2.37968539710165	2.42921614435596	2.28958528752719	2.42927447833373	2.4424517251994	2.45774705870453	2.33889423975406	2.32301090515263	2.45650241860654
188	2.39465488049925	2.52872095853344	2.37061006312172	2.47744259977634	2.4256389138247	2.55362681671198	2.34318734211338	2.31037728744744	2.29427851971597
189	2.48770373090258	2.62510595607741	2.43086168702335	2.57257606354137	2.56825028922609	2.61314050422798	2.45254469220101	2.42436627141485	2.50747611487795
190	2.47042869201302	2.64881919454297	2.48576042101789	2.6089771468336	2.64410998106564	2.66908527567721	2.55132274757614	2.56104212598525	2.52274137759237
191	2.36370133026008	2.60580380664527	2.40509419645418	2.6002396628742	2.60089074725469	2.57267516118103	2.4589225631493	2.44544027215448	2.40301159703147
192	2.40283919658076	2.69457886985573	2.55861835097832	2.64459622790979	2.72584151269918	2.75093237846544	2.43456401772831	2.40886958301079	2.29512392504356
193	2.33143234153902	2.48792083039527	2.34122515724964	2.49502192462446	2.48400443020571	2.53120508446305	2.4736772114467	2.47655548141592	2.43238141759924
194	2.30977022097226	2.52202946614817	2.36160718120774	2.50475558538399	2.49963160013593	2.5273165461587	2.30526109251561	2.32891510593126	2.32235801736312
195	2.38141382996763	2.58215074641104	2.45757976059584	2.59366528371606	2.67131981034936	2.64804169354792	2.51070289502426	2.49738977199914	2.37434706768176
196	2.5067573649116	2.61557100336301	2.54235931291771	2.69851480181873	2.63911631809272	2.67247756865152	2.52834289720796	2.6283626452416	2.48674945233813
197	2.50386470183242	2.66622712130681	2.55009230206311	2.67577809597013	2.66540371234855	2.65938889859184	2.43190670295612	2.4434832389109	2.47978260349909
198	2.38712303502651	2.60279088825817	2.40920586315583	2.59204377075956	2.55408985944166	2.62346851166291	2.39672454150192	2.4324937412964	2.40913983730119
199	2.31365230849856	2.44052059959244	2.28529016963673	2.442137694232	2.47909522597215	2.47388084705921	2.43559243211808	2.44418644182984	2.26854141201955
200	2.34658933056264	2.5304208579467	2.41963958886402	2.53296692404804	2.4556186976981	2.49916828216402	2.3580124674338	2.37672174847454	2.39617511044705
201	2.42306848365673	2.47100275284458	2.39846727944002	2.43535977164023	2.41948536788766	2.49364988947085	2.46305832352529	2.4685822349185	2.37673030632762
202	2.49154796553768	2.57998162344402	2.42390103259303	2.53830301709414	2.64608397576976	2.64269784930992	2.57174306569042	2.53153779662973	2.43648131470918
203	2.3734885728684	2.57530480745832	2.43982011340364	2.59573482773278	2.57910747032957	2.65055339168831	2.42447459069768	2.41105512526706	2.39216050080064
204	2.39669880806546	2.51297763723547	2.43598980777321	2.55638914268423	2.52585383359594	2.64505794090775	2.424011788565	2.36015191772291	2.36986980442103
205	2.37219710429335	2.54262877983545	2.4101148565369	2.51581784082016	2.5073845292262	2.59080453803162	2.41881475550312	2.43516826331147	2.37060592064349
206	2.44408416680759	2.56582100674381	2.41495950470422	2.50885680393536	2.55304473361985	2.52478235000901	2.51415589621795	2.49955031340856	2.36359912117537
207	2.29797951648121	2.50366118974581	2.386917502386	2.47796884130007	2.4557500783916	2.52483106069673	2.29960703080357	2.30406996172571	2.32250045614623
208	2.43367466138649	2.58681164562091	2.43241997079343	2.53105921496596	2.62489012525866	2.60012989144579	2.44075606669029	2.42033177065087	2.34611977294253
209	2.34126052178483	2.54633865361027	2.39196184205281	2.50014342163656	2.56096176350901	2.64599118841844	2.50777049592591	2.49094760853209	2.35035703173796
210	2.37805777647783	2.55730296114273	2.4220901738135	2.51631205429959	2.53917876764423	2.59663281232123	2.31296369863662	2.3332498976605	2.41715949667127
211	2.38475058631541	2.4626447896837	2.2881159868592	2.44411125856697	2.45300718526288	2.48670534497406	2.3129872798069	2.35150035010032	2.30907144983321
212	2.50640514539681	2.7090431396643	2.46404460395759	2.5745950813391	2.70561863540807	2.72061360963686	2.44946275678898	2.50168835053625	2.52009204543715
213	2.49818460722613	2.57331828207267	2.50047728264539	2.64335261587085	2.65078235214994	2.65585629252673	2.58627790042574	2.45386992171521	2.35323252447832
214	2.37934746160543	2.63680839688926	2.39856318373656	2.5397650833894	2.52851871934872	2.61431565470913	2.44992361415029	2.4490710401493	2.38696393012771
215	2.36432774319075	2.60213096683259	2.40243791208143	2.56893428411552	2.61656588933642	2.66879643849563	2.33743739732358	2.37582703985096	2.3903275530964
216	2.35937714095008	2.47388446450412	2.31370686331846	2.46089219371319	2.5373353282777	2.5196807920761	2.41591956163954	2.34284520636702	2.33443978815883
217	2.42113252462487	2.53682169739279	2.39474438927856	2.57295270035429	2.4806905970658	2.55299859085664	2.54290551041607	2.53286194511086	2.36572236023517
218	2.39076882555473	2.571076556822	2.51692444613066	2.59629023828097	2.60555974371495	2.68805412331631	2.43922196437915	2.44597654519203	2.34983634489002
219	2.33180992701561	2.51046147090476	2.34619341371663	2.46772585461417	2.50504942636232	2.56342244498643	2.46925211592037	2.37917899204716	2.34007890828627
220	2.45297390321596	2.57719888721183	2.42860831018142	2.51469300926168	2.57090254075956	2.59268387334993	2.38031697590721	2.35208005174725	2.32799358887734
221	2.39802730465087	2.39400892756844	2.22752022110747	2.43361939245426	2.43094987791828	2.47330255077159	2.46721134348951	2.38188095343728	2.33074647664431
222	2.51648212170507	2.65562512204187	2.51893651162898	2.69151163514904	2.67398179859932	2.71612300763347	2.62532452661276	2.6247146292575	2.40418606646937
223	2.25718894936236	2.33385036911164	2.17683170430604	2.3266576732099	2.35298786921975	2.32013589743905	2.29429880830101	2.27632588852669	2.28588861638161
224	2.44109892322179	2.6076126861559	2.49575697333873	2.68723636626143	2.68006490676044	2.7249178518062	2.45071378270546	2.43905396724513	2.46775021856394
225	2.32338257527811	2.47460267354074	2.30936826251362	2.39037726395042	2.42501827244741	2.43193859518137	2.30953341576426	2.271500890078	2.32003769741093
226	2.43263734862321	2.53396350480651	2.36039607513307	2.54427653349886	2.55642703940969	2.57982091851596	2.43774614271936	2.42319102271734	2.37656208263855
227	2.36250656179425	2.60832100091695	2.44235814678563	2.67815207795974	2.62081310460059	2.65421151050862	2.48584064672154	2.44400650705462	2.43528322025409
228	2.31123792744586	2.49254085367421	2.37953213126127	2.43835180448697	2.47901274537429	2.53199480633502	2.37835343074174	2.33649723360535	2.31241597488798
229	2.31300164544546	2.55804813333798	2.34514777272357	2.49910987161466	2.53927607778767	2.58142703006558	2.36899291462971	2.36269193980291	2.39218208494882
230	2.39958065946292	2.46426295877421	2.36543255233859	2.53255364027257	2.57804106833384	2.51849310295792	2.30707056991013	2.30423712095813	2.39393174299272
231	2.43592250566489	2.58387458082539	2.43821414062424	2.49944150506155	2.58370290424803	2.65880990944557	2.44128129122881	2.40907579786072	2.36053610407216
232	2.34203262056527	2.53687235880894	2.39196103783582	2.47034701375601	2.51035573463266	2.51684607553275	2.34065566642688	2.34130562079669	2.27167048049364
233	2.42685455522724	2.7335634703662	2.50589529998117	2.59713402128155	2.69960653774368	2.76774869568624	2.48862813428293	2.45264116238762	2.37479383937604
234	2.45824935322835	2.65848055660455	2.54588689295934	2.62963286168986	2.65288699510393	2.69394210964903	2.56756580222415	2.46753278087544	2.54893074478739
235	2.42758279995954	2.52215737325013	2.35163899541184	2.46007982917817	2.56613109583696	2.65564846801211	2.41806227924143	2.38097478209304	2.45278797886319
236	2.41834341247581	2.56506257207862	2.42338490753861	2.57335337178401	2.5737697266543	2.63872468902878	2.39255880195819	2.37985034886159	2.40777179741592
237	2.44871051093366	2.59818171253318	2.55830334368513	2.57391963480614	2.62591046159741	2.67618534859209	2.4507224027667	2.45700414178229	2.37861639971907
238	2.30924798891284	2.64214026513121	2.37573022345719	2.51474023993926	2.60600828635637	2.56666210589819	2.42947947166986	2.49831963190359	2.39325055250495
239	2.48431627177478	2.59517856259004	2.41039909863263	2.53350222468076	2.52741594620397	2.55621800568743	2.41937175733234	2.37753058623256	2.39153531507575
240	2.41119965770004	2.57256389367023	2.47762747256021	2.61691994669115	2.61663562799576	2.6191943629855	2.59188945712417	2.47467340225734	2.39055539167903
241	2.29493448878689	2.48654389180224	2.23068255384086	2.42338207358651	2.41414090740273	2.46166475176679	2.34997159711111	2.36153309623364	2.31117287401641
242	2.35390401522089	2.52598848292504	2.40437050878011	2.48779887793105	2.55917421932105	2.58657112047345	2.36497333085573	2.39766888273028	2.34085368936858
243	2.25826269167346	2.4791198015799	2.32358834688401	2.43679965381583	2.43118270244992	2.53797915195415	2.3148925718087	2.31548994651552	2.34300787436966
244	2.35427840751178	2.58007768702291	2.41303770414712	2.57482282958745	2.55757561209115	2.65703426690566	2.42589586293063	2.43914481261041	2.33144158269416
245	2.37227946713098	2.58811288330848	2.47954072427612	2.57742692655608	2.66006509554493	2.64888418757024	2.42940327158009	2.3975134299797	2.39212682414796
246	2.36926790086576	2.49440447176	2.33547603520964	2.49219748126758	2.4500974893783	2.49807362693487	2.33969518221185	2.28841834947188	2.37651558433662
247	2.38188793251203	2.58949836093385	2.4481237064482	2.56982443486656	2.61299895689648	2.65957418083608	2.44459623932658	2.3896065574081	2.40276728572704
248	2.33609390218556	2.56957502134294	2.44711269371229	2.54630503970975	2.57053785175075	2.59550061967925	2.36180631026371	2.33277071846414	2.43495654474424
249	2.41955352735374	2.63693155019711	2.41635461690561	2.50285321650007	2.63539609998043	2.53241867742157	2.48508346524533	2.43807165873201	2.36133874710111
250	2.42647115877932	2.60462316978295	2.46533239067888	2.52545552564947	2.61225026263573	2.66758350700916	2.47522134111259	2.4410357849947	2.45621367676011
251	2.42266952178577	2.59132875387902	2.39145975749174	2.57132595717363	2.65922947788642	2.651552043696	2.42558770608771	2.4688863832059	2.43480781788634
252	2.43249010509734	2.59856734774052	2.50097277905046	2.56017938376706	2.62048126364765	2.70289025742033	2.43316919819529	2.42572310050331	2.45677713112808
253	2.4074476930696	2.47604298022211	2.40115810756443	2.49850981282703	2.44774762280036	2.53397877728053	2.41127305945909	2.37659553748638	2.42525549353256
254	2.43835323868767	2.58204468342669	2.49271309199492	2.5867225243127	2.54605211880864	2.58106563231943	2.42760741280471	2.43681780572212	2.49055843407623
255	2.38847702754128	2.61357232017156	2.43352446908545	2.62667387406891	2.68574019953161	2.61893737184593	2.4773695501536	2.54189231666885	2.4738642500728
256	2.31004984418862	2.53729360376582	2.39384137580811	2.52034049491975	2.49364160110547	2.55466745260532	2.4133809060047	2.4127837225123	2.39958234295348
257	2.41828153708474	2.61625017888407	2.48633758151865	2.52399307982852	2.56455413276913	2.5834420678708	2.54075965943633	2.52331300814933	2.40215023496611
258	2.46998957809827	2.69457122910597	2.46279064367166	2.69854920076404	2.62732228423107	2.75120293797159	2.48566621320165	2.51082194645386	2.49025432065393
259	2.39545486828013	2.62736045158461	2.49667957292029	2.62538482031724	2.69706284072736	2.70609644056453	2.43664309553884	2.46738552326861	2.4103511414165
260	2.44793897318387	2.63844545227806	2.48377482635037	2.59338819686796	2.64435978918445	2.65960424937554	2.42249736541449	2.47896896136203	2.38457013264909
261	2.46084243369696	2.63613358773522	2.43203979738653	2.54789278125537	2.65851571828739	2.61643804063836	2.45509612679833	2.37867939478437	2.35217294697954
262	2.49662340609221	2.66550408675676	2.46617407483769	2.60375531791411	2.68120960771174	2.65075907717508	2.55172913901012	2.48594372050943	2.40135730905643
263	2.38283948808696	2.56167421035399	2.42919548856259	2.58168646623224	2.55048794686995	2.58969860983331	2.4637067919916	2.45164657577112	2.47771969911484
264	2.42457874408502	2.577742806769	2.42526773840494	2.49665293844288	2.54799498023603	2.60258502803359	2.38364955677577	2.33173921573575	2.38862070332355
265	2.31110845349829	2.58333283235847	2.41863030845005	2.53601574978595	2.52521358778544	2.5384741342622	2.45946785339988	2.39763469955134	2.3441246914875
266	2.3131307664977	2.5208951624433	2.36490077881766	2.53236630514393	2.48261778732867	2.55532125185146	2.38008892503099	2.36376318104871	2.36784209587253
267	2.46457354147262	2.58063009035777	2.46428979094842	2.54732186942244	2.69591194845521	2.70299374894219	2.45572855321781	2.43940399777626	2.46894235346696
268	2.33979801839967	2.42198535983375	2.25186993942231	2.45779469929786	2.44341402443589	2.48462399487307	2.39761803372545	2.39101961650389	2.36006469563451
269	2.41631724979533	2.55483146203306	2.43278407537764	2.50627420746148	2.56939368001586	2.58750674316391	2.40794214188778	2.4207905535167	2.42576276684431
270	2.50175793616995	2.68871364123517	2.47533175429065	2.69462154762523	2.61560967163762	2.6255222677803	2.55826009778444	2.56104569096311	2.46301827522217
271	2.43846432147808	2.5058547414654	2.36734528493834	2.463961919566	2.54668624171388	2.55180295453608	2.39884799290104	2.42288680637329	2.40066613084877
272	2.47427415485021	2.6641262077659	2.52735231221257	2.64043080953107	2.65326670236204	2.72148228891622	2.50825010021504	2.5258800444221	2.45515692324795
273	2.32780702567755	2.52445091608289	2.41208563078891	2.54287402431993	2.5752326191361	2.59419318840935	2.42386178453291	2.34149744944631	2.4273274029926
274	2.25491411129679	2.41002863666745	2.25745414008658	2.39135795515286	2.39286228548808	2.44796644674164	2.30090774963239	2.25704898552995	2.26477745676424
275	2.396091580916	2.54272049943259	2.38115632907367	2.5822490236437	2.52672912137513	2.64109974094	2.406392221451	2.4104272829156	2.33667495120102
276	2.42616767166301	2.61467611457563	2.43255132187891	2.55911035885424	2.63988310657675	2.73531937372867	2.46870705674395	2.44067119000113	2.47441511237813
277	2.4407319689821	2.51771204197611	2.48686583681221	2.55589533287278	2.59590968742806	2.61423951609023	2.50748954521316	2.46613829965298	2.45117950723154
278	2.41058478655813	2.59214393963498	2.38517057254034	2.55190206119878	2.56650681038541	2.550998240455	2.38157001330276	2.38186257800223	2.3882598549632
279	2.37478487755237	2.54675579335189	2.42550899903105	2.52081980921432	2.56732070268341	2.64594045346636	2.39019213705141	2.39470614849478	2.35026791250893
280	2.35190775804875	2.60436460795493	2.47742589504132	2.55553298113373	2.60081316448966	2.62877007261721	2.42661792729605	2.44527356363442	2.39268399233632
281	2.45576416218138	2.46584586705	2.3796163210039	2.45775957908178	2.49391629149241	2.52509331235037	2.47598353396136	2.51204340966949	2.3593356304507
282	2.50173758306113	2.59193904720487	2.42516762637612	2.54649242232021	2.62775650777915	2.64538035713122	2.4517410716567	2.44912712212903	2.40774292960098
283	2.41020521098504	2.5433965090475	2.34298371679504	2.52220954917511	2.50696256130063	2.57019163834392	2.48889546863114	2.41503783556323	2.31982792279867
284	2.47629123960906	2.56520344374514	2.41174066620574	2.59068942519872	2.57354400512624	2.60242181417041	2.44389012261902	2.46098822382254	2.49492392438897
285	2.318959726255	2.61671817712794	2.43073358342739	2.48977279699323	2.61431007171467	2.68948243344526	2.4556763037215	2.38556832678757	2.3029790937179
286	2.40000429141644	2.60245425109442	2.48810192619141	2.52569439918874	2.59285972733904	2.60371798487591	2.39095922920664	2.37080871006553	2.44325741256062
287	2.4334016840161	2.61988481554172	2.43859426821252	2.59507769429747	2.61068031060744	2.60427774469799	2.41298778591798	2.50384463520936	2.45616000091568
288	2.35661144907638	2.62370418830201	2.40866302946015	2.49249673644058	2.57238649433071	2.59934363381356	2.35197926820304	2.34752652997434	2.35194841627118
289	2.35974775387006	2.42723353721088	2.37452406350738	2.41484788262771	2.40167512926236	2.469308329831	2.42152228736674	2.32709855764274	2.3780199807918
290	2.32390343579546	2.55971636012546	2.35244331836044	2.49214671925827	2.54259230444675	2.54513613121912	2.42509933065726	2.4064008042717	2.30435031644013
291	2.4049473252461	2.63382327610198	2.50518822601016	2.61219710561641	2.71215017240756	2.72394829160974	2.5466612039153	2.48614271933786	2.46519128036494
292	2.41068162320786	2.61452666638845	2.43092114319202	2.5785168359179	2.68032514879882	2.65544913097072	2.48718005323308	2.41714520350953	2.49864150046356
293	2.4862952455616	2.54768909408478	2.36588071092789	2.55177928360871	2.53770341095187	2.55229409664179	2.48415206711663	2.40559491776845	2.44707320109477
294	2.44972207059831	2.60270181161484	2.45885424323052	2.65719571927756	2.59379438721769	2.67790972519725	2.4481089201592	2.41847496850641	2.43928990816766
295	2.39685140925585	2.64615323195483	2.44668666332522	2.66285778268904	2.60939317657635	2.65707977360147	2.58268132368358	2.5482613515175	2.49099634507073
296	2.38717826758857	2.56305226962406	2.39222019468345	2.56815060929411	2.61134714024936	2.64119606358318	2.41743950430484	2.39774196795279	2.4305456364068
297	2.33955246206997	2.50829845220986	2.40134201024118	2.48720823675104	2.50274103161774	2.58113725401663	2.3997351678062	2.35163149244186	2.36195547297421
298	2.38086606587762	2.5298012572576	2.41678101575231	2.52027870534129	2.54014617066518	2.53814214163191	2.35425577669753	2.37601714781583	2.35669946527627
299	2.45366399401804	2.67176887184222	2.53206112854723	2.61331157469754	2.65756955710902	2.66819619352424	2.51254665742137	2.50305749070784	2.40729660113537
300	2.30793413154089	2.52217532031199	2.3513590416284	2.4681895972523	2.43877994720913	2.53515820850719	2.3316123668617	2.32263089344028	2.30333906928812
301	2.41770963493917	2.61155687850728	2.47621394762446	2.50717983949962	2.65491544024258	2.59943217763956	2.42323539686103	2.42053744062532	2.39953778958989
302	2.4822036437209	2.6431077330608	2.49146291746744	2.65429456297269	2.67408857245303	2.7494857125395	2.46471165994788	2.45406296087983	2.38922657153338
303	2.46141239049743	2.52651118318903	2.43104283193625	2.51036243863815	2.51167904121591	2.58921158594941	2.43154224811753	2.44146346910394	2.41814330069027
304	2.26605227072443	2.60368052585754	2.38308097926905	2.56595541892993	2.55779863253044	2.58334577566372	2.28518764742659	2.26177063091132	2.38843297131709
305	2.366755772865	2.61624274324166	2.46234583734477	2.48555612693382	2.60314944031927	2.62399175259903	2.48353940767699	2.39687908685008	2.33840884975111
306	2.35615401471063	2.51384681439898	2.43299775726518	2.51363237667267	2.5339036618078	2.56623357157897	2.41349882278155	2.46991943794699	2.36349865638942
307	2.50926065287566	2.64688247385052	2.45698629552474	2.61294131597129	2.65063954354383	2.7070891352775	2.48770409679939	2.50348688870405	2.43261363952981
308	2.33494391920032	2.63329170142451	2.41905177830038	2.57787490617131	2.62593438056603	2.64665173535882	2.40704087583784	2.40378907833683	2.39306732258142
309	2.44155832739108	2.58996627945571	2.43903497288594	2.56087901561428	2.55913737831308	2.57381696569984	2.47272138472338	2.55555062310619	2.35798177889226
310	2.33578883000511	2.62763139809476	2.41172532072454	2.53885304257801	2.68080591820012	2.69913645568162	2.45121197101937	2.40601249663948	2.37184463413443
311	2.42931799459408	2.58089090680033	2.44171949051388	2.50187679696769	2.53186914689516	2.61960629997638	2.37827996829149	2.43961606394495	2.46060149752539
312	2.42791416468619	2.49568496873429	2.45237684275966	2.50652259372703	2.51389685339735	2.53283013188059	2.450641882565	2.47222056085331	2.3528036945865
313	2.36949307354627	2.51260160064985	2.43525344830008	2.47205256620057	2.49932380883653	2.54258452177027	2.45893879476706	2.32132138136555	2.32455879240523
314	2.35007110205371	2.59801156695845	2.46245270753018	2.5626564162247	2.54426255256911	2.61435169259896	2.42834720888002	2.39006593487412	2.42964962782449
315	2.31800863377715	2.61371569588574	2.38691673630875	2.5208305072645	2.57538574466612	2.59435438283133	2.36045277662475	2.37831565771696	2.39271422636937
316	2.32322833513428	2.47363448809344	2.3905796936561	2.49470494307284	2.58288593916701	2.62890079901239	2.4581350953595	2.27333384492431	2.30665329252686
317	2.46947867707419	2.58580244497466	2.41750233729935	2.57191062081576	2.60771173786411	2.64956007673833	2.41684330015955	2.442689088063	2.4324288507504
318	2.48796895156778	2.65076798497439	2.48070763393622	2.65434703747425	2.67497775800471	2.65348365637728	2.49660343231111	2.52778009819971	2.44415913657011
319	2.39447696799382	2.48171204421761	2.38873870008224	2.53632084432093	2.49785943451202	2.50166172294024	2.45526093332078	2.46244569806961	2.35414778594759
320	2.39180408506337	2.53394464629194	2.40420392161523	2.47000649049449	2.49347604024562	2.56481303795745	2.34752013836016	2.33854759909489	2.31966951413577
321	2.45989765893168	2.60395754830363	2.40691169217357	2.49681681584008	2.60310940525315	2.55749224916099	2.48512931339802	2.42210929398926	2.43508577269152
322	2.48345655094366	2.61521324875446	2.4709872048265	2.62667654193839	2.63563713553994	2.67982902138132	2.45552212938988	2.43583686758892	2.46456982760512
323	2.43127773173701	2.6370592744592	2.51388519479188	2.55895331508732	2.58248187349612	2.58506180291293	2.49645051176346	2.42845930760442	2.45327165870491
324	2.40044089796391	2.53869253367023	2.39157455858367	2.55729653056692	2.58035702776078	2.58057812975975	2.47732664421315	2.39507419151958	2.3386571858001
325	2.42224849875818	2.65869840747003	2.42462554353939	2.59405660074446	2.60886717175309	2.68459325666563	2.49909547117758	2.53514019620405	2.34411372970659
326	2.44531532811068	2.61318295166095	2.47083906348564	2.65883443377468	2.57015768006547	2.56468664269419	2.42011355453583	2.38436245652903	2.46968538100704
327	2.40305271876454	2.55078030349893	2.39614319201657	2.60741945578812	2.61540044877271	2.63424141080258	2.5114428668309	2.47373693114881	2.44564198103132
328	2.43177146072804	2.55713236418713	2.43728438046788	2.56938047908864	2.53969932430579	2.59427661241254	2.49885157091087	2.41624200972151	2.42903123060105
329	2.44664566714877	2.69703982834704	2.47103165075395	2.63243874871842	2.71703829508799	2.75854000250817	2.49370847786482	2.47324506536375	2.46919647716994
330	2.36471318651807	2.64911641039268	2.45296034383067	2.54387803034664	2.58508695471435	2.57679127121295	2.41503047782741	2.4216428066893	2.40059605493515
331	2.40579816927512	2.60305889317334	2.40231613501691	2.54615235352836	2.59192547969393	2.6202052390841	2.34976225964417	2.36995164233452	2.35765102743272
332	2.50530107905462	2.72343705047441	2.50460024065285	2.66094062400805	2.67681620208355	2.68930519060609	2.55176711117262	2.56445629655172	2.51748371644003
333	2.49321780731519	2.51361500501287	2.31552378604593	2.408413977807	2.55053011579887	2.58961620981568	2.49484607710169	2.50938660517703	2.45415301105172
334	2.34142534862267	2.59996555377115	2.45270425666925	2.53107526648111	2.57803017723895	2.55058526908952	2.41020017407665	2.36677323615357	2.29613810106758
335	2.31466721169626	2.56109840109648	2.36738096717967	2.48837134947586	2.58994244099182	2.6103692992224	2.44550894263602	2.41255062223055	2.36622799010748
336	2.43817693349085	2.51192750605051	2.34656136249315	2.45083065808521	2.53618589829237	2.57803801094239	2.35999520513159	2.39294858041171	2.42646975031329
337	2.51615911398914	2.58703075073633	2.46310006657953	2.56408168157959	2.53102616081659	2.50409868649196	2.37462215444199	2.37689568824359	2.38641290500566
338	2.39522933558494	2.57872170190231	2.44372137398448	2.48197405478781	2.48949047924527	2.50885495996577	2.47725653013896	2.38858494049517	2.46376927614039
339	2.22525569747032	2.39863755060787	2.29125893263424	2.44668817510254	2.46964810681267	2.63324820900635	2.34117750514839	2.307124615275	2.36505108301511
340	2.40250625020991	2.54988018868205	2.42024481880125	2.60149300063636	2.58569452132516	2.58503619951857	2.38356049042119	2.38175345203812	2.43824164790334
341	2.44244115987874	2.48933096395908	2.31347098256852	2.48787777727604	2.47022230567169	2.54456294627345	2.47171738181936	2.41373551046515	2.44226920965162
342	2.57303855052889	2.71421910197804	2.53649200860269	2.63225543309951	2.62281370361696	2.69524729271437	2.57134884035356	2.50431277514198	2.51747428545231
343	2.36841750558247	2.51600994603496	2.36398163261113	2.5000164385092	2.52383181429722	2.54000963975622	2.33965432060235	2.35490119234437	2.30808933148202
344	2.39843459449452	2.66784923909513	2.47236362160757	2.55945712004433	2.59082057280152	2.6416262009259	2.5214397285238	2.4983633200471	2.46255988785305
345	2.48665836115451	2.62865096724211	2.44633703805576	2.58837464423262	2.57831706586268	2.63236591590295	2.5792076465821	2.52228453978845	2.41179415055584
346	2.44262102632699	2.66764218978928	2.52903719085818	2.59933290633124	2.70289359524513	2.67234042977685	2.62436153460975	2.52214805670856	2.36859000698596
347	2.36001738197119	2.46800366474503	2.35021246975564	2.54159345282482	2.52059182540987	2.53615790706738	2.39642734020543	2.35792293059261	2.36760188921933
348	2.45121753655659	2.48413026907684	2.40990145407613	2.4638210887166	2.48542705606493	2.54109525796208	2.46748873806625	2.45651634033881	2.43978936301331
349	2.38021049082123	2.6858047048705	2.54003263130155	2.65890499216662	2.64210278393768	2.68826852545342	2.52185024784479	2.4431430807933	2.399002535887
350	2.43520456353093	2.58517686715871	2.41647520366835	2.52952157123762	2.54896870381752	2.61800437106491	2.36842134197349	2.37484094914291	2.43237802105182
351	2.52073553616055	2.69500571070692	2.46903984332372	2.64113426344985	2.65757207943958	2.70387857053871	2.43859931101383	2.41537889465633	2.40717174875694
352	2.29141768963031	2.53475825479547	2.4062185979058	2.49431814975311	2.44660992777552	2.49425372021135	2.48476744857619	2.46092902008278	2.42326281744282
353	2.39286438313685	2.55996179283084	2.4476063388468	2.51541409563463	2.58312876335929	2.55782403086595	2.37027617727456	2.39888162930803	2.38680289109958
354	2.40432566294986	2.57488287245581	2.44484071887667	2.52667836257103	2.63349503572609	2.53593931957938	2.44903548186575	2.43987046532293	2.40380219762455
355	2.43299682608588	2.72465730598061	2.53120147749994	2.60736085303437	2.70256554886873	2.75786312739218	2.47969859259897	2.51751128901941	2.48032966759633
356	2.34372508634789	2.64607527180022	2.48895059828797	2.58104406781338	2.67303221312196	2.58383488680364	2.53110535070762	2.44890833550023	2.41488626002177
357	2.47497480461739	2.49608129224986	2.343116203914	2.48292510891252	2.52249873220445	2.60119626258609	2.49072902536843	2.44951147553467	2.39139827397188
358	2.35578402907637	2.60535073582301	2.40260846956502	2.63140768755373	2.58574509803109	2.66647038385036	2.38559101433314	2.34774799746075	2.33595372287978
359	2.49936076517332	2.65856838374664	2.48681896340068	2.63662668520373	2.62780931603097	2.64788010249063	2.48418651649114	2.38212748510723	2.41482755898662
360	2.33473918270045	2.53825394923812	2.36182454369995	2.5521526831679	2.58427930367065	2.59915088873081	2.4861438695386	2.43602571752528	2.41296993920395
361	2.39300355223562	2.55537170386069	2.42750029232831	2.53218789754616	2.5958646742186	2.60825595490017	2.45851451506034	2.46931165677235	2.31015492529578
362	2.38663660408219	2.52426641465521	2.39080315250531	2.54161257200183	2.52480281393326	2.51936727800178	2.39159703180883	2.40194667444955	2.43566183846178
363	2.37437065101373	2.56631710840295	2.44157461491541	2.59273265426706	2.52076788573833	2.61286625926046	2.36677733508871	2.44079065984912	2.39502896944657
364	2.35399767846625	2.60605165535635	2.44270605922666	2.61434141625274	2.60536258073051	2.6762756357894	2.51105090808402	2.49554215617579	2.32133301026016
365	2.35163595443245	2.50636996613735	2.31185687957827	2.40144451432167	2.41255070784106	2.4807616894647	2.39152051218017	2.3803995987023	2.36683558624325
366	2.4024512653433	2.46618969699923	2.28431653438005	2.38412012979354	2.41048170836823	2.46681650061016	2.37170915549163	2.38964938299222	2.3277270357227
367	2.3412023410567	2.54525917336367	2.3909312469351	2.46989346634358	2.57405862668164	2.60408484459852	2.43910365492277	2.44774993697595	2.34559957770088
368	2.41606184966433	2.48387588971495	2.29305645384613	2.43144056672277	2.4724336832144	2.5734666257908	2.39369263116431	2.3681039079261	2.51768601006804
369	2.42538683889717	2.53028935395881	2.39609661319057	2.55346690474292	2.58264239550794	2.59219186281689	2.45100257076353	2.43590964821626	2.41800525778763
370	2.39272825745806	2.58172798105879	2.44581540774574	2.58432541934581	2.59861007856917	2.65295792885884	2.40099175132179	2.38868856242989	2.44764743914196
371	2.41579457091808	2.51182340255401	2.39193681947561	2.52493854961233	2.54444125099004	2.54943445035479	2.30981412180629	2.36690189646206	2.45649117671435
372	2.3962622275042	2.56589636608166	2.39471268750912	2.54598621248537	2.55992280607641	2.58485605139958	2.40129499975626	2.39519568498835	2.36656696282278
373	2.44743206814284	2.58202650246838	2.45403795464697	2.60384933129262	2.59940279633129	2.71442436568927	2.42478721520009	2.43071967435704	2.42699117837462
374	2.41534794475557	2.65390826205349	2.49447304938807	2.6497267342373	2.63756243610937	2.75189534405069	2.42850587110809	2.35607401916591	2.37369828406882
375	2.3714561001705	2.61669425044522	2.3315326195854	2.42976683797482	2.4847892708991	2.55616374711704	2.42703941627951	2.37746283351599	2.36267924489296
376	2.23300896371734	2.53494309102049	2.35300288777049	2.47024266100848	2.5010123903859	2.52404165059583	2.29780298722967	2.3208626606816	2.32523752427456
377	2.39938102928656	2.51804055975134	2.40767543718156	2.56602376230044	2.51665237984848	2.62733851608993	2.45248938686954	2.44868818591454	2.4008760358883
378	2.47344652182875	2.60392288857085	2.46027329516372	2.65615313388364	2.5827262126458	2.60903333839135	2.47848548706944	2.40616932256985	2.39158147993085
379	2.51432762941284	2.60842881692398	2.44842586266975	2.58278206532758	2.55193503452933	2.69049794547652	2.49003487468135	2.41597121562508	2.35292295997932
380	2.36417401595261	2.52065049629814	2.34936254679106	2.4498217130787	2.50647814184377	2.47480097236784	2.41331501266353	2.3827827419018	2.45984965093047
381	2.41070586465811	2.51318682424269	2.39276664109961	2.53052419459178	2.46232850583981	2.55754593368558	2.51106138006086	2.51653360197834	2.32372008559522
382	2.44793538787975	2.56323269668518	2.38021227044666	2.51810832319498	2.49928937453201	2.60095240832364	2.38362777967596	2.37742175742558	2.49501085541418
383	2.28969211863877	2.4661163241254	2.35148721768739	2.49720500232264	2.48741339181882	2.55863455360917	2.31275206590287	2.32746299187949	2.364348479885
384	2.38780816700302	2.60671582155007	2.46191540204428	2.60723845663841	2.62924736760918	2.65590893720598	2.46206053271686	2.4698902382309	2.42357751541832
385	2.44209979540083	2.59107606537745	2.41781449837689	2.50955503939981	2.58637415364398	2.58320238628359	2.53041982929901	2.51788860093513	2.32529754137776
386	2.45946798031432	2.59775811171267	2.50829641965614	2.69811159461608	2.64931988377265	2.74419532025483	2.45103340463506	2.44288197292885	2.44880820767189
387	2.44729654322039	2.5632222181795	2.41114186446949	2.54623930973131	2.55781669765054	2.675186522544	2.47523768836508	2.42017662176539	2.36622354614662
388	2.33363941102266	2.50333148713835	2.37139432576819	2.4914554528382	2.5130658867199	2.55719823790659	2.41552034349132	2.39579964257362	2.42993365334152
389	2.42628627339214	2.57740528669587	2.41265395039452	2.66363218148012	2.645979056533	2.69019173831087	2.45276918032856	2.50041310622273	2.41246508369864
390	2.56453226161586	2.59568607719903	2.41681191534979	2.51635077612923	2.61215503773455	2.58827234862736	2.47383545739831	2.36359640948002	2.47737239863357
391	2.36966024679378	2.54215991723226	2.34124859040785	2.43901519718988	2.48466686348865	2.54532398400963	2.41468401859645	2.43917136509859	2.33991462767888
392	2.45904858633018	2.59044895497257	2.39925060360607	2.52862870652019	2.54268339232849	2.57093195777121	2.46884697884739	2.40443348830186	2.40322040021975
393	2.34560720465787	2.51162228800669	2.31679210283483	2.48213913865596	2.54164840219213	2.56075784176871	2.37314876383744	2.38689454671895	2.33495790749797
394	2.42315978543663	2.56985819239272	2.4343840151817	2.52829247019711	2.53248254787945	2.62428588621476	2.46420222450726	2.48980453466772	2.44506064736278
395	2.33848193724068	2.56974185952577	2.40567790385835	2.57488475829133	2.54702557676469	2.7085425802717	2.43334535094974	2.38498367529602	2.36498010290406
396	2.32328868635218	2.55795331520923	2.4398125188835	2.50477208116598	2.52803011186752	2.56638454929764	2.4448507894968	2.3799440834924	2.49043309807314
397	2.44193509979557	2.54158542252324	2.41236093383354	2.51505106520997	2.60353884318817	2.64758175875662	2.45956975366275	2.48092701565859	2.33614611323916
398	2.49395945167678	2.59830299964344	2.46057725541517	2.62035641754648	2.59806467221833	2.69890915718359	2.51725473073843	2.52689796548346	2.36734447263398
399	2.37110418646529	2.65702904264248	2.46457417459567	2.68593083935239	2.62145103524046	2.65103826347266	2.47893697217246	2.48895899783126	2.52888945645718
400	2.33930753199353	2.57359962225662	2.4361094973163	2.51846530293701	2.56663343240792	2.65283250563368	2.38672718798358	2.38543579254617	2.33295717275465
401	2.40633353084569	2.55401441459451	2.43032878282249	2.51602666515238	2.58125169294114	2.5568179506982	2.38840829047251	2.33046605666394	2.44098131990411
402	2.38227150027697	2.62332639431901	2.46003784705182	2.57791625798726	2.64319455764752	2.63803718164556	2.45196589073379	2.41718224213846	2.47533255712162
403	2.34009614472753	2.48200741312057	2.33522703906344	2.51288221680897	2.39336686725131	2.5012639967159	2.33415102284822	2.30548887335582	2.37028011562135
404	2.29263664916483	2.58735087239841	2.4042211294627	2.543332809052	2.56618957449578	2.57686117557197	2.40555606245143	2.37397341542884	2.42869184676242
405	2.47175154206155	2.63798654415413	2.49084139964893	2.65779970083668	2.66263888227999	2.61064256780086	2.50507696973576	2.44568987570395	2.38309828233203
406	2.3372476618598	2.56929698626427	2.4262720301125	2.57034875058095	2.49015698420418	2.57156940236809	2.41076266653812	2.40837497004362	2.32362434093235
407	2.38916526330881	2.46996522701536	2.31620208095901	2.48950298108789	2.52920760258866	2.5256347473836	2.30043426475131	2.29592587612973	2.32149587065274
408	2.36483204753622	2.55815374304778	2.4124522206386	2.47984257672437	2.59056967630353	2.59927629365901	2.44790304493175	2.42358097534383	2.36756702452673
409	2.4044107386612	2.55875581537211	2.37792362138698	2.56397684310312	2.5221972636256	2.5896811119996	2.46608611140621	2.46784514242709	2.45246137366242
410	2.34069254796194	2.56126455803468	2.43957387082746	2.45144201882514	2.52618681588252	2.5793418462358	2.46453042655286	2.46400147470463	2.40386913448882
411	2.52681033589176	2.74178014793077	2.61522026469272	2.69176277662762	2.77660915561713	2.88570149842934	2.5379508354811	2.50226336067448	2.43900332500248
412	2.36617862297108	2.59421195878984	2.44975689563362	2.57107673252397	2.67946465091692	2.5973587190172	2.39185209596219	2.46647701491039	2.41116631058991
413	2.41106232376358	2.58955742340507	2.37282623743168	2.58481312805412	2.65508228631236	2.6535272699653	2.40479227866456	2.39466615542546	2.4442178856885
414	2.4184325185134	2.5171197731878	2.41604532133503	2.52255606423751	2.48848165757436	2.51278825687826	2.42506360040807	2.44314002892342	2.36053283131773
415	2.38934519563738	2.47808539253719	2.34762706496202	2.41618292218802	2.49537239997036	2.52391677295145	2.4059318979071	2.41784406877007	2.34310893415664
416	2.41701999439568	2.60197645527199	2.43131899440498	2.59928937813421	2.62540335469358	2.66013839456483	2.47374506192163	2.44888098580631	2.44315289427231
417	2.4666632435158	2.54826422595117	2.49770905861461	2.55914747126079	2.60807237006798	2.71303118385539	2.4529689350971	2.39174212165065	2.42767288121952
418	2.41190005326281	2.67357937410641	2.49250792922703	2.56073380049341	2.657977197055	2.63901435643874	2.48633376636037	2.47888232976053	2.33714306369705
419	2.37045264536373	2.54374130259374	2.4355109607149	2.56584007038852	2.56861334560873	2.68630894236083	2.36664562428551	2.31565931027028	2.35714966775291
420	2.38887017201736	2.63100695396155	2.49436819422428	2.62132114546179	2.58269702642436	2.66008140135949	2.49845697622577	2.52087539868976	2.42348949093354
421	2.48891086881674	2.64769907806388	2.48376357957685	2.63338099062708	2.7076501933611	2.69700606971006	2.61897260322275	2.60867189018842	2.38562510749973
422	2.42055184878003	2.55982774510585	2.44225457175984	2.50849413074037	2.57647120604351	2.57191389192215	2.37219696565607	2.36361707061714	2.51685249511431
423	2.40798609387759	2.78332052237715	2.52226071439166	2.56830173633827	2.76886390097427	2.83438169647307	2.41933144922899	2.42689982508001	2.40418172936984
424	2.4007857279696	2.6296249594234	2.49096290861712	2.59446924898192	2.62628547468107	2.66803208101908	2.53747873492339	2.49722500546336	2.4928632442154
425	2.41718634671787	2.67147876838888	2.47495741272765	2.50907402776465	2.60351756893382	2.67822085568327	2.42060802357152	2.37293906660953	2.48039279908718
426	2.37570707869377	2.63451480218902	2.44888425314021	2.54767758125239	2.64049734365704	2.62438396527125	2.36027785647405	2.41730856919044	2.33768032758084
427	2.38225121019812	2.57425803028074	2.35993850661325	2.5545600888302	2.51524653807784	2.54722305558347	2.40861374545794	2.33864273042009	2.3550785687525
428	2.42280357982371	2.60362466653046	2.41558356755126	2.5285882754623	2.6231401075363	2.57536274067741	2.58314245982978	2.54965235978006	2.41850337948522
429	2.40499828406028	2.52126853716962	2.38109153611067	2.50534873647086	2.57282112578576	2.55666956964896	2.50001003208814	2.48619429453858	2.43091803059256
430	2.48539297506322	2.55256183995817	2.39450099612039	2.49575577219207	2.57842565085252	2.65652918173413	2.50102907857326	2.45490633838152	2.32658480289411
431	2.3592172221509	2.39793014524409	2.30838664160314	2.37823937121102	2.41113922313051	2.36540368137178	2.30988545382178	2.31992075724527	2.26689876401301
432	2.42328372487701	2.60720316230559	2.42421437065221	2.56927415596144	2.59452634421501	2.58567907728664	2.55657314466005	2.52244283454325	2.40881428400841
433	2.3113879620738	2.39904270345578	2.23587738143406	2.44323066978197	2.32524107125727	2.35031049428145	2.4363137141894	2.3685318367834	2.31271759706739
434	2.42490876783686	2.73399949216715	2.47478292796563	2.56466377942272	2.64973844725023	2.73053863863099	2.40562035405637	2.44572906857282	2.38092902662643
435	2.42225680773551	2.62800407772779	2.50559302206892	2.5559280668024	2.57672753541014	2.65203613258187	2.47579815265392	2.47585092362124	2.41893650850142
436	2.33328897684038	2.57001325827051	2.40090323452939	2.50074766358774	2.59262933349629	2.6340841203646	2.44369834220846	2.45949141604909	2.35432810910747
437	2.42346820601816	2.54876929510888	2.39344324421125	2.53245681624557	2.53111810002853	2.53715122068114	2.46778478745296	2.4685121051339	2.386606361009
438	2.35021643592615	2.56621776001725	2.39079279846292	2.56306409056126	2.58975596207884	2.58725719109545	2.45047106892477	2.41770065751325	2.39775669683316
439	2.44129886611736	2.63147401455157	2.52678912071004	2.61081317207034	2.58357895677299	2.67078118116741	2.39530139753802	2.3706603681485	2.35921150049602
440	2.40203776897648	2.54176587183114	2.38730521739849	2.60821694198552	2.52035199161815	2.54051849927954	2.41615534726889	2.38592687540774	2.37099802393317
441	2.34138440013053	2.61675440374001	2.43854680441257	2.61733899308205	2.6254346067888	2.60667821979865	2.30980582075909	2.2982789209473	2.3559890886557
442	2.39943787731322	2.61177333996428	2.43497369799729	2.51998454518177	2.57803125328353	2.56362926362086	2.40654450338201	2.41313864331124	2.33969568121489
443	2.40224467897266	2.56546374713481	2.37150560517703	2.50943242385401	2.5708251766756	2.54846239885641	2.34746850158371	2.38890443232747	2.35185280842317
444	2.38141831464765	2.5765093076221	2.40791045456418	2.52467868722141	2.49671631826332	2.59662540569695	2.38353213240143	2.40446970678087	2.23595090158107
445	2.25755378147624	2.53146839661225	2.32709619991974	2.61779415641355	2.5107993908829	2.49222096502801	2.33961246302544	2.29677362029371	2.36832340212164
446	2.45168831074218	2.63522850588016	2.47979661453122	2.61448004092713	2.65566804088336	2.69890935216553	2.56843962136717	2.59023485199306	2.38546985702383
447	2.27358121751877	2.48946850360369	2.301676092692	2.41178022016742	2.44060755502064	2.54189636246823	2.4032390960133	2.39201263520414	2.28443724797081
448	2.44144082610828	2.6279571457225	2.48139895507471	2.61982471181896	2.66036906313616	2.71871949750473	2.44427922235333	2.41628755764582	2.35443730535243
449	2.48512020697979	2.58417024088826	2.45275591328797	2.5802370368554	2.58022804476379	2.64959025269509	2.4646188905711	2.42604899696897	2.36253604276574
450	2.37836917898495	2.5672623800553	2.56898557109045	2.61339453050856	2.62680906249175	2.6273485255017	2.38421252596446	2.36662905070365	2.36605155225758
451	2.34207500216403	2.6761004075564	2.42194823143896	2.55236301548319	2.6795638132306	2.65513055576325	2.45268784642756	2.44051416668936	2.35375191960162
452	2.35904539940044	2.56906549518702	2.42066931870188	2.52383441980324	2.55717053906716	2.64658262808099	2.57843093778303	2.48219749012201	2.40592023300666
453	2.47896929942409	2.56707225261111	2.39729319893198	2.514909324015	2.54785929721218	2.59298290352524	2.48079739327819	2.5294857465246	2.28259493213563
454	2.35946081242987	2.57870702595519	2.39893048259449	2.54496973055134	2.54861748709011	2.53525414094951	2.37302644070817	2.36214368081266	2.44086861296627
455	2.39210026981148	2.59546335504144	2.41850789300464	2.529768362852	2.59047361255319	2.65741470661658	2.44196394710797	2.42210043601488	2.42415931160377
456	2.44091661679979	2.4992067419062	2.26993734674033	2.44514329396849	2.45102330681708	2.48859084920703	2.35877395823833	2.30965584877326	2.32988466410934
457	2.32561010717616	2.5946713230996	2.47038484309834	2.64192057538944	2.65126584989128	2.70480618714349	2.31907995493979	2.30466965707755	2.36789090305203
458	2.47089358474393	2.71983107055343	2.52819306886995	2.71504424737476	2.78309265395392	2.90592744934026	2.54520313188042	2.53218163113522	2.54819806160271
459	2.31831026827791	2.59086064837125	2.38495358766218	2.51753321404821	2.53771418602553	2.62590274185572	2.42819473156227	2.43951704425548	2.3022659221268
460	2.31857834488522	2.57581436420356	2.45568230090274	2.5554165325039	2.60268966957292	2.63018375703673	2.38337663287283	2.34811906585041	2.40606766978389
461	2.39709323332249	2.59913107437696	2.44981620331469	2.57293834868393	2.56876054110531	2.58331482319988	2.41152829007071	2.36778251537918	2.36956309618947
462	2.35256252168355	2.53767399729241	2.42286830258883	2.53742450637464	2.6160256440823	2.57605554524733	2.38322511119615	2.4354120833373	2.23638190549184
463	2.33066629575685	2.61761059217951	2.53661868290691	2.54305675562954	2.62583495387863	2.67052723209382	2.45038137860965	2.38810574767881	2.30454552623142
464	2.41976299326651	2.64376915821149	2.51057374016915	2.60147219574611	2.60145049335529	2.66679195292088	2.47448066186358	2.43444352408733	2.3817959318299
465	2.37704834532578	2.54456146777863	2.36560671264449	2.5330839768926	2.56214591361607	2.57537623576346	2.38802570650092	2.33995018696477	2.32459059254113
466	2.40800905060146	2.54503410997917	2.47120945546365	2.54067684736408	2.53771982642033	2.61646553695903	2.47729324611889	2.44562906801268	2.37393874260859
467	2.43564347109056	2.62407847312621	2.44418253903408	2.62261729952128	2.62921981518335	2.68676314247037	2.53749165289908	2.57408358901343	2.40006658883783
468	2.43077228472092	2.51892352480284	2.39646402819156	2.56983836161055	2.51686930357978	2.6152250332119	2.51006760063102	2.47193376389747	2.4082266155088
469	2.49858627104235	2.76068601318567	2.51185101444743	2.6952494628191	2.73906828807772	2.75900900216949	2.43347485577977	2.40673488666219	2.40819749990328
470	2.42392871029884	2.52415026740621	2.4261172915024	2.58742938713836	2.51715238914411	2.62017092356887	2.39324709976675	2.34646953496783	2.38150074891171
471	2.30579969295171	2.45978779689418	2.28791058190291	2.42104229338868	2.48309675557534	2.50533485979909	2.26659243893129	2.26041897965504	2.39427075836525
472	2.46555364624515	2.67751887436473	2.40274007464132	2.60480443714496	2.6029708502392	2.68479492800227	2.4279969287837	2.42936252232489	2.43442810827256
473	2.54496438060322	2.65948457381078	2.44530259283008	2.61942157404946	2.58210846621681	2.66156318209465	2.50614723654657	2.52768765224286	2.52027730239129
474	2.38798729515531	2.54619215695962	2.40537799833568	2.56290348161781	2.5302691966298	2.57110325938474	2.41214107421478	2.41803514906471	2.34267602327683
475	2.34905299247195	2.52715331159726	2.33207119300867	2.48823188748541	2.56495433010418	2.54845111113189	2.24068181271067	2.27051172604048	2.35502172354932
476	2.39697234123934	2.60459080452662	2.43866679527079	2.59142947072302	2.63668293218415	2.57008430270087	2.43862794200452	2.42696972968269	2.47271126215297
477	2.40645984367504	2.5314646009108	2.43030035457119	2.48814196553949	2.48191794687643	2.57745960126484	2.40366601203548	2.38747217605405	2.4351886282148
478	2.34600374401698	2.56562726576801	2.39835405467019	2.50398659984124	2.51433920737073	2.56639276254793	2.39535324077701	2.40187805737926	2.41806420455657
479	2.41090833473975	2.4732345793322	2.28988096783606	2.433996861976	2.4493370506036	2.44931012751471	2.41170577383238	2.41941549266675	2.478146363859
480	2.38729131906688	2.61466971343627	2.50984416576758	2.59293160432927	2.58299942387037	2.64643994071725	2.44777266233523	2.45509247605527	2.44603675589533
481	2.52262506869091	2.60584816355542	2.42171876250424	2.51883529628219	2.53487118572038	2.60177199393259	2.54129323927785	2.408573642742	2.36783156976966
482	2.3202900856698	2.55728549544791	2.4462649385117	2.50353548122024	2.57993422953872	2.56934523828545	2.44022347388922	2.39102895540163	2.3593688420786
483	2.37454573316258	2.59394800908671	2.44619468576161	2.59600114150298	2.61917547158553	2.7198628257515	2.38864466304577	2.40181431879318	2.42546938219634
484	2.42776176609576	2.61628482709431	2.46792806115619	2.62754491885932	2.61617119675967	2.68281615288216	2.36505651308364	2.38684450342016	2.3970924457692
485	2.39024946922799	2.54998124382974	2.35035853198555	2.55173690625398	2.61764130593571	2.67735374771799	2.35928796756739	2.33408021368761	2.34934065524
486	2.42126542972815	2.62798392678956	2.47243416161391	2.58280267996256	2.56110357232989	2.64340097758912	2.51775496557602	2.51579217402493	2.36074935830653
487	2.42825238551602	2.61930305923619	2.44144607549441	2.54612578381785	2.61544556278466	2.63814336207354	2.40856091144138	2.39206596408904	2.42792801954227
488	2.48121216455284	2.66407505399361	2.4716062327736	2.58937762970631	2.63661202189005	2.67912746320597	2.50569792438694	2.47388187843082	2.45736323337774
489	2.41824632503005	2.6459162257194	2.44776803969167	2.57800822088067	2.63028489705906	2.67042662428623	2.48089355028961	2.45584647564817	2.35324779636305
490	2.44280074331876	2.60407630250141	2.41826335561844	2.57876157894372	2.55366560665279	2.57512317289478	2.43585336536407	2.43642136962002	2.38212370815654
491	2.21825578397184	2.45085284737863	2.30305277416835	2.38334830077605	2.42106066520096	2.45648381912163	2.42377627995111	2.35798665934348	2.31128711081622
492	2.45933664936926	2.62635818339168	2.46453402385444	2.60224621048651	2.67946274210381	2.70353870590422	2.43131868445107	2.42036377045836	2.32246581168256
493	2.37443782385045	2.52357589547978	2.34241704184027	2.45800964914072	2.55701054819777	2.59459855150015	2.4605748803399	2.42827653337475	2.4021979270778
494	2.40709942382008	2.57894462543226	2.47182019816927	2.59262747129309	2.52097130047786	2.62189530513466	2.48822033209369	2.48187331915789	2.36675174978833
495	2.43710378012206	2.66264793347855	2.50185946399868	2.65361279639805	2.64733449573246	2.65786513310135	2.40573991375905	2.4937130359157	2.47455166764038
496	2.3769253340534	2.61061673523321	2.44050484754263	2.57253739446745	2.57161068924749	2.61976312042979	2.47366626107723	2.48175899793091	2.39778528361119
497	2.40501092317519	2.61835132410317	2.48915748178671	2.62299049173066	2.6461992861593	2.67062460151643	2.39483247637305	2.41766579391065	2.39577351894689
498	2.36961334946234	2.61543441916422	2.50351213760258	2.55275892574008	2.61322947071412	2.6687585562017	2.52316990873617	2.50275462549708	2.43370441554098
499	2.38219548128582	2.54131617294886	2.36951227206033	2.52115743685596	2.54329022112535	2.49002115540863	2.43545586614033	2.35070057223136	2.33544372021438
500	2.36988095978071	2.65204621144595	2.48061500874501	2.52139868771455	2.60353025572526	2.7056776993108	2.4448835064574	2.41896684318401	2.38888162747761
501	2.39405042314904	2.45529170519429	2.34141514361484	2.51488276507617	2.48470978020956	2.50075655916884	2.37916371412625	2.34153449079836	2.37195252737724
502	2.45969030816411	2.61274559451695	2.43067528193291	2.59298183481782	2.60969454463325	2.680919512333	2.45660981558862	2.43582502262935	2.4634184798806
503	2.43674581656092	2.52628413705022	2.43771740023818	2.5046499402689	2.56862648881323	2.66069652673306	2.43207676389798	2.41867432245316	2.30776286902693
504	2.40414428637419	2.53342934825597	2.40995173165896	2.54063401079355	2.454708506719	2.56182965556467	2.42428269472299	2.3984148272158	2.44170931934586
505	2.30655056004594	2.42882134157122	2.35427687270043	2.47321446865739	2.49426210460056	2.5204104327506	2.33467303494276	2.34616305328299	2.3333994161286
506	2.50668712802515	2.54753411648168	2.35667372953009	2.57416385898058	2.4829021917205	2.59303026349186	2.52285147045036	2.48991862507631	2.40568893366074
507	2.27624600761765	2.48435800900731	2.36540878350289	2.47651805837822	2.41205769197879	2.51118053007375	2.29759967806407	2.2871157658227	2.32496331202687
508	2.30700303479658	2.52313846567989	2.32162392934622	2.37775179896856	2.55368817258951	2.48891738931079	2.55963529891111	2.50137536053361	2.36922523352906
509	2.43940848489401	2.54064442781817	2.3831249446033	2.52013244069578	2.51690536522994	2.53160222336798	2.44299274033641	2.457037213166	2.463212801411
510	2.4702214396915	2.6273196956965	2.49500271905859	2.58324323072335	2.6138328385978	2.62845691865542	2.47432391589543	2.49274196956897	2.44865724685027
511	2.38680824386863	2.70227335180047	2.61904011054713	2.64737077899209	2.67574918441478	2.75206236620822	2.5043911686077	2.50867960669799	2.40856827666448
512	2.31477306727765	2.42272829995219	2.29070766944028	2.40197423192628	2.42305399115749	2.57937356662577	2.34910129968036	2.3034807980814	2.33415854493129
513	2.28036907334945	2.57346165753917	2.37987607759816	2.54457178432053	2.57695106531567	2.60019384648567	2.47040363803472	2.38677841855307	2.46393406106447
514	2.31550313697267	2.52866793956287	2.34952630232418	2.39262359910209	2.5002219349593	2.5231327622582	2.37639837017407	2.36709266309658	2.29200156236369
515	2.36836388934938	2.64974482417949	2.44473045483194	2.52328402329491	2.70288306944331	2.58908803884738	2.53709601799072	2.45635780254459	2.39643926324747
516	2.36307590153656	2.6008173512374	2.42912985049892	2.60260265417885	2.58618434755467	2.61072685957912	2.49030124823105	2.45689603177147	2.37254735158595
517	2.31347983617816	2.52684875361918	2.32564480338833	2.51022838132289	2.55812886500607	2.48663705113117	2.31459697958355	2.24177516900554	2.27447224132063
518	2.38047306917189	2.55849333191042	2.46636970805333	2.52253251571663	2.57329378358763	2.5257479793399	2.44316500067536	2.43268151416918	2.40668963319411
519	2.37861200146211	2.52124360552966	2.40236078342227	2.52270123878975	2.50426374121985	2.58879684424895	2.40448835622857	2.44825744437305	2.3901422712707
520	2.46749335243897	2.6433188011921	2.48087995798849	2.54707013045395	2.64190291570561	2.71162107028639	2.48222479177745	2.46802874322997	2.33771521536971
521	2.4520231178243	2.58162858533128	2.43279925208059	2.50949844289856	2.60935383139295	2.6281173226256	2.46830589605732	2.43297987314054	2.52502561769036
522	2.43634231779809	2.64004255069255	2.43691572195603	2.52014898986236	2.60378968993481	2.67962434393119	2.47750144217822	2.45398754540606	2.38564827696478
523	2.40571089784038	2.53133440320706	2.42105150898666	2.47897014061273	2.56494917910157	2.46527377150912	2.46002123237184	2.4556073544866	2.41491812535214
524	2.39582992452732	2.55385962197792	2.36408870421133	2.47757731973324	2.5700895226201	2.58139470300303	2.42385074059355	2.41169068571186	2.39871007937649
525	2.48135470353423	2.6634055149943	2.49326318621734	2.65256500134053	2.70619779395952	2.69036942763647	2.44343168766664	2.43404749447711	2.36085710714263
526	2.39836709613327	2.59456462139374	2.46546847315764	2.51249575396093	2.60068492217765	2.59228470853137	2.40768949273422	2.40149364855374	2.33460749471427
527	2.41364132938082	2.6044379082249	2.47182492557769	2.51519223493134	2.64667004214393	2.59148446374105	2.47989983068342	2.4432347842199	2.43573811532993
528	2.42311131942667	2.53433081525432	2.34813125347378	2.48465028752346	2.5520854966555	2.62683573005238	2.37308234887009	2.40187173803667	2.41812222736154
529	2.3927078048918	2.51182096392332	2.36578448115255	2.4555237865339	2.51785944198655	2.5298012786377	2.46374575903347	2.45564768195416	2.38172478582
530	2.34486806749107	2.70670397308191	2.54349690879801	2.59331184196755	2.79205195025608	2.7019935133358	2.43439934374862	2.3722470139256	2.32238651394567
531	2.40346742001915	2.66403214390666	2.49065723311825	2.62508143421044	2.7251977863534	2.72801413876428	2.4342968453623	2.47420683409269	2.43029209463487
532	2.57131746683618	2.78546362945234	2.62342009853215	2.79255247264774	2.81187706256748	2.87497122486625	2.46155457660373	2.48971024174462	2.43528049017542
533	2.49164169871779	2.60941304321714	2.43771894637596	2.52334065988643	2.58169043496172	2.56594470673458	2.41189051503875	2.38329057082131	2.39556203670741
534	2.40191925802082	2.5479676758426	2.44287972503815	2.53449651848992	2.56447294714103	2.64591926634463	2.54614181563421	2.4196182078572	2.36850912062104
535	2.35284900025108	2.52194892196148	2.36392664077332	2.53005453004455	2.57418868795429	2.59515242832091	2.311482344211	2.33639754303274	2.35812683605772
536	2.47693459828567	2.57520747313904	2.43908925797736	2.56963720080508	2.62043989120586	2.66091303002428	2.53296847227511	2.5187174056499	2.47583339303104
537	2.34077782733577	2.49295676225125	2.40889005315044	2.49333872652874	2.59799151849293	2.6359466690549	2.30800845224298	2.31103232662536	2.41968894481351
538	2.34000473518649	2.52693673190764	2.41237453850011	2.48466766768678	2.5357039108008	2.56627712917653	2.34164633694892	2.31464451258449	2.38471475784889
539	2.31357044947444	2.52610955744832	2.38819081613771	2.47183583400267	2.57170396438975	2.65870742486403	2.48315349955903	2.44642495608606	2.30715780465779
540	2.480488882729	2.63144873337306	2.45037419008615	2.62085909045204	2.60349173696962	2.636513981621	2.42456088588934	2.41502886012304	2.41267823447657
541	2.36705474561026	2.45083602686802	2.30228908701813	2.52032207493378	2.40906965368618	2.48595514823493	2.32300470897028	2.31664774695583	2.39054307300957
542	2.33959372654405	2.51250883768516	2.43392361540369	2.54310618832354	2.54004053360537	2.56071056641207	2.55866890477566	2.43863485532186	2.42165252674543
543	2.36699891241519	2.68194653239055	2.53393119058914	2.61532416985359	2.67894769823514	2.71795066129635	2.29100005306101	2.31425782631825	2.32536768168057
544	2.41845595611538	2.55838727758836	2.3602569547041	2.47467166365554	2.56917906462228	2.59338967890877	2.35894251714938	2.35468060859097	2.40763485065112
545	2.39914538064397	2.65151392415461	2.44538218194137	2.5758112513949	2.65984018996657	2.65565066765253	2.37213009631565	2.365732276692	2.33954329825043
546	2.47616892226509	2.64682449264177	2.56221680567791	2.63648947574744	2.65134670225305	2.73966900259707	2.54587586023282	2.55139258946286	2.52267987366978
547	2.50160324140723	2.58404846861773	2.45396734076931	2.58841371388567	2.60113266680117	2.60830679557097	2.42037834531491	2.4584730696323	2.37432955457265
548	2.29048199154567	2.45776838107566	2.32922847552864	2.44443950124835	2.45961656114667	2.57846383480676	2.3388592507893	2.3090510314153	2.49209062292586
549	2.35750275871979	2.63134381970727	2.50803264548591	2.59545830731784	2.63253981721516	2.6508591673254	2.37014675525396	2.35426386824382	2.31040398455013
550	2.31284972987924	2.36286491210991	2.24724779461101	2.41933811472097	2.41869508184092	2.38715412443299	2.32949462008056	2.302169541487	2.33972009611117
551	2.30209203430683	2.52839899717692	2.38337648368523	2.48034047689048	2.54983463082861	2.59510575509327	2.37096451899694	2.41681069101428	2.3559995921397
552	2.32131793394366	2.40672757658459	2.33406628944705	2.46262721285969	2.42778798610456	2.45604633314349	2.33624349901097	2.34353675229475	2.37206870712603
553	2.42560822285595	2.65925687388449	2.48581339270251	2.56274279417271	2.5411327574615	2.60672200134293	2.52691791189308	2.45683962121843	2.45507538533667
554	2.51012911666251	2.68061459439496	2.47708957215004	2.54794464594293	2.64592304169687	2.63811173964912	2.59989599464454	2.51065930812899	2.44713321245219
555	2.31478322138488	2.55180800631303	2.38499104885779	2.53071343094182	2.52535274779536	2.56295540028381	2.37137489396238	2.36255540676598	2.35836037194518
556	2.41992506556087	2.44226898869281	2.24803770616963	2.42581956326923	2.41648179807642	2.54420003270373	2.41728618091271	2.4050247150365	2.32926776320331
557	2.35095961546435	2.6236127737908	2.42608998782584	2.64695747940778	2.60678405432895	2.68508698313769	2.39041449669266	2.38890758457394	2.38745902427787
558	2.51627188727203	2.66679299839305	2.506354879969	2.65176124171967	2.71750263185324	2.75947041890081	2.52110365905716	2.48074895224078	2.38142745398402
559	2.32986212833699	2.56430829526026	2.43907253404477	2.57040049924094	2.6397682822684	2.63839062502134	2.43439579653914	2.43983175669325	2.30293980922326
560	2.35909822255747	2.54931119165591	2.42388231179463	2.53172788646425	2.53002867834026	2.57823218480298	2.46673042061089	2.37770751444465	2.41074963438785
561	2.47879636601431	2.5743150639816	2.43790144550869	2.64078253365242	2.60826561507459	2.60878381426582	2.43861274965954	2.46404546815068	2.48901210666954
562	2.35699527936498	2.53892311300472	2.32617976557392	2.44086657259803	2.54563329229911	2.53869761447586	2.42438653622226	2.38463282428681	2.29374122964232
563	2.37889409970371	2.66706019023024	2.43237064332105	2.55108667435276	2.57994058108318	2.62624196246268	2.41685401750698	2.44476468002242	2.38833352022335
564	2.40732270978068	2.57976187682137	2.41807981801386	2.6060441537751	2.57556107211506	2.59035092412809	2.4723506694996	2.48504706098146	2.39905280250233
565	2.30752823888699	2.54012486289185	2.37545835035504	2.55708831403245	2.51567313739229	2.63539413897125	2.44452006835749	2.468390538049	2.35176543397179
566	2.4444886605473	2.47075588155207	2.37135684418124	2.45959221641186	2.46439391141479	2.53834876242565	2.39421231786735	2.44488982754341	2.28511708313738
567	2.35902329706375	2.56543042169097	2.41573328034414	2.57533015905567	2.55091650151115	2.62857958667013	2.45587933028039	2.45368350943467	2.3503590153898
568	2.44114994539993	2.60706097128448	2.46755226964936	2.54416280750805	2.58809908547148	2.64946325119796	2.5092907407651	2.48500116166296	2.45782660291642
569	2.50368806859445	2.61952863161563	2.37719354621377	2.54887168383488	2.57922507468457	2.62816824238229	2.44662221918622	2.39477090349828	2.50586116494716
570	2.39336960737489	2.52059477380466	2.44174555177164	2.51920780742258	2.54130866831077	2.56804602748459	2.42628358092288	2.42696005778967	2.40335207947202
571	2.41719427589811	2.34355412492676	2.24031885881028	2.34446637541273	2.3500284599895	2.42003367639162	2.33738619517597	2.34258961814153	2.31987448810505
572	2.34094301344976	2.54093657777452	2.39096192924303	2.49922767807162	2.5008833080702	2.55866331648461	2.44174351107465	2.4600672804694	2.28922852453476
573	2.34776410690067	2.53341492423813	2.33081574315194	2.40541730887994	2.49585348676948	2.54256811811765	2.36701260951058	2.41587623754487	2.40022528686526
574	2.46281580304584	2.57634267228402	2.45020397623428	2.54087853910312	2.67724163762112	2.62365672254426	2.49083606284512	2.50414703995141	2.3216104031894
575	2.45923642711501	2.5653322787915	2.50113715379022	2.57047586953023	2.57504064440503	2.64985693855653	2.35633014923287	2.36675085855991	2.38866266559116
576	2.40480873435061	2.53376745169757	2.38431189899466	2.49626257203155	2.5990758849394	2.62304901182099	2.41174214593093	2.4197751293199	2.34162925317439
577	2.3723616596225	2.50228795088542	2.30825586429181	2.42696236697285	2.49466994351143	2.5387273833262	2.35203447409796	2.26849167270392	2.29127842248107
578	2.43708797565428	2.59559258101762	2.39439679000245	2.53385762239921	2.51681306353429	2.57060933039562	2.43040888495518	2.40443296839321	2.3943422517577
579	2.39839827174548	2.5684121536153	2.36216492278034	2.5208085518137	2.54323845919	2.59592539926586	2.38141053284859	2.37338113823441	2.37547495902277
580	2.37293473190448	2.61531300206247	2.4336011049959	2.63150151142316	2.66922656109125	2.73246385316711	2.41981800071326	2.42891400806864	2.27217473740579
581	2.44759642265445	2.56889523475583	2.37964538725461	2.52932364223824	2.59727609400664	2.64019244727506	2.45387765761931	2.37477410002686	2.41195520233296
582	2.40506692000003	2.62155852262402	2.5070513675355	2.60032947967392	2.63404560539052	2.65674468716251	2.49744180583967	2.47105391320552	2.41855886171
583	2.29757118132331	2.50188745720756	2.3962455360379	2.53298839921354	2.53199392675513	2.56506134880249	2.41540827552125	2.38653667106171	2.30060624069258
584	2.39826155145354	2.57524592110415	2.46663143076305	2.56073426976263	2.53610302413937	2.59300023273705	2.52117393591613	2.47452615552757	2.47517359055765
585	2.37696286894824	2.56217498810104	2.435796446128	2.57233439658622	2.5301323638649	2.61988060126302	2.4295740798063	2.42267438451437	2.32696720382174
586	2.37768436529829	2.61906646147959	2.46596332569354	2.5676422305361	2.53691320074724	2.6349839763165	2.49911260034963	2.44800704914158	2.38396825790307
587	2.35395168492884	2.61167651390406	2.45954131943475	2.50816944805341	2.55583052465701	2.58006077118773	2.39595108042455	2.39849540383748	2.32735605578121
588	2.42233311893473	2.61049178936466	2.38278024468507	2.54273584400465	2.60264342682006	2.66030107003294	2.37824279419331	2.39220859710164	2.37213882891702
589	2.42673597629419	2.59254038315386	2.38705940120887	2.51228692806544	2.60111106463589	2.65075158824154	2.46680176210009	2.47365374306631	2.37496282831846
590	2.33365166631197	2.56953853396802	2.42463745849859	2.49254192659653	2.52731838415038	2.58863735350907	2.41400215967967	2.47106084157092	2.36832231100489
591	2.32765360304029	2.49405588682853	2.36297609252635	2.47024009105239	2.50440542291915	2.43735938474071	2.40423213492693	2.3820711019779	2.36838531502286
592	2.39505277422543	2.46927132818406	2.4421384948431	2.47808960594057	2.57804883780215	2.60673600542039	2.46913175193141	2.39985344506258	2.32797814459065
593	2.4108516857329	2.529226876357	2.37510769766442	2.525623109553	2.54316714000059	2.54688846844311	2.46109191821535	2.39851202923347	2.47654875966441
594	2.38323251330094	2.60156514724965	2.4499604956184	2.63271125332034	2.61841102968038	2.56830186371432	2.53210805373597	2.46265316827275	2.38798121046589
595	2.3628496376482	2.64263611725051	2.48503671587167	2.46843196843426	2.64488773425235	2.65595344969044	2.4209211361464	2.3927462158406	2.43225530915393
596	2.39528354216256	2.54632480392193	2.41059769631102	2.53852485510632	2.53546359059876	2.59909372264763	2.41293060052841	2.35118295384828	2.43019137349616
597	2.42868736172495	2.52187241065401	2.3011134915532	2.44538872737745	2.45060586726685	2.52560208976583	2.35972012318446	2.36020224410102	2.3166772636485
598	2.31104526062403	2.55002664215265	2.41377877769532	2.50759745821337	2.54854498323759	2.55789217109036	2.49967649145379	2.4253934171688	2.34627879391045
599	2.33498145631108	2.53141381570404	2.35648395445655	2.53880897879196	2.4283348431995	2.55258599584952	2.42648901001507	2.40757449389527	2.30678855301968
600	2.4933230647161	2.63896973085401	2.5646561865095	2.7116006095232	2.64715543470729	2.68880245362819	2.60497194206018	2.6146442299105	2.49219093777432
601	2.52850626237556	2.62969203134981	2.45081800225773	2.58658419616782	2.59276972551912	2.59075366885345	2.56354963579909	2.61163818015678	2.46222279103934
602	2.30604431016813	2.4997127285971	2.37287916540014	2.49358825175759	2.53454854278426	2.52443228875328	2.38350065880573	2.29648035051135	2.37254725547261
603	2.44854125569871	2.58902410640208	2.4329449544465	2.53203061347119	2.61611780531963	2.65417913704576	2.41582345749993	2.45151557010904	2.40917342976906
604	2.39424882877054	2.59010758409203	2.40278079445495	2.44693656465937	2.61192700461617	2.6440792352389	2.37113966487743	2.34067023807723	2.38878693450686
605	2.42374255888402	2.5228463070845	2.40423184603609	2.59107265855119	2.55513521071256	2.52040022712934	2.45398525189748	2.45911831342036	2.34680658993245
606	2.33271251068463	2.59292178329541	2.40909504996065	2.58517305024876	2.65098681011255	2.67047501793274	2.34735494947724	2.28442906910367	2.34617334230153
607	2.39740548216992	2.63786422579483	2.48625536799562	2.58075544447179	2.62293815123891	2.61597447601546	2.43485921445984	2.38269952233861	2.41606258643857
608	2.3461365880992	2.43803482654374	2.30881474751374	2.40025535298207	2.49364281530762	2.56274410647283	2.30150296397891	2.27636745128487	2.37491919887609
609	2.41569415437961	2.57354139676065	2.42722300644189	2.61455714993025	2.61575180635607	2.67688579826843	2.38815399306689	2.39263035893337	2.3970570633863
610	2.39904807759919	2.46882722936382	2.26859270261661	2.47348149054615	2.39219007540988	2.4802259214138	2.46537757910295	2.46819697233876	2.39139332573848
611	2.44160344722365	2.62498344585456	2.45426021310911	2.61258578300955	2.58166153824806	2.63696530072911	2.54843979479233	2.47812199474821	2.32991547907076
612	2.38581572598388	2.55963357287936	2.3956513024049	2.55473962836911	2.49812844237102	2.55375801347496	2.32100052858789	2.27290881679127	2.28827834426732
613	2.33980203447255	2.4894364652775	2.32335040755213	2.40466053615749	2.51283450188593	2.56360941206591	2.31916064053456	2.36306502314066	2.33660413679253
614	2.49165085105625	2.60241338426648	2.47246750294856	2.624688343125	2.61813817363681	2.63768008193107	2.5321801695908	2.54559233671314	2.45746578514904
615	2.43777241212845	2.6071220527383	2.45709378193083	2.57018870097518	2.59658596028227	2.62036425694826	2.38237354183465	2.43444556210801	2.35799976626328
616	2.47388396502602	2.6726753495091	2.53883810972495	2.60803540480935	2.70935429930889	2.67048122891834	2.42505105709614	2.50357336361244	2.4544401453054
617	2.38492547852816	2.58626086703907	2.44090986892624	2.55142870859186	2.59361643364597	2.66113319675133	2.43671502953117	2.41150228508718	2.43240442470137
618	2.40887391472112	2.50390558374569	2.36043843225286	2.53061478341339	2.55940069328536	2.55005385091014	2.32582837845729	2.3038193587974	2.37382935415252
619	2.4080324234365	2.54936897973528	2.46338380494156	2.54362676417392	2.58222092287345	2.65662761220732	2.4098069457526	2.4008408231083	2.41658878842727
620	2.3896664890407	2.54182104135378	2.44761371451899	2.56900139373248	2.58710186567202	2.58207409665328	2.3369765493299	2.26738776762027	2.31862408926186
621	2.49897553017489	2.59741255720817	2.41288272781055	2.60317472726576	2.53667598016801	2.56949808643375	2.46889913021342	2.40896962034434	2.37471471850473
622	2.4392869699768	2.54538677713373	2.30742881838703	2.49738615618349	2.620267037262	2.64775840015623	2.40968603057899	2.4526231407943	2.44256722872458
623	2.32204407496649	2.52464073656038	2.35837728098706	2.47027018229947	2.48320942559281	2.49295433239286	2.40185136159369	2.37484681370691	2.37374598951965
624	2.46891911024991	2.69195780096073	2.51953957757713	2.62884180088761	2.70478844087876	2.67994638912615	2.52586676394753	2.45536139952994	2.54063796284062
625	2.22433966327471	2.50982320045027	2.31317965130891	2.4078468326897	2.41176070694202	2.50055892359233	2.34762391824256	2.35998849672569	2.38590705166209
626	2.46477680687092	2.63590065978669	2.45750008430227	2.58081468812278	2.6125169382783	2.65241693381618	2.57490495713241	2.53753528583611	2.4802911240884
627	2.44886245025485	2.54011105357087	2.37526636662048	2.46998174557382	2.46855869758656	2.52150967144982	2.42340177925621	2.40334290423236	2.44441926343311
628	2.28853692897651	2.42657119812096	2.24603136462865	2.34003986845714	2.3809992274189	2.51549341973687	2.35629517109892	2.36967877941603	2.3351311381675
629	2.41960597157251	2.5866448876558	2.47885438729983	2.54597499076238	2.53570384031912	2.61535262539612	2.44990237838234	2.44587608382144	2.42016346825722
630	2.36563589970016	2.57742575161089	2.45354186595356	2.53940210520396	2.56493254785248	2.61789860422728	2.35895631696271	2.36019363421578	2.32730188364338
631	2.42022132149511	2.56813175319654	2.40010101918156	2.52163988890484	2.52939782191646	2.55388474241079	2.47519446682887	2.47497728142519	2.41829618635213
632	2.34838049013702	2.61730036639121	2.41610183070716	2.56810383929175	2.57028452057573	2.59025947962869	2.47825066245455	2.4512864407044	2.42828018149243
633	2.48949825080838	2.64922150995277	2.46796207690189	2.64779983425554	2.62235507965592	2.65873405368565	2.53166272588643	2.59046247352492	2.44277399172698
634	2.52760076637999	2.72999738872746	2.49701873116802	2.61574630663293	2.64299368849916	2.75472068106493	2.66963113214984	2.65040008386282	2.48049016915538
635	2.35637969017054	2.58389531221286	2.41826602208645	2.51266427520488	2.63922004231266	2.7120630174349	2.49331503653318	2.46984565792802	2.27834770648363
636	2.41739752487917	2.53647055092368	2.34454851951566	2.5428271217016	2.51859481307779	2.55530930867103	2.43405605246871	2.40923671174277	2.48049054595491
637	2.49001159592159	2.66655055479155	2.51791543260395	2.61119907927559	2.71655437875559	2.72697217188159	2.42801877131768	2.48597848600947	2.33979792829523
638	2.46617737649652	2.55574758685538	2.40360201546972	2.55957857051289	2.76249214616628	2.66884410808929	2.49649016883709	2.44690548148275	2.33454815866336
639	2.37561040338709	2.4802247042248	2.39560193645851	2.52892532923374	2.45787146402507	2.46931568009421	2.35546987379376	2.37245087227762	2.33528568784418
640	2.4159172441883	2.62275126187504	2.46058982685864	2.62938324295612	2.59531704284625	2.59764707584842	2.45279299201093	2.48723187440595	2.44690362233983
641	2.28602870071304	2.43049775851216	2.26680299156917	2.3856423198708	2.38679518599309	2.42762863402937	2.28619464361666	2.24567738223784	2.20338893053153
642	2.47934830490499	2.58964938769253	2.45754748047213	2.60485725449774	2.60282571025528	2.62998582123026	2.56872756494747	2.52330978545044	2.40139030938145
643	2.44312768407734	2.68590199343612	2.53861754389164	2.65400809155371	2.69332005427229	2.65490804732645	2.44943577465744	2.48945306882708	2.46096744040366
644	2.3685108866195	2.67227834017099	2.49222280923149	2.63707175435673	2.64730284241794	2.67257466924368	2.45862495955231	2.42682228765174	2.42192995518615
645	2.39281068796631	2.60500405122379	2.36906201413503	2.57701997219282	2.63662474100298	2.6061700807036	2.53711100816399	2.50956392858714	2.39842512462596
646	2.38139081312532	2.50257323621196	2.36141833675662	2.54370776840002	2.49955547655464	2.53797853775258	2.39372312477323	2.38701840481185	2.36375119701397
647	2.3511641230172	2.48736610930893	2.37935911380824	2.49266352856315	2.44885541879036	2.48118983018703	2.37587352121134	2.46972522005994	2.41460085225712
648	2.38650876773639	2.5921396431795	2.41532910748502	2.52324199618193	2.66948973000147	2.65021189107127	2.38662935204291	2.36541702617633	2.41006381332262
649	2.4020303277504	2.560726554304	2.38287241910158	2.51828913766508	2.54292515249087	2.60657457070089	2.40284836849391	2.31935693942066	2.40039070326639
650	2.35399893625166	2.46912360075233	2.42958022930195	2.52069875976089	2.51810699488786	2.50572492556912	2.33857176705359	2.33319594972267	2.33871980185785
651	2.3470986277809	2.38858774295353	2.29876529057615	2.40801356174376	2.46266947882766	2.51675971306979	2.36350288873045	2.25467186852252	2.29311109904731
652	2.39198521206511	2.53678447485315	2.34990199922889	2.50051580184637	2.54045330826723	2.52820920211595	2.36816539308142	2.37898571893825	2.35356961976993
653	2.4161693177729	2.59139459458141	2.4645166873448	2.54126564610935	2.62665137845636	2.66064996998794	2.44399238945421	2.42345809993519	2.41615754138836
654	2.20065297813284	2.55360947294059	2.41039635433885	2.49696037482396	2.52879417685758	2.55491908872452	2.32088540097135	2.29583883374658	2.33042078998271
655	2.32925791830123	2.44407555623416	2.26008237095784	2.46994337177592	2.44672661483912	2.4182006944369	2.30458740229658	2.32940463127355	2.3844857405563
656	2.49913144181468	2.69445761692549	2.55368075341322	2.66371514276954	2.67518635982848	2.71830164785484	2.47740052065175	2.49602884422889	2.45350416203429
657	2.43172260154924	2.61115574757767	2.4494397466249	2.51089322610568	2.56209483453783	2.53888884652136	2.44479397819512	2.36757780079943	2.4706346657674
658	2.446590922865	2.45348647130634	2.26962933877333	2.47633178560494	2.41344679722027	2.4965680024619	2.50822548254954	2.48323060185891	2.44300059003854
659	2.44928790582046	2.55679209338559	2.4525449889409	2.54072723254399	2.68478221577301	2.66961220404567	2.48151243185828	2.50708650810329	2.46068388014136
660	2.42127927960081	2.53669290529652	2.40433451891331	2.45260385151309	2.5809078520177	2.54292224176255	2.46907475118126	2.46988369752484	2.37816066687426
661	2.48433356084339	2.57405074201506	2.39855593987932	2.5601945458363	2.60840015023161	2.69570184894691	2.54239090989068	2.50402289664905	2.33543910629968
662	2.45887940648983	2.54814384029897	2.36741370771791	2.47409637957782	2.52776881580081	2.60415550797576	2.40449672569122	2.41190258754781	2.43834397446481
663	2.29362566167216	2.59259597464166	2.45760729034733	2.55147362862743	2.64250931223289	2.63697975398914	2.45488945213827	2.44377626333689	2.34012661504809
664	2.44845323686446	2.50864045140093	2.41482525171315	2.52871368596704	2.42917999097102	2.49131521692331	2.54990049926675	2.51635850825266	2.37182542775058
665	2.40509629359904	2.49948523913622	2.39548297573028	2.46084176682585	2.50083532420595	2.53891136082214	2.52240542183588	2.51399846243255	2.27377603463607
666	2.42527018191164	2.56880375370939	2.43981571867515	2.489150459826	2.58962964449131	2.68394051145663	2.42279367364732	2.41894085905804	2.39143860261064
667	2.39826147485054	2.58197183615778	2.49194347606974	2.55673440931058	2.58432360977069	2.63374870920658	2.49245095895081	2.52045061769906	2.49356466124847
668	2.42788166188467	2.5132858321889	2.38337256292029	2.54287243336753	2.52043988163014	2.55290229197829	2.4470050165884	2.3681960673178	2.27218684119435
669	2.27283741511881	2.39915285870192	2.25568186050774	2.38950704809503	2.35637824711916	2.44783515127063	2.38253728487431	2.35114046688555	2.33953241688454
670	2.4099483746091	2.56600850720647	2.39229404841041	2.50230787576604	2.58664852519542	2.62101387402667	2.34953067838909	2.41142510639571	2.39866344545487
671	2.44282888705525	2.59341724431784	2.39442178028424	2.5390491195725	2.59415515296158	2.54933397220285	2.41036046673226	2.37792139195827	2.40056603298451
672	2.45100632504793	2.51414891797429	2.38400751704637	2.5372469362607	2.6377689861186	2.55679224155905	2.43072561692531	2.48598445768671	2.41373886304245
673	2.41123334786656	2.62399920511665	2.46687382121556	2.552019072475	2.58541106869967	2.68048034387709	2.55164958495612	2.57693780681079	2.44328470282809
674	2.33005981468565	2.48515534084392	2.29773478057275	2.48725647958895	2.52853120607659	2.50112586888334	2.33845037071228	2.34303704980588	2.33386844380254
675	2.41154532324676	2.48659720816786	2.32739008230078	2.47603854575093	2.51467810147505	2.54646666085803	2.34276105970045	2.32873717711585	2.25265692953688
676	2.4119299831989	2.61080132777197	2.43242721297781	2.53985684763535	2.57318358648072	2.59470371450818	2.43487369192691	2.44567533588985	2.3756858648723
677	2.49274857731219	2.69094725671386	2.52507936599445	2.68572799692253	2.73558993506187	2.71578748080292	2.51042709013164	2.44163341078735	2.42297948786732
678	2.40591465665433	2.54259209192374	2.38973476520857	2.52129454906744	2.48675503334804	2.57458733954068	2.45088865366074	2.41521360343078	2.4534235952681
679	2.42670899395086	2.5295851126533	2.39129944599622	2.56759867916737	2.40264939044631	2.53643142444073	2.42348770543846	2.35668401995171	2.35884117967244
680	2.44475227126753	2.66131356606783	2.49658550018827	2.60945697015842	2.66251554486936	2.74180686746468	2.48619526207156	2.45347975531352	2.4288861610485
681	2.35404107420952	2.63975204964443	2.42024294218511	2.57968872140195	2.57820810181155	2.64937178510615	2.33565304419843	2.36879682515643	2.45100433535698
682	2.45595357693563	2.69847760093258	2.56073807355036	2.66120097046162	2.72549895120152	2.77672375221783	2.57367929160389	2.46548912558754	2.38335684129707
683	2.4429577744388	2.55457368191882	2.36800366998835	2.49335390957821	2.58616455300132	2.58699238621108	2.41221250828675	2.37157985390219	2.31297802803413
684	2.53714073153308	2.51959454786016	2.45503393028854	2.54756703747005	2.6192545211278	2.63741501865822	2.52903985942371	2.51767535978253	2.50462015544243
685	2.24165601881743	2.45584953336129	2.25541452542191	2.39569440588689	2.38784315799671	2.3760860751955	2.24930452349556	2.27147272385016	2.3142113372888
686	2.33350283609529	2.44962546456365	2.27721418433717	2.44066994197687	2.45921192531778	2.40499032276185	2.36423095997419	2.30582929398617	2.37454764368872
687	2.30478739299372	2.46940789675177	2.25377548986351	2.4344839189014	2.39389145815772	2.49280252651704	2.3319763290767	2.34916871560733	2.29009575323818
688	2.48624362031828	2.61023022513999	2.48416320427266	2.61322408606841	2.63559830480522	2.64858776816537	2.45070558583828	2.43308212615269	2.30447278569377
689	2.41306471394666	2.50461202480575	2.35287654868076	2.52565484521768	2.5314804387155	2.5626693486473	2.53689113059675	2.49254325400461	2.24506769373602
690	2.5278553366411	2.59999568661699	2.44299867820418	2.60162957761896	2.5279583021867	2.64670631781594	2.45434485004767	2.44956541997666	2.40509077649356
691	2.4649935701459	2.5994318303992	2.3813411144066	2.57837324776132	2.52845429360902	2.62706921392332	2.47042095351623	2.46390925492102	2.41871099320614
692	2.48918258103117	2.48212839134277	2.39625755995498	2.51196952717696	2.48520963887947	2.5533335152776	2.50994368560472	2.48390136212133	2.47873878180665
693	2.28704361108113	2.5492881620366	2.36212808855318	2.47166193765599	2.54767346210624	2.54096890532618	2.24433447461582	2.23065772932704	2.23708364852575
694	2.37246072165067	2.48874513820979	2.34614534378618	2.43367392531542	2.55334788290581	2.51079433388874	2.39357777302758	2.37801014016684	2.39270758370104
695	2.40743654272868	2.63533691356072	2.44003187890647	2.57027885790507	2.67712239605639	2.61210586299986	2.57989552338968	2.48977426212979	2.46860798953614
696	2.49648424306917	2.69910776222659	2.59929336386134	2.70121520271331	2.72879895162905	2.73191894210284	2.6820980626072	2.65354457073549	2.52769302334285
697	2.43601431815487	2.70088159655898	2.47125100643075	2.58484256663445	2.67769334558877	2.68589388373804	2.45631278431061	2.4410342170706	2.38637947936038
698	2.37622021915857	2.52263173146054	2.29957431966401	2.47129655155093	2.46709699891509	2.47405529053042	2.45854664428361	2.43189438112291	2.34203498067041
699	2.39630173574006	2.52092838265238	2.36766002765815	2.51651796978956	2.49927808365568	2.66657947616887	2.45786084445529	2.4487267433334	2.34871375207151
700	2.45833250390696	2.63221203843146	2.45751982586846	2.62770996674271	2.63343448641656	2.72405140055849	2.45159622608644	2.41551187626799	2.38043718386115
701	2.54072280034066	2.65207428897362	2.4744419322456	2.61250883222484	2.62768765052347	2.65732259056223	2.50150190928926	2.4749391093126	2.4517854417573
702	2.37058507706338	2.54866291608041	2.45004306593025	2.63697768319129	2.55207467615065	2.63567930847502	2.49084337071499	2.47477262902789	2.33021689138464
703	2.39170796953693	2.51692243310818	2.36332769240288	2.42820021143002	2.48843431884079	2.46002694226648	2.3404141290626	2.32182048398238	2.33220438690735
704	2.37131404755518	2.5934271642827	2.42769630920088	2.57046597238512	2.54597426272457	2.60835499032531	2.3473285634165	2.32992475108861	2.37863958452626
705	2.53171178107415	2.65163212482122	2.47750287202572	2.60052110709705	2.58620145360943	2.65817845170421	2.33990632668219	2.37498674447186	2.38001618735337
706	2.37941168788357	2.55067368216028	2.41517927522344	2.57535877151232	2.59398702246137	2.60455699143089	2.4748780438544	2.50064853574809	2.34699275915371
707	2.33655846952786	2.54036141818939	2.36725906707858	2.558035968261	2.51965262818802	2.60911585147437	2.40195774785305	2.3796000425762	2.36357642050302
708	2.411916766459	2.58968404766997	2.44028803123346	2.53720457659562	2.60252979805126	2.56696120722183	2.46308011557292	2.44819081454763	2.45059319582424
709	2.28808075302038	2.54733162437723	2.43223883733244	2.47045167911556	2.52639228600427	2.55589718197572	2.37805725908826	2.36243763851237	2.34075520173306
710	2.33057095769115	2.54824586913834	2.43634439755485	2.48535743526675	2.52231005093231	2.62606499222551	2.3687090321662	2.37724428510439	2.36946036401131
711	2.31516650671033	2.38520174454224	2.24232935259069	2.42477693140411	2.34295796022515	2.35920412668652	2.31915868765297	2.35584396645866	2.40420937469839
712	2.32864972746362	2.55566773432197	2.3483578227913	2.50278448366531	2.5218674009113	2.58997986691238	2.48275931069825	2.44360293331981	2.39974170073706
713	2.44163382596277	2.60583065506619	2.41684350958547	2.56229513744147	2.62575642258026	2.69976230218052	2.4037236388553	2.44902745999687	2.40004821645883
714	2.60053560583093	2.76158386827551	2.62013807591519	2.71189659996429	2.75563122726884	2.8370278814736	2.77738478990346	2.69985966164693	2.50435466765559
715	2.36927081165967	2.46305995764967	2.30356057682064	2.41232048221838	2.47164702377452	2.47477760015501	2.30939215270584	2.331237525727	2.40125361570829
716	2.47090681989721	2.5991473593427	2.41975844281782	2.52945737010691	2.64515390839327	2.67394597908148	2.44085023903607	2.45088403231467	2.33654247947827
717	2.28841928485466	2.45124151844033	2.24266689614635	2.44175547852371	2.47784168395443	2.50426227012263	2.27455851840361	2.27330713190172	2.37459166985068
718	2.374915511478	2.55976130404612	2.3814903450608	2.56318739159756	2.56780415686292	2.63734611492175	2.55077360406981	2.4561287711417	2.4659298509411
719	2.40771095171459	2.51318707173793	2.36604828692599	2.51333021054789	2.4947244065336	2.53978680300028	2.38249727148905	2.33795941192324	2.28608156935315
720	2.29360820634135	2.46581752360576	2.30058868271734	2.40223377517927	2.48678102385133	2.48334519604942	2.2935815238933	2.25112119035194	2.42473765490457
721	2.43289352245831	2.64059371797997	2.47125845347542	2.62428620097353	2.60727530268011	2.62890822165471	2.37476076982256	2.35800640475446	2.39222204548284
722	2.30321908237447	2.61444694120383	2.32822097383578	2.49125499077316	2.51788732266628	2.62334148929034	2.34288565070366	2.32347666694807	2.40839070325443
723	2.35691432782669	2.5010912215844	2.34085535507159	2.51641788553911	2.55217871444939	2.60373997649336	2.36529697888033	2.42513572629333	2.27323264718607
724	2.44368304152993	2.5195293062869	2.37548289333724	2.49480796774486	2.50392943351976	2.45864091847733	2.42560486210616	2.45591223369706	2.34359515987587
725	2.33462302536838	2.57665283525859	2.42865808399432	2.51652459606441	2.63770567110403	2.65438358499045	2.46956103701692	2.43717887861985	2.3474598344141
726	2.32322255168065	2.55219357071567	2.41786655630431	2.57363947301462	2.55960179522164	2.55881917388434	2.24030094939048	2.29722938133948	2.35891386554824
727	2.41216431242444	2.58496028723604	2.40419245848122	2.48855881424028	2.54396954507585	2.67620688561831	2.46449891856638	2.39547296263828	2.3845973808996
728	2.36608278700383	2.49483439884449	2.35353978894017	2.50329322773281	2.50937027480321	2.57027947475928	2.35813212853436	2.31373563056189	2.33355303369549
729	2.31888219384257	2.40861100668915	2.26316281676848	2.45225586028011	2.43833734380743	2.43245089429024	2.34480908721436	2.28095340790172	2.38119064972641
730	2.36420057371322	2.54914040608938	2.39687728921993	2.50218509601558	2.55865912035476	2.58172554202469	2.38311887539018	2.35650707635361	2.39173872486233
731	2.38217341375856	2.5016928880713	2.37825636300178	2.45177605878558	2.53854464998603	2.51964361093194	2.37257894537321	2.36291774309523	2.36139355197152
732	2.34757447591595	2.57108447214967	2.44188323603272	2.5698594139752	2.57971600240243	2.67388601413054	2.43759851312188	2.49910043545394	2.49609150447963
733	2.39860441784335	2.69580670745647	2.55641875903932	2.56348598275912	2.64847742908583	2.63736931990404	2.48231621095875	2.40688007325072	2.45504860914861
734	2.47611072041852	2.70593125372595	2.48652349168861	2.58372676914856	2.70161190265478	2.68163512134622	2.48662850197795	2.41686064088402	2.34232379012838
735	2.30927899095707	2.54681026252334	2.37637676173026	2.50360488402978	2.581872038885	2.60893422500222	2.43767035998427	2.38314860241805	2.41005191788075
736	2.37233558376629	2.46881019335693	2.37254395638699	2.42755352868709	2.52617652383461	2.53120047636066	2.34060976089075	2.28109852151536	2.37586021119386
737	2.32435565401022	2.53008579764693	2.37027760485089	2.56404601336842	2.57437514808541	2.58140323973223	2.43292299873128	2.42212015192871	2.404663571599
738	2.37791056577206	2.49686255465208	2.28048438469581	2.43537664596439	2.44473277076492	2.50127544186624	2.36318249662585	2.37310801717798	2.33228266155305
739	2.37683444297342	2.53290204427481	2.44791565415612	2.5365900696157	2.52286719833703	2.54503562128688	2.53464766893026	2.53252616289833	2.4065227517935
740	2.30180892528141	2.4723409050726	2.27941914463581	2.49055245590123	2.52076572342702	2.5856189598172	2.23912536560736	2.29203006547876	2.36343470418672
741	2.47666445732504	2.70474225900182	2.5315332604753	2.67334363121043	2.81085208297659	2.75037157435452	2.51637705681	2.43926110069502	2.50939665131179
742	2.37583697430473	2.5933479062552	2.42491719786766	2.53553384183852	2.57590698318955	2.53949871323134	2.52339423064428	2.47550613111176	2.25626016435686
743	2.47647654791791	2.61642630869999	2.42642724764769	2.59720867041946	2.57807673853679	2.65679887300245	2.44711956910016	2.49235353790828	2.39879597845219
744	2.52164124882362	2.6605631413239	2.45348269619651	2.58150025949682	2.60795815046643	2.66376577164031	2.38360977474984	2.40703676236082	2.35324593392905
745	2.45381739813206	2.63796981428876	2.45713540723691	2.57201256127764	2.56886955279786	2.64127430056074	2.53714039940996	2.48902212847237	2.35197957721376
746	2.35414404280346	2.56217456596431	2.37351638215762	2.51106113362369	2.58574288970823	2.6178902743812	2.41210930965895	2.39274602427178	2.39972438639346
747	2.3381214667079	2.58709622869449	2.4153537195937	2.59342806382896	2.5412022240053	2.59045830973956	2.29666416283764	2.42092929369731	2.3803968330887
748	2.27080163929522	2.47479007895202	2.29137964601481	2.45049909113639	2.51152225902443	2.53224354222466	2.40670633687549	2.43634734806319	2.40975716175644
749	2.35532290343518	2.47443675013085	2.32359503337877	2.46081169242707	2.51730924761996	2.45351056831846	2.34634346065876	2.35807583513744	2.31892433264858
750	2.38621985621246	2.59028196145935	2.48397862681722	2.61334157784838	2.53226509363909	2.55317258543714	2.49865022336017	2.41982054083592	2.38706958326931
751	2.46045338441463	2.5364063624458	2.43729158350199	2.5643377863985	2.4692063930645	2.58857213728105	2.49325810419951	2.49687362323934	2.43079212278228
752	2.35541361651651	2.53736291742862	2.37239427464386	2.53792713137333	2.49899971494881	2.56871398050784	2.41032165824439	2.38660057730768	2.31012091835415
753	2.39735658439744	2.5445219385323	2.41650195487403	2.49593030620411	2.62262018040093	2.57558932602513	2.32302656812782	2.32648871989892	2.3464111968577
754	2.54563643286494	2.76180815189597	2.62692024884431	2.76889310865759	2.73737689163924	2.81083710995033	2.55245890584366	2.55036567813108	2.51272171197285
755	2.40787822051523	2.57660357423386	2.37770581965595	2.55696991508839	2.60973488460624	2.64869987188226	2.51761274988891	2.55107571287239	2.37987670063963
756	2.4868398187269	2.70198760603884	2.51047400828873	2.68205028461897	2.73217959744879	2.67107942676804	2.51045376363187	2.48215918944418	2.45940008284695
757	2.42637834696106	2.57662721124194	2.54451225202234	2.57781373715067	2.58335247343077	2.57724572338642	2.48062715685779	2.44217892195628	2.36615759770566
758	2.4311215914717	2.53264907723346	2.3525416488504	2.49643217424349	2.57786174929964	2.57804182495986	2.4506780522692	2.32596394913179	2.3160478626128
759	2.40941270967166	2.60383112144017	2.47741214252026	2.58064774912441	2.5858783519693	2.64887937462521	2.39862211834948	2.38290712624577	2.45718088589319
760	2.42328492354323	2.69165131917383	2.50355034586314	2.59486353264152	2.64958142303885	2.68369977402022	2.36114258298687	2.34995010166135	2.35640570783363
761	2.41889741656337	2.60800125221337	2.40561645372015	2.55943625193939	2.61168469400994	2.69232537694413	2.45820061005829	2.43248367721354	2.4630160752999
762	2.48423796458985	2.67724744986318	2.47779074990627	2.60303691183375	2.63194645278327	2.66432994283264	2.42823844380835	2.39244827085163	2.49106014867858
763	2.49660619363251	2.73753001058375	2.56785205143735	2.67780251256954	2.75941317860813	2.73255717971673	2.56542848804036	2.58702768186	2.50699810046831
764	2.35048843299257	2.41753197867287	2.33562353899636	2.33667865513322	2.48706169467355	2.46606664115752	2.43707264750585	2.40148537037403	2.41490180405705
765	2.47698632262184	2.61431335606782	2.40154149633969	2.63497814946011	2.58194870848005	2.58176498172952	2.40296261431254	2.4372910922713	2.33423333041596
766	2.3839212293535	2.67741393894003	2.50534122347683	2.64289878474492	2.67665752163721	2.63921090759676	2.31983863570655	2.32104957493975	2.35114204773824
767	2.45493434573764	2.73131727273951	2.53083259723828	2.63556103639656	2.70679530218273	2.81130393990831	2.49381773477647	2.48663472680158	2.4209475922636
768	2.42200730043759	2.66725526172382	2.49994906898373	2.66101016780495	2.65353288164387	2.71976511534964	2.58352779329602	2.53211452121272	2.43672675540464
769	2.35312929441458	2.52259595874426	2.42474491912794	2.59291466473279	2.63052993456694	2.64967162429146	2.41549090840185	2.38596720344715	2.34142118634519
770	2.37947361487325	2.49690429049177	2.31017099643355	2.49415623985759	2.50386858063956	2.5689446382562	2.35104978431244	2.3889061164025	2.3689613293544
771	2.40805681795617	2.5512983268561	2.38044772287709	2.53129218731434	2.44954956857817	2.51754720286158	2.39928030780909	2.40947589501559	2.47594614521123
772	2.37963100928227	2.53263973751758	2.39470576164444	2.44910846140472	2.53261436576565	2.54820496049185	2.38688414348071	2.35629749288511	2.32455233263226
773	2.24002735878762	2.53454828849037	2.37352078451552	2.48481243664344	2.51840817487951	2.58776402110832	2.37887295562928	2.3498550256229	2.33428909373305
774	2.32212417144811	2.46343542835313	2.35058527017904	2.45779924678333	2.47704648108979	2.46333708130352	2.3436963776582	2.31034717385093	2.34567907904114
775	2.37658147119042	2.46033653308408	2.3185569891525	2.42798346622752	2.49843004604334	2.48920656884626	2.44869759754526	2.44445780882505	2.41874932920505
776	2.32081442313091	2.65997829473529	2.48426584051066	2.52350245566191	2.69798843170824	2.70120640964632	2.47445062264893	2.43108298420158	2.39967778469098
777	2.41810088518481	2.49731321306089	2.3955327010101	2.50165218476301	2.54313780490275	2.50757584300657	2.40858442361954	2.41920974313249	2.28414572318684
778	2.43476494649736	2.67885582268913	2.57739493490517	2.64960533828907	2.63572465679652	2.68343703983972	2.44943881791613	2.42022792462344	2.37423065661602
779	2.40130041285731	2.56689658161731	2.3819399164646	2.56505296720642	2.56105419153746	2.59155454336178	2.40750964390393	2.33932442740034	2.42543599553767
780	2.37764405552047	2.63422322418464	2.45278971169463	2.61110624374133	2.64314998487968	2.60643195422392	2.39525867135075	2.38416585238944	2.33605222345915
781	2.34326654421989	2.57963753384464	2.45878729372369	2.58256408031071	2.59320701060624	2.65815392282219	2.430220637169	2.40287484869975	2.32488718673841
782	2.44002110530556	2.58795627821856	2.29396673619975	2.50395993808638	2.55831786188789	2.63753573228965	2.51154967822603	2.4844896545499	2.32185864551579
783	2.40318014250643	2.6197185436561	2.47086878102209	2.62211670441017	2.70027492578812	2.6694041365259	2.36908801009108	2.38484113153292	2.34734863829518
784	2.33729156407912	2.62813207688687	2.44240554099011	2.52276799977625	2.65473719425674	2.68918730233444	2.37912303409931	2.36322702433016	2.37509507270816
785	2.39803057828696	2.69201323101112	2.4405982342524	2.62457326153565	2.59571806662584	2.7454573167407	2.44735516155076	2.49530263822843	2.39913101941619
786	2.39282282406319	2.48244326313127	2.3792156882251	2.57302127564387	2.49413447458757	2.53528443097949	2.43109207577366	2.42613644350975	2.27425532298904
787	2.42019499209377	2.54892850863788	2.44568134879416	2.52352541290747	2.46069560414827	2.4975740564844	2.50351259091428	2.42863610358072	2.43324196076398
788	2.4870407855727	2.68845031673423	2.59288125321165	2.7329312405037	2.66626587541678	2.66477793665433	2.49843791128671	2.50957782336151	2.40288910615408
789	2.37809607729027	2.62688589735257	2.48164823819287	2.59879687611792	2.56491233862728	2.67499996715487	2.49575926158955	2.48829170469367	2.46747493654924
790	2.44788330516366	2.68761843488155	2.52267592950733	2.6298918706422	2.71825209609838	2.67384587671309	2.47025370273508	2.38916679188974	2.38778939652846
791	2.46185940566749	2.72137937960687	2.54707379158326	2.70412765691531	2.7832371955012	2.70662233713725	2.53347055916812	2.49968302829619	2.49753412219691
792	2.32419536352143	2.46445275837894	2.33639413740673	2.48018735377938	2.50601314744476	2.46812354906229	2.28363774713358	2.34345055066906	2.36178957908826
793	2.45766020099213	2.56552840364822	2.46041575967075	2.58368757106845	2.54757604833686	2.55561613486187	2.47729484729916	2.52596698912783	2.42165552532052
794	2.4538346346865	2.50689785260992	2.39914003559519	2.50769348614751	2.49557729749445	2.50102546460646	2.44535523774124	2.44255405525118	2.37364476756736
795	2.47985130863686	2.51734765067099	2.30836895110984	2.50492102904684	2.49472553863712	2.52418636248495	2.45220583254956	2.47546884145587	2.39518598332228
796	2.38537722950463	2.66947725716805	2.49306526347299	2.64935610200447	2.68451898238624	2.69463143534069	2.46003022641651	2.47467867528227	2.45020753242929
797	2.3770461031089	2.64968889351832	2.48318601646011	2.60015567159006	2.63817750802292	2.65497118080731	2.3972878282145	2.39038431035303	2.41860693080159
798	2.4527037673385	2.61270047756006	2.4591233455112	2.52567595150203	2.60007996216825	2.6188336778738	2.4404257570374	2.44144000482345	2.38919988208037
799	2.2998664088887	2.56651054914173	2.40076272372775	2.47899461398053	2.581028512585	2.6121454480807	2.52108433362276	2.43624867541686	2.32557141276926
800	2.45575969314818	2.56254457257428	2.42526243415028	2.54181005879017	2.57567308011389	2.60071799827627	2.59832980029534	2.54497544128143	2.45873743656044
801	2.26413735843599	2.54536466110777	2.35753195426387	2.50586362709793	2.47413965439195	2.51665612069805	2.36234779389648	2.43599317305704	2.34042434840673
802	2.41598381386862	2.5778610109832	2.39377890804219	2.53510185513269	2.57342864259445	2.57838393516984	2.39990787376239	2.34603379225842	2.32538155098837
803	2.48751680423527	2.55821230570169	2.46114086599805	2.56446510095696	2.56074927236486	2.50688684834624	2.49692383405126	2.47388917103554	2.41416794785966
804	2.30505384711078	2.5676987695801	2.43521250030775	2.54005393285609	2.62602818643841	2.68460246779549	2.50298638623756	2.42465627705742	2.38540411127174
805	2.39753224509399	2.59729974448059	2.40765117087808	2.57009096351106	2.64272550457582	2.66435595575164	2.37408802908956	2.32170146920084	2.46390604346748
806	2.39818172427809	2.64284884476036	2.44952999601669	2.6280877088609	2.61732585997738	2.67758915083017	2.44306914515621	2.40777542424119	2.39014625562213
807	2.4754373471974	2.73378478330128	2.50383139325427	2.66770482972831	2.66932641776563	2.74983969109196	2.56313129147273	2.55084375869133	2.55681216750499
808	2.42947349171048	2.55316249931927	2.39929208424105	2.6077474687879	2.63544390444299	2.60660746466742	2.42287800376261	2.38459508433091	2.36921447786898
809	2.37291243728834	2.51266302514162	2.43459354018951	2.53436795431666	2.49658113880222	2.53681600632017	2.40921917486105	2.4227026248191	2.42087357317775
810	2.40430589206847	2.59368423738277	2.39552901174598	2.54265511328962	2.55111314943949	2.61132535379018	2.39149857925874	2.38569112659777	2.37310576990211
811	2.46050944971683	2.65832606522228	2.48517512096203	2.5384764549468	2.6626015635639	2.57726417101908	2.42335056686557	2.34692769904127	2.43949295549341
812	2.43814741676601	2.60864497965058	2.36762469894062	2.45330041563729	2.62822741763108	2.65342089493173	2.43916447613241	2.40582741704055	2.4416373013034
813	2.35346413260897	2.48283884529824	2.28724143907328	2.43421219565355	2.40188659728112	2.51491695786606	2.42582537737781	2.38995043486344	2.4644335552536
814	2.43790442695701	2.52853057634352	2.38691206506145	2.54371783096735	2.55150963205083	2.59314809104736	2.41791409172081	2.38730528492216	2.4261699574785
815	2.43300863431336	2.65765454335073	2.52331398978255	2.53336666017359	2.68129712888398	2.70488894410177	2.46862009231697	2.42244850429544	2.38590729743049
816	2.42400389640098	2.46382887189301	2.34827763238413	2.53651442288507	2.48424060212696	2.51820545065402	2.3953663134187	2.43016998895937	2.34860031688745
817	2.57939937218226	2.64554833616023	2.53059858099963	2.5837824355966	2.68182719604994	2.70690892739781	2.53098361229218	2.48617876339402	2.36474554718913
818	2.61047727871869	2.79462329925717	2.58121024420449	2.6800071920112	2.70895164008542	2.776123294176	2.6700305951757	2.6085058816671	2.40919071448389
819	2.47807864693518	2.61855749902221	2.44241113195568	2.65787471190686	2.59685259996039	2.69079861513496	2.50336734411921	2.424086229944	2.39669917176444
820	2.42830961042953	2.57205929758193	2.48277052484915	2.55941956295955	2.52567072475413	2.63640381737244	2.55511617382044	2.4756050658477	2.47107678077082
821	2.43520123627248	2.56610869641638	2.40813609397026	2.55840812053047	2.62310181947188	2.64206059573977	2.44089148736263	2.41549214753981	2.39480494125187
822	2.43691437756457	2.60716030518759	2.47913855093703	2.61494549637907	2.73310796661607	2.70256816792249	2.44216188323526	2.42162070995922	2.43397421272924
823	2.35039742600828	2.51219599086761	2.33507392036658	2.42287935712702	2.48198041092107	2.51708607056543	2.29776647226329	2.31628397405227	2.35145231246919
824	2.3444201856488	2.5557160760072	2.43396599309964	2.54458382791764	2.59913570036882	2.65363855898993	2.32891982996939	2.35623147632223	2.47403151735079
825	2.45854378127226	2.57264075275277	2.41614820824412	2.48823493166843	2.59898994807672	2.6417961515785	2.45745626190984	2.45508846961196	2.42104863956998
826	2.42482326145138	2.5355472313361	2.41023254671394	2.52091137102926	2.60425311181222	2.64355761598391	2.5292211035097	2.51028852067021	2.34227686787715
827	2.33698273646627	2.54068144167543	2.41558150496713	2.47069686560037	2.51423147154519	2.57176441967293	2.47245559409795	2.38801397023678	2.43311589377868
828	2.34265717572742	2.59348656728573	2.44558983033772	2.59195672661555	2.51767751208621	2.61667778991891	2.36620281094256	2.31523574608451	2.37054675334279
829	2.4542353298545	2.66097067129866	2.51552240959266	2.66970357458462	2.66360361119742	2.66519244957708	2.47954954018662	2.47382448924335	2.37256449895156
830	2.36158062286391	2.6170327687571	2.4729809123416	2.4991379556295	2.5533092475787	2.61223094941915	2.41330598176737	2.42253840045686	2.37248877883616
831	2.37950970953159	2.59275003410459	2.43477551261379	2.53854807859425	2.55099430217061	2.61508212803858	2.41504988829324	2.43520519990888	2.43097613084799
832	2.43232725760183	2.6164876027546	2.44493362248436	2.55490994905227	2.56757383797008	2.63439538133881	2.42753139160797	2.37589022784855	2.46095828817686
833	2.39206545481493	2.46135830212943	2.33522488686853	2.46562999370923	2.47505373940272	2.55029229412688	2.33468313567119	2.29859509631738	2.39711372158926
834	2.46019657355903	2.60681035985091	2.41975906030897	2.55769292776837	2.62557646848472	2.69881850291555	2.49765721663554	2.43145834351796	2.43766671786664
835	2.47157708617285	2.57246840121484	2.48596676558932	2.59568896539383	2.55531631922625	2.58156120575364	2.55190749678059	2.50753199697831	2.45020078382374
836	2.30958554455782	2.51936824313677	2.36337908856827	2.44616655634931	2.4792225571892	2.54608220695937	2.35320398206381	2.26638613635595	2.30141466924068
837	2.37415562855729	2.60239605149243	2.42286502518266	2.54637412311114	2.60630695950388	2.60464970234118	2.37115009683929	2.36345235410525	2.39422385929805
838	2.27476139810494	2.5606473256254	2.37821214811943	2.53430503009294	2.55252321765571	2.57327781053352	2.42101982940453	2.43381800814264	2.48146596245395
839	2.43682962361429	2.51968512963578	2.32907978460282	2.49116320274025	2.47132887640646	2.49582971234459	2.40736244672771	2.33825933249922	2.35975740494656
840	2.45315478347568	2.57842808615975	2.47695608136833	2.58105105693033	2.65901413917859	2.70506668132328	2.43089387229259	2.43848414837749	2.51483356244368
841	2.33450371169942	2.50075298234602	2.32935958073739	2.46638936117348	2.54649895355894	2.56861268143964	2.36118302870024	2.34090527031572	2.39948989868571
842	2.32298384029683	2.61896669267875	2.41899549727037	2.51995332826586	2.56512639530457	2.62606756177711	2.39020459442145	2.37602175627195	2.38303979746453
843	2.30118012770606	2.44632162434782	2.33235865945976	2.45088425278881	2.48349907868642	2.50864639436371	2.31359620444024	2.31084899553813	2.32172010049939
844	2.51348141973289	2.73617474254987	2.49158321274121	2.63019483973361	2.62553438428865	2.71923145179726	2.55034949414469	2.54285702082685	2.50121650248266
845	2.46732120213109	2.65808773839418	2.54072239546174	2.59456381334108	2.66399024853753	2.70366857228978	2.5639395219318	2.56022666631425	2.60374199048458
846	2.31804285453901	2.44994883978841	2.2190826663583	2.38141822651289	2.48449503839416	2.32821359963575	2.36740832871987	2.32837956197261	2.23567294050082
847	2.3296561731518	2.43270212829982	2.3033711292165	2.45268672873519	2.40779827709662	2.44980297288967	2.33837252503174	2.34375297437395	2.35730313572516
848	2.49750536185954	2.69931486118644	2.45712520792357	2.59666727077552	2.64450757115675	2.63870008094312	2.5679730305112	2.53384445065179	2.42176272894952
849	2.48017703420527	2.62137827978789	2.51333014745541	2.61491530538311	2.67397196959619	2.6701479063318	2.43513910056098	2.47413039696636	2.44820280174908
850	2.45142513295553	2.62206851398219	2.43235248015144	2.56412915257536	2.60242269024008	2.6226741649787	2.49559495702889	2.47242898215126	2.41975961607625
851	2.27898932253347	2.37976209786196	2.27353826535234	2.41219886849424	2.38605225407552	2.49581030302158	2.31569431389732	2.3236658283075	2.35156231061472
852	2.49907463639909	2.61938220947661	2.46931064456362	2.54897165206831	2.65157974426725	2.68664870490412	2.43075149101561	2.39485910698742	2.52693027882157
853	2.37201764083003	2.57441259050213	2.44446777040431	2.50502104065464	2.53517134022265	2.57261368576178	2.44985932127458	2.44823757315807	2.35741196201294
854	2.34965773160152	2.52244486077265	2.36564684782166	2.49287482374338	2.46968373122207	2.61468395120601	2.41033299326684	2.3771304925015	2.32243503478123
855	2.32179522515063	2.48900499349161	2.3381472154915	2.44412266957146	2.48496134432105	2.55133106060684	2.44495278552404	2.46730994362675	2.42078950562446
856	2.37746172082806	2.5941873139084	2.44280053324114	2.55373434772691	2.545747344756	2.64470602368765	2.4584922493446	2.45523364284144	2.42842063698977
857	2.39108629096749	2.70141396966846	2.45519783325881	2.63602586899429	2.71996859418432	2.68755625923901	2.47890112802271	2.40698370469858	2.42616038544432
858	2.3663487812454	2.51101243650792	2.36502795951809	2.51782710070282	2.49327460452898	2.53197112458239	2.46453217201576	2.41837715770958	2.33383622013443
859	2.28220862575331	2.49509650079951	2.33074326386733	2.47021740977862	2.45936693804751	2.54670055951951	2.31289429545678	2.23951714202694	2.3925361033791
860	2.38277959679786	2.5916743791886	2.43794404657404	2.50973399057273	2.64271914182166	2.66340728292472	2.42529503343344	2.39832188032357	2.32478644376315
861	2.37726024393258	2.68669773070309	2.5340850892783	2.59202520588889	2.64668802169166	2.65975422344907	2.35937360428363	2.36206644741746	2.37986331851963
862	2.44039608168319	2.64430896635806	2.48517403121613	2.63035641066141	2.59114023398284	2.64416825914687	2.43621731019351	2.3869099779721	2.38393920535927
863	2.52951140391255	2.64509690954629	2.48692030045647	2.53546652798321	2.60282479106299	2.66535506718241	2.52076738677103	2.49406738129381	2.48871759292339
864	2.39446262741578	2.62848715170907	2.46911389778334	2.61733312910095	2.60719455727017	2.72379756364919	2.42131803000735	2.44898305364393	2.40940033301861
865	2.35533865690933	2.62210015990744	2.42112419123098	2.61941385958738	2.61702444392858	2.68297587568975	2.44398370233579	2.49241675585206	2.4956629098365
866	2.46154642723158	2.62555795137177	2.49749786807129	2.58305913209127	2.6135091879337	2.71420648339141	2.47928786789034	2.47739317642877	2.42138378364172
867	2.27007719737237	2.40791090209934	2.26174084146827	2.36994996740595	2.39715793209228	2.41500896471886	2.25140957628606	2.23893696217909	2.35400098777873
868	2.44375802391174	2.57155253407298	2.44703307622223	2.58996209523607	2.61694955263604	2.61110079591406	2.53748400033769	2.51402975492244	2.32178757264558
869	2.34296098510984	2.5823757680453	2.39507403907926	2.46674381171488	2.57850883455766	2.57021284699886	2.31880577389237	2.29381689038346	2.42329025145697
870	2.4218763632647	2.57471890792655	2.37929969330391	2.57606912085836	2.57793440580573	2.64461998856661	2.39353538474094	2.40482193655192	2.41015562315739
871	2.35941388781082	2.64624990236542	2.47994388956396	2.53930059278575	2.57997632385537	2.65678057234334	2.44531830256813	2.46860084810188	2.41847475211871
872	2.41444958446727	2.63960957310063	2.54007423885135	2.63013908459227	2.66312290668333	2.74893961530755	2.4760831304385	2.4774844602374	2.45012497194165
873	2.34177806600746	2.49833631330317	2.35142169326588	2.45517808192386	2.53679266149164	2.54871278543595	2.37303485091314	2.31649047193944	2.3336371488938
874	2.47949565843134	2.57880679590084	2.41383530259968	2.52614505632356	2.55028122985635	2.59222191990097	2.48467900034424	2.44544819451222	2.29242681890586
875	2.3419933306459	2.55810197598803	2.38426891950909	2.51145995821578	2.58398591105184	2.66997143279361	2.43987238908402	2.39026639093552	2.42963797870786
876	2.41995034279529	2.60565284699123	2.44981919696303	2.61490014362917	2.54686773360217	2.63402373418191	2.58465613252987	2.53625550974235	2.36686255285499
877	2.5561503361003	2.74263851336269	2.54358579900028	2.64118797071833	2.6179146347373	2.63699943838703	2.5687972588529	2.46186263653591	2.53629800314892
878	2.31787284999603	2.48236547753732	2.32709691629424	2.52347042975117	2.52566787437257	2.50688767653853	2.33574742748859	2.33765445451527	2.35140035176099
879	2.34030566163214	2.42546853685605	2.3358677066927	2.39993096605666	2.35820986344573	2.40217013281798	2.37071017965944	2.41782322681858	2.41256344496044
880	2.377415926649	2.5968437273519	2.46362311065535	2.54330110363361	2.57414884806624	2.6135929041323	2.44240485462024	2.41885459779736	2.42169641944215
881	2.29452912570145	2.5214503629694	2.34460484910324	2.48833809180363	2.54649987440277	2.56011905544079	2.37510694555554	2.34256476167539	2.36973216554452
882	2.36076941645731	2.65201972138429	2.48810449581876	2.62788708497886	2.61785282953897	2.68000091207579	2.51599483919308	2.49080886070431	2.42921437209544
883	2.30389065566418	2.54586441189851	2.42675177832822	2.56712377341443	2.62481899455038	2.69191611380654	2.35322297125707	2.3348705130846	2.32477574844999
884	2.40386345864469	2.5295374310614	2.36779338958243	2.55213190309871	2.60993883306153	2.60614449736726	2.44676107604989	2.41351633795945	2.43307805759195
885	2.48862780226965	2.66301702590284	2.5035974105778	2.59480811288786	2.64973310923846	2.61830927864425	2.47297945730664	2.45167614569568	2.42977258855129
886	2.4313848684363	2.70811983381357	2.46136191796237	2.56529777146667	2.66803386480711	2.73159879908657	2.43439299206713	2.38882284920252	2.44390579394806
887	2.3780392844946	2.60863479476161	2.42495439883173	2.54718808414658	2.50412046985391	2.61106651269301	2.55382010660287	2.52055273532841	2.48903166063837
888	2.40289821292833	2.49404351218199	2.34443920471085	2.42556398109495	2.45659080048851	2.43263955537543	2.32991491114145	2.37167656020804	2.37339956414684
889	2.54528492303518	2.64454959682068	2.48027259763063	2.55169143049607	2.59643221644514	2.62253293748007	2.53132033601213	2.48960107607912	2.41738115030869
890	2.33119118981082	2.47378636352954	2.34113213323045	2.48610641415293	2.40188773784931	2.48494718727488	2.34859714793279	2.38231876193324	2.31864253569306
891	2.34996962562516	2.53512226148762	2.38908161848967	2.54767837137658	2.53154990794577	2.6009221056949	2.43042815957893	2.43302329027967	2.35467117154644
892	2.4848680332264	2.55008472672676	2.40962538453545	2.5316985934484	2.58236522958145	2.57369897224737	2.51060891720003	2.53429675807448	2.42625769007535
893	2.36568529652727	2.53312162295366	2.33625262792046	2.51602904574155	2.46939945092451	2.49979576892056	2.45111242992298	2.44244299353248	2.34890407544826
894	2.4464254260172	2.59204105346815	2.47845974493571	2.6508664291753	2.67798105517107	2.67253269464161	2.47320006202706	2.40791758547019	2.49089577174989
895	2.3798631284008	2.54887664368555	2.29742544910982	2.46900952605202	2.50346037417246	2.55276573380627	2.3641806753907	2.34108571754063	2.31786312554363
896	2.43711463611825	2.61361906790801	2.45622293102908	2.51135924580558	2.66849036015302	2.69968236469462	2.49550986699874	2.47136379417645	2.54895617536185
897	2.38870857185896	2.56519118208998	2.39470297447908	2.5490581700447	2.54494703034158	2.48122899718288	2.4523927847699	2.53326131081521	2.38878732972667
898	2.36176766439121	2.60934163958107	2.46230367250923	2.54263356034253	2.58729962897407	2.59454383887555	2.46953619505021	2.41753310150344	2.41847110619765
899	2.41070145844723	2.70052541694426	2.50413659659381	2.5436687625445	2.59925438007896	2.69485245142527	2.49805483539273	2.39274755423426	2.44297841935741
900	2.42866756535499	2.58225172702229	2.44863245038637	2.63310463244883	2.599632345842	2.55587842709582	2.40095467874442	2.34589566171642	2.42446823698108
901	2.2900144547241	2.48243435227413	2.34552968513466	2.40756686094094	2.48281173070966	2.48351962284338	2.41520998232964	2.3752461714888	2.35059982944219
902	2.41866844135365	2.59457455820508	2.41926677302369	2.46420597657996	2.63362850978343	2.64404988268341	2.4536413527373	2.4232755996431	2.43377812864156
903	2.35259995722525	2.57359292915529	2.40140309080712	2.55069888808888	2.55975839179134	2.56308630917295	2.454635018016	2.40000363712008	2.33159519031903
904	2.45194367861184	2.54857735042143	2.38281057730861	2.52426635981157	2.57424860899971	2.58518929283866	2.44674734638015	2.48500911937202	2.46461095290433
905	2.3886371841887	2.60122949176268	2.42713732108931	2.56160642790555	2.69698167849474	2.62821850378035	2.45947839899088	2.45408878386308	2.30385068237184
906	2.34914942828696	2.59856461875151	2.46711170675207	2.53330196034379	2.60124975353247	2.63187715078039	2.49897751175699	2.49901091111531	2.37023767140898
907	2.36750493122083	2.5764276633653	2.45007702901146	2.56781068745621	2.59831485307113	2.63132390780994	2.43261587717728	2.41890156114862	2.38270498213166
908	2.39874645761866	2.55729289117698	2.3782653557497	2.58111520585058	2.6001628751038	2.64680203061477	2.47738394141414	2.47008169783012	2.30586223007196
909	2.38955521940732	2.66666683560048	2.48600550293837	2.61071122272915	2.72616573196171	2.75674576298968	2.44618304416162	2.45792816968202	2.40479221363523
910	2.26912729116416	2.44163005062004	2.28945269402105	2.47079648343975	2.32286509279961	2.4192016761139	2.30116475400565	2.30261676112905	2.28301034892954
911	2.43100451629138	2.61304080488494	2.38674119492274	2.51839580913216	2.50574220204067	2.62969528005719	2.45438014723794	2.44965987722564	2.45404191380799
912	2.41120999666213	2.66451557135652	2.45507544940174	2.61292769045367	2.65214037798381	2.68801540554397	2.56170227816204	2.5437777357822	2.41227653068191
913	2.47162854266084	2.61132712906432	2.45946189475126	2.67964708291404	2.61107041462817	2.75633815934433	2.56082053178711	2.55491502816458	2.44711491002505
914	2.38495980486388	2.54844548865429	2.44564185951028	2.58316970537935	2.60470566244308	2.62624380282612	2.43365201942956	2.41019223774581	2.39961283128663
915	2.46752337169488	2.5917702602133	2.45565994696045	2.58251773460649	2.62766045509697	2.68899248386642	2.43532749937101	2.45616552595834	2.2916046207412
916	2.41098518893352	2.56316252192553	2.39960634024191	2.53093572623152	2.53016554930998	2.58830844690949	2.3986129871187	2.34900500523765	2.26953354972626
917	2.40387324178704	2.5192538907065	2.38369171096592	2.50258413747161	2.48116531280163	2.53977937238117	2.43283910232327	2.41890413313634	2.36736439825916
918	2.45438945047511	2.5762744216241	2.38971203412537	2.58504810062981	2.52457389233225	2.58121114145917	2.46339433440249	2.44695850789794	2.38619470818307
919	2.42421041551432	2.5979977681716	2.4331623558681	2.5015991926384	2.6062488691436	2.6150143874856	2.39078844279374	2.384162298181	2.3935522523083
920	2.3718614417328	2.57166486901554	2.41958811355504	2.59251610360502	2.57451496581814	2.65279945532262	2.45521838228309	2.43394235736768	2.3525029018712
921	2.44545478655314	2.65037684610592	2.49059494868755	2.63518650802457	2.66888329154105	2.67645147322243	2.50382547162408	2.46752424210985	2.42532781738275
922	2.36172914219147	2.52731341451397	2.40433812516286	2.55080996005572	2.43908821919893	2.49001876830378	2.31892943852637	2.33632142308138	2.45043201455857
923	2.37372347780736	2.56637843471188	2.36964298494322	2.47381565303682	2.57536526305577	2.55049626542746	2.42820070886569	2.42728972185795	2.44353270134837
924	2.30285642566297	2.48582118555846	2.33291847010181	2.47460194883092	2.51819133784039	2.55915637518315	2.32723752077543	2.3141481763025	2.3723721240308
925	2.34606996379685	2.59911633074881	2.45496917755923	2.58018321995464	2.65363453045101	2.7008846254097	2.42763200695658	2.32898425059106	2.36810006012262
926	2.3995417250322	2.57685027614933	2.35632224426479	2.47175526307201	2.56679680615612	2.5789900184273	2.51067396756565	2.52307306367919	2.37524376757084
927	2.39678299447684	2.66270751875906	2.46766851947116	2.5587433135622	2.62001919058809	2.65149444486855	2.53648953747226	2.52341994923206	2.5084509023994
928	2.4145582709993	2.56515709931364	2.37699400487361	2.5263975379298	2.51500364045877	2.56716372173347	2.44486468224491	2.3519803262761	2.33857118411879
929	2.43492351185078	2.66964282371187	2.52338018756455	2.56340499010217	2.66398418062484	2.744109735742	2.41590648944191	2.44476992280166	2.47811112387396
930	2.39006898316232	2.50727481590915	2.2739623520971	2.42359530721369	2.4942692939819	2.4631173894337	2.39777554629706	2.33423757953674	2.37897153660504
931	2.5038843116121	2.58615771205086	2.46320824337162	2.59318500034085	2.66244688515253	2.70968751560295	2.52301032028855	2.50515703200837	2.40566764597959
932	2.43130871770578	2.59907330631382	2.41697957995361	2.56533782022023	2.61478062980494	2.66899048467218	2.42621476183092	2.48349546031352	2.38206668467528
933	2.3943311421851	2.63379282519052	2.46430339889456	2.60095420337915	2.57779578455917	2.66415458984084	2.42157254980295	2.47487980928275	2.28730792978238
934	2.45670385940024	2.58696256663288	2.42231676945492	2.51511896151986	2.61085573847913	2.67431576706549	2.41745344454967	2.38454116593862	2.37399350194107
935	2.33359831461779	2.58945778918954	2.41113948120333	2.53865969591837	2.55045760881515	2.54381118580406	2.42144111899321	2.41382271241993	2.40346452769672
936	2.39569641291243	2.46582395164162	2.33813121575237	2.48652882776949	2.44048242817723	2.47299018995934	2.41016153326507	2.39937675111736	2.41395890966605
937	2.44198872099037	2.54101686782129	2.42859546969581	2.54077391121785	2.57615416669971	2.59200756450385	2.55526978164873	2.43855201346918	2.39451312447336
938	2.46492211467245	2.54989560014821	2.39272477691487	2.56220311264558	2.50736932101862	2.57444342528469	2.43116957776959	2.42798827271662	2.38905556131505
939	2.42959010098104	2.34285483234498	2.17277791951319	2.36629885497125	2.42548299192439	2.46753305040107	2.44789458435801	2.41302735959195	2.42766026372328
940	2.40399046824379	2.53378086774123	2.38126038891923	2.54022577113513	2.52541590007457	2.58075359462912	2.40801135129446	2.43158288468157	2.47008505014163
941	2.43193873914756	2.56978804695759	2.43294969136494	2.53333387522144	2.56301202672511	2.5948757321658	2.43739971575012	2.34588385399928	2.30522956824905
942	2.33596002775094	2.52212350578672	2.35120714758937	2.49600257875573	2.52463021922411	2.53881013006152	2.36034342062919	2.36386437583573	2.35249959726513
943	2.45216609556921	2.6021262651891	2.53204363472711	2.56560962475597	2.56336094653071	2.59499868281574	2.40551326842154	2.36307691621452	2.44692638631328
944	2.40820578916902	2.51583954731787	2.34911422090476	2.45683911313179	2.5460236900946	2.55925250826381	2.42845718572775	2.40428385958458	2.26527127722397
945	2.35303811418421	2.57109300634043	2.42779793340118	2.57693117528305	2.5760844154408	2.6478319554412	2.43922367639575	2.43027152349712	2.34794438500982
946	2.26528224450251	2.49707422768108	2.37374926099648	2.45197356605907	2.51578458285959	2.51793561227034	2.372413185158	2.35086188576575	2.32901805207989
947	2.40250774543121	2.63607012502757	2.45290943123238	2.5680790801516	2.63917900157494	2.63631382175473	2.46337409633452	2.41863042218822	2.41579595510828
948	2.31898573816043	2.51287434372272	2.35906994606546	2.48725765799753	2.52784723086371	2.56739580905958	2.35517410885855	2.332455854177	2.31906578716424
949	2.3615504854378	2.61513880774325	2.4467479266053	2.63424221857665	2.52288055357335	2.68464280422522	2.42593401037188	2.41953501832211	2.38995611645256
950	2.49678749000131	2.58530603741088	2.39132712513542	2.51464292517661	2.66028535570642	2.64029799332692	2.44534810483638	2.45172316893207	2.35532091272751
951	2.27821271814886	2.44145058369982	2.30863045314773	2.45365456739011	2.44850628224875	2.46539295819289	2.42793649034854	2.43157208581346	2.40397021070326
952	2.42014987650431	2.5706808876398	2.43773820953009	2.46253122490485	2.55817038153441	2.63185751987423	2.48648363248395	2.47675424536882	2.36852155380157
953	2.4517029268088	2.5494243227547	2.3852091426299	2.55513191775135	2.60712949394791	2.5635918003181	2.52477768350056	2.5062948032336	2.40378813941749
954	2.3495957891569	2.56432370081489	2.433832611961	2.48598008870829	2.55678015063902	2.60895413216858	2.38837748683802	2.36578174374027	2.39400437123667
955	2.40634978420289	2.5442522902686	2.43661679331699	2.52277557328539	2.53911857519281	2.61242425775085	2.40314809609586	2.41595472259791	2.37934733032301
956	2.42306720093833	2.59118563375699	2.44031388646251	2.53255062766829	2.61676713805855	2.58507081749645	2.32792152142136	2.34983056540938	2.37678475826362
957	2.34295323322254	2.56158892330198	2.53297818282581	2.50921395294852	2.65701611973386	2.70918885510325	2.40921744675366	2.42265863357363	2.37686544342594
958	2.50350349964929	2.62531063657836	2.40575576287411	2.65761658918208	2.63194368361713	2.69641670652666	2.48794273358627	2.41786741542374	2.36695232631837
959	2.49609946219078	2.62926676255153	2.47961647591763	2.64992556258121	2.69100154060774	2.6812799567664	2.53405564245292	2.48008749090782	2.45552984323653
960	2.32175937004726	2.58013571986427	2.42900496253017	2.55159663099294	2.57987570615967	2.59466546062841	2.35484673639901	2.36884345580451	2.40527475419647
961	2.28642813713956	2.5620950296565	2.36682793206125	2.5734854066359	2.5560915358629	2.57533080689307	2.31283538523973	2.273732009285	2.34926953604529
962	2.40273030618686	2.58890950416878	2.44148688258864	2.55319108693514	2.62213098364049	2.63689907887234	2.4245065652097	2.41296100460213	2.45186314433583
963	2.4156534025706	2.45718771899837	2.29021216895345	2.44091652811508	2.42734343734778	2.50544143786777	2.35743320623132	2.33295765275238	2.33656604475744
964	2.3697746346844	2.52371720590278	2.31938634323573	2.50873917767139	2.49982799795155	2.5516112029557	2.39747834438221	2.36253080860903	2.36324667231931
965	2.38502932853324	2.54113017728173	2.39165759246812	2.52518549563157	2.53868127744777	2.61450311647815	2.57200880970355	2.52331508801917	2.26530025439985
966	2.4329324948219	2.6620620216996	2.44206624212399	2.55748599747612	2.60586617577807	2.65836258002384	2.50002074509928	2.53449451403844	2.46119271208769
967	2.42393146262095	2.59333654948648	2.38310840344543	2.52892498874589	2.60533448642654	2.63645969838888	2.37224998303435	2.41927331897335	2.2843827229071
968	2.2973857453007	2.4660710334784	2.35984348248746	2.4677822667269	2.52876518298341	2.55554447592309	2.40363278777019	2.40689011659762	2.43580266785205
969	2.37293786196825	2.52509772862859	2.32208340979539	2.52341201016426	2.53782527249776	2.63833640107111	2.44475413245158	2.43446884462574	2.45248665123048
970	2.451715403503	2.64006503926094	2.46827252601851	2.65165805782816	2.68665333883511	2.73388276797738	2.37975048936816	2.37362137747045	2.38795745435863
971	2.4241550075166	2.6167102429231	2.41902474852737	2.56504569149116	2.69176090386827	2.64677316818934	2.47148648844879	2.51079498858642	2.3392339296521
972	2.35507810671974	2.56241248229816	2.43927641122963	2.52376570549572	2.60677301504383	2.67051130792535	2.41324452074412	2.45749778386713	2.48887840954003
973	2.28020166309834	2.49766819167452	2.3331461353867	2.48199818245557	2.46059122151974	2.57582449695736	2.38711805568397	2.37219197733514	2.33155261132203
974	2.35928242269252	2.64029975880671	2.4560502851208	2.58704418184615	2.64275088307639	2.58659361984579	2.54037666954066	2.4732771412549	2.47098866822833
975	2.42650603856608	2.46511900497221	2.337800518035	2.43324777601854	2.54250993519018	2.49778114825039	2.45623043030242	2.48767122889969	2.36311765189818
976	2.46620587121895	2.66171463482288	2.49930112135824	2.62465849947516	2.66370135077122	2.67807451850225	2.47179891426463	2.4179666793476	2.49869398939608
977	2.41552802420537	2.60009586854184	2.45507773506219	2.61816950028224	2.60158034329329	2.66953244321536	2.410615374144	2.37562530307035	2.43287060550797
978	2.43773377310383	2.58475729519435	2.44517957992701	2.55246408109124	2.65357451259328	2.62544202539755	2.43879669414766	2.44263514686063	2.41824260911263
979	2.45187240257978	2.57249358376555	2.48780223295849	2.54237183343973	2.66963421902466	2.68363488387952	2.4098359034272	2.44421847882515	2.47960788711923
980	2.4465834227958	2.55581365475468	2.43098186219458	2.57989199475369	2.61440446684274	2.66236115228594	2.43878686908621	2.40543968366253	2.42013551559716
981	2.34812451071487	2.63036751545564	2.47849979788867	2.61487005682266	2.587612487533	2.6782412906746	2.46443901613578	2.42392752217373	2.37289481523013
982	2.48194386473447	2.76595116400472	2.51858727434155	2.66778903923636	2.682941533539	2.72621897881092	2.56758448427454	2.57781158443508	2.46545573315656
983	2.43472836128822	2.63834056349767	2.48136586694309	2.58332654347859	2.68187091099973	2.63222928493436	2.53764354567587	2.48824129228616	2.52747039838132
984	2.42765623844174	2.64175395473687	2.47737848792584	2.62448391568964	2.54525818180371	2.60025222320822	2.45668907749553	2.43571152535585	2.47917680045284
985	2.32978472642463	2.56231092893724	2.4473992514759	2.5516790213407	2.50811095749849	2.59126342553478	2.39040542215838	2.39323053194146	2.37093480999411
986	2.52660669964075	2.66977598684115	2.46705632183395	2.66158835178232	2.67195521739921	2.6668823873869	2.53556472114282	2.52153719982727	2.41084566118638
987	2.36571807744216	2.51994592798776	2.35775049352035	2.49136170520884	2.46345917080894	2.46942258021093	2.49279853750984	2.428234937302	2.44006004233425
988	2.52135983328165	2.65366918504817	2.57950611460334	2.60371095093902	2.57922232161218	2.68440344587874	2.54454405553069	2.4447226822364	2.4641433516663
989	2.35700710734916	2.49147464603037	2.34253486775559	2.46240446685449	2.53477866205958	2.59558836055102	2.29345371630353	2.31083321105035	2.3855156574769
990	2.48429392196273	2.60757427340659	2.43210682481832	2.62157837039993	2.62019759781639	2.68111337405766	2.43126189992729	2.45436123915624	2.47099925285059
991	2.42026596815561	2.56971965382836	2.3586033742877	2.51379720405858	2.56790453533325	2.55514782923629	2.51014166728539	2.45195659279176	2.44793834998808
992	2.32834150868358	2.59266185362149	2.44755186152594	2.5461592743307	2.60643032040095	2.64359834465759	2.44800401283153	2.40874811438225	2.42320362886925
993	2.461749511799	2.56856927048392	2.31770970680274	2.54631444512276	2.55338885340361	2.60798730475407	2.44580159494005	2.47656810911787	2.34875608099628
994	2.43344790093945	2.66327690337115	2.52982330903009	2.61747495021529	2.70080025478221	2.6667893066725	2.47425836536597	2.45255671782904	2.46984760677289
995	2.39234408152456	2.59731187821062	2.48482289279596	2.61038707897691	2.55075534288264	2.63594627882161	2.46887829268933	2.40591939265052	2.37037983987276
996	2.43553094256414	2.64805999423425	2.47926330491087	2.64943763363665	2.63194204202473	2.68612073220619	2.39834487793941	2.42176880583801	2.41770155486215
997	2.3752091576198	2.54175528367075	2.37073873018092	2.43463781098985	2.58970752733172	2.66970967935468	2.35183561187398	2.29918042052044	2.37761056613763
998	2.41344578905163	2.69854037945997	2.49968580335348	2.59160704613365	2.69715081484604	2.77694489554144	2.50361378193185	2.43953469451961	2.34852639396752
999	2.40019655409824	2.36361057827915	2.24844733187056	2.38545600462666	2.39895065389951	2.34976143377531	2.31773519565986	2.31950045724335	2.36538621825452
1000	2.33017815924501	2.50943700698894	2.36150047713849	2.51734777181827	2.53197490864453	2.52781525513083	2.43855715709978	2.42733476367348	2.44770227699205
1001	2.38711809748183	2.63454116361021	2.42422420582624	2.57744834777055	2.61604804241706	2.66414619135305	2.47201845449062	2.43587448027095	2.43163126378313
1002	2.45884458154016	2.6675717699837	2.54301170370371	2.62227221877495	2.67992924133513	2.70417784558086	2.53355946843662	2.54805453284968	2.39449924089162
1003	2.47775281322419	2.53277455676701	2.4332976874546	2.52410070202047	2.52274034071651	2.58636814033231	2.47448367439297	2.43178075975563	2.43940689278612
1004	2.49754078761706	2.55107231134817	2.36768438648487	2.51461274044752	2.52165630531173	2.60866924621269	2.57075876273789	2.51609983315749	2.47512259661907
1005	2.28208620318115	2.43707555880798	2.33923481797387	2.4530618513985	2.43041208197411	2.50996750729361	2.44981481070728	2.40549185440276	2.38862201606117
1006	2.5395733138447	2.84807905643092	2.63654786894244	2.80119496471528	2.82373362324477	2.90229318325135	2.56820526120802	2.63162346468054	2.46203228827982
1007	2.4341726439497	2.63337001908953	2.43670938433167	2.529697514911	2.56897230323523	2.60148943044485	2.37652894120357	2.37464333229459	2.40518130234674
1008	2.4328612505621	2.57751339957609	2.42038611781083	2.58152282471237	2.60063503553115	2.63595789486559	2.42573637810261	2.37816174928788	2.41705771780379
1009	2.31545722069035	2.41494203967087	2.27313068706564	2.44887854256813	2.44869495843348	2.43665665681244	2.35454268051483	2.36413079226549	2.31295154815085
1010	2.42617720811966	2.59612578941567	2.48607870562342	2.54997227580546	2.64728472022029	2.62939783146078	2.50933556178772	2.49760706442001	2.45818295814316
1011	2.36806178867532	2.59023363699139	2.39037088033553	2.54678666051447	2.61312160485053	2.62525111729538	2.41388763774003	2.402654445247	2.44840396568104
1012	2.44394137603833	2.54470196165968	2.35610274438724	2.51959638453007	2.52892785502088	2.56825950093426	2.41210857164742	2.38901697609472	2.42491311053824
1013	2.49825078847948	2.62473677068914	2.44725254016931	2.6229999979338	2.61322033595753	2.59370482170472	2.5723791554012	2.50544374511158	2.49501600289009
1014	2.31196585578099	2.46916393430645	2.31785612699262	2.48947079672494	2.49131337540633	2.54486414880225	2.37504837231549	2.34108850126474	2.25275307766636
1015	2.27529242328633	2.51932452506659	2.32485271660467	2.57081769516827	2.52578332102888	2.53660022084425	2.36367312561521	2.34883860314429	2.3608647166419
1016	2.35631714038157	2.52367544114747	2.37565327677986	2.5157327785644	2.51111013327559	2.51972951225358	2.40342378670356	2.39602338429172	2.38123414714646
1017	2.45739653216905	2.55441188574155	2.39647581484359	2.63386020399185	2.60012867056692	2.55080403814761	2.48841114796337	2.5110787942609	2.38465060063172
1018	2.45905778921829	2.5964196438181	2.4409799100904	2.61906165519733	2.55596570232536	2.636669652591	2.44225168070948	2.4780905441341	2.38273161792246
1019	2.41377910895545	2.5174856253348	2.29711723521561	2.50061024421074	2.51994639246551	2.58544687159454	2.35261324799343	2.35952191470055	2.3839611207812
1020	2.46342250777314	2.57931524616686	2.41173126225661	2.52913797586031	2.57591308976912	2.61892902374111	2.43449450830976	2.43078648278448	2.38997892888186
1021	2.41541400450374	2.57379100053544	2.46302378214389	2.54695607199421	2.54212859263897	2.67279111108995	2.49060931064905	2.50785639542976	2.47122786437516
1022	2.3919662942064	2.6131512663126	2.41878427681867	2.52219878136115	2.543941088251	2.5832937237484	2.41300604995506	2.471002330127	2.44268176504188
1023	2.46425186699583	2.53918231409873	2.37499188377854	2.49698504720221	2.50937702975463	2.59031530967347	2.36738204095509	2.3862521362235	2.35984677299152
1024	2.35728426268659	2.56945402384559	2.49766769404882	2.59367899772695	2.57829050007414	2.65582878632521	2.50496654123363	2.49862390032388	2.33948952109233
1025	2.47960387121736	2.62190594706773	2.42191011472565	2.62632315405665	2.67075916331935	2.65834878432374	2.52482874835761	2.5379662657153	2.43176559232092
1026	2.34824493860447	2.49877973567096	2.34332988448741	2.48909495574192	2.53809776451585	2.45274803590298	2.37884693418266	2.34219839681694	2.35937388411778
1027	2.3959770372686	2.42768431125684	2.30078381261925	2.443124199501	2.49214820464315	2.4725463674911	2.35759412581568	2.33914566910235	2.38277140459526
1028	2.43842890867336	2.62081439766496	2.47006863635572	2.64424809422562	2.62036111778549	2.69987561103166	2.43755181050793	2.38291514757077	2.38972552034022
1029	2.32616124243544	2.56195995318511	2.40628394882175	2.60063052633196	2.55963968657323	2.5667663652399	2.44564096850849	2.4953590845606	2.43075447746511
1030	2.27952733145003	2.42182733923473	2.29265041430188	2.32038607131075	2.48219092382827	2.52733275824807	2.27210690130438	2.31170746055282	2.37121309584524
1031	2.29895289764742	2.6303265515216	2.39568540704627	2.54806698476363	2.56805898801924	2.58583207783509	2.45060145782058	2.40369257668632	2.41851049403592
1032	2.35349799377858	2.65133841540739	2.48602802308959	2.64895322090382	2.52923337104805	2.68190422308285	2.42483877683825	2.47110822538315	2.44487224736613
1033	2.62304732463589	2.71185030792027	2.60342200983868	2.69498662582945	2.68298042214167	2.73317271399253	2.57093642140573	2.543346294448	2.52729971905172
1034	2.50839028709535	2.65072613783786	2.45365418086896	2.61029430118108	2.57699414221155	2.67846867710479	2.39538375828832	2.47813077099814	2.43754722353425
1035	2.49830128572183	2.7689242706833	2.59409398676536	2.66241923730675	2.74320992361982	2.76221977191639	2.53009366646831	2.50276729824076	2.45907207314798
1036	2.48736646790039	2.54939056933781	2.42417390937198	2.55227091010032	2.60633283758465	2.7048740095757	2.46729769737874	2.50173727441805	2.44696427147972
1037	2.35977467973006	2.59818720049612	2.42869040878816	2.53091163511966	2.63990697310378	2.66415463777522	2.34467080474812	2.3089483235714	2.31784098197269
1038	2.40235382967786	2.60956777323126	2.45409927275909	2.60380712879185	2.71487313414251	2.70180719479073	2.40569570719002	2.46009276842983	2.47336398807093
1039	2.37671360539105	2.63807431186232	2.49443857613423	2.63803791119863	2.63358190412907	2.6824150955459	2.4078735300854	2.42102448615248	2.4435740141218
1040	2.28831382702435	2.33004259600386	2.23873608332511	2.35983248299763	2.42342936414524	2.37612885796894	2.29487761468562	2.2801679572412	2.34832261995566
1041	2.39663938187833	2.57745744236206	2.4058357850991	2.53821607606099	2.48244635090839	2.53690833605708	2.35838911634599	2.34517011102418	2.35536005857166
1042	2.42899171519354	2.6340457250949	2.50052519073359	2.63081514298163	2.66815574536681	2.65823058342364	2.41806352861071	2.4149472484346	2.37050783136925
1043	2.3257229935574	2.62945156786574	2.48610489373106	2.64849224691628	2.61594015635242	2.56300267688876	2.37902679892237	2.42614787251992	2.38991865985211
1044	2.35781743222677	2.50023112879525	2.29391072276606	2.45917630905359	2.43255266461443	2.46667095800162	2.46113926655591	2.49252493427421	2.41831122248642
1045	2.38527612480355	2.42302469657326	2.32279648059014	2.4302349759788	2.42178523407878	2.38839432166744	2.42605345179653	2.34638992748051	2.34855131720298
1046	2.42733882242742	2.65902748030231	2.5009396304502	2.67107274591027	2.72528804296088	2.70064728329871	2.49511886806267	2.52348349311343	2.49156270678202
1047	2.40085938336502	2.58496179260608	2.41024262905608	2.57885554178753	2.64398434406358	2.62343790223788	2.45671654874553	2.46841682568025	2.34834707200336
1048	2.41777822255939	2.64396026522444	2.48124849330861	2.5641940375163	2.66454293538725	2.65187594944669	2.48363521952027	2.47638505977223	2.47795105507837
1049	2.36542142885025	2.46893837500808	2.28011835494519	2.44351801680691	2.52624292350698	2.53878869919446	2.42216210814667	2.34885727711697	2.36868673668449
1050	2.40110636834126	2.56079288026394	2.39760587810774	2.51008466901944	2.52280789951603	2.49663542582183	2.3595082216075	2.3608786666716	2.52064706880649
1051	2.3779260870207	2.51742515377596	2.3599343875344	2.45054433695345	2.52476548924071	2.50519021480794	2.5110780127699	2.48940246764966	2.4018720367427
1052	2.40185718734389	2.56646224308952	2.4122388124207	2.52205055344934	2.53810068824376	2.55275412051581	2.36747119455158	2.42005133397826	2.34598941105568
1053	2.52449149798131	2.58680677744215	2.44011409678818	2.55080231482223	2.53941586593536	2.57148653079926	2.46144128621754	2.45875350266993	2.48658577386118
1054	2.44603048908886	2.60669899813477	2.47591827892981	2.58817069194145	2.62071183940258	2.74337569257031	2.36087438225372	2.3792455340927	2.41322719629193
1055	2.39101623865892	2.53200072120555	2.36263404022651	2.55604448242697	2.55486433960563	2.57697845159953	2.42295600316932	2.40903712167202	2.37105978055553
1056	2.47446187376545	2.61887613504904	2.50787883831972	2.6630104949367	2.69020566028114	2.67606593752349	2.53209516858476	2.55283844457728	2.45045091878318
1057	2.39720130366808	2.66827808861993	2.49379658295816	2.66658758240546	2.64406494226477	2.7388132847417	2.41269461880971	2.39135731541242	2.36503224040011
1058	2.39260663258089	2.66323400000324	2.44050574637898	2.66658485436604	2.60789731899276	2.68534956665648	2.60102678321869	2.5819895523282	2.42041671625712
1059	2.51515676012809	2.7139150983829	2.49780856287771	2.65099340243362	2.73290886219838	2.74368469950062	2.49401135092378	2.46612686460189	2.45923049010634
1060	2.41861700741915	2.67102593217401	2.47356387465824	2.60708965329312	2.59865010720614	2.67323162377606	2.42749188876257	2.42188959081456	2.41732115943119
1061	2.55803522684273	2.6947876048415	2.59688934185196	2.64064304134189	2.65814567154136	2.65924025573637	2.52043902830849	2.46446429766949	2.51514564007165
1062	2.39573942560542	2.52701524985935	2.34733753251275	2.53462958809047	2.50282076675014	2.52386627094008	2.30513708619834	2.31165517605908	2.41122844058349
1063	2.37157235705715	2.5881142775797	2.42088681980582	2.59061787098139	2.58720583490283	2.58317573767446	2.43289362655114	2.40432834475583	2.36249187907744
1064	2.35683268709026	2.48064172693552	2.317813120612	2.48607737047662	2.4084319914087	2.42004552198735	2.45463479876178	2.40491279550904	2.37953160694127
1065	2.3761538422818	2.5126306808801	2.33373833942557	2.48946295583673	2.44425144437644	2.48199838680356	2.34533648653897	2.32894615420488	2.38165304931684
1066	2.41731510876858	2.57885973865341	2.42765966920617	2.52151861079268	2.54786653979547	2.56549880256852	2.4363937841808	2.46861437037164	2.42736159981182
1067	2.36524214159429	2.57729246263727	2.39084590444511	2.50169715005386	2.59558597579479	2.58815214339214	2.38517734754913	2.34394807940752	2.39388428977381
1068	2.31185191262811	2.61694490575415	2.43038654730737	2.48770002695904	2.50413327360609	2.57195904315733	2.3118610833653	2.31672839869107	2.33355693370732
1069	2.46748126051676	2.66061324469911	2.48050759010084	2.58697623567238	2.60312959583835	2.70530497081047	2.50692269719433	2.41975554335908	2.3920825786168
1070	2.38491286244009	2.55188009003179	2.43475046849853	2.63651364869952	2.54367721720461	2.68977464263188	2.49725344257233	2.43919522645931	2.31682082833683
1071	2.35654884827218	2.53613715598878	2.38719488772893	2.57987900697874	2.60861926809511	2.61791525595284	2.40057406456407	2.33891291627614	2.50680523252781
1072	2.31682720450042	2.5342368173368	2.3916071997397	2.52956550972352	2.58601082970206	2.56924187191802	2.40629197345055	2.33193345106619	2.38786711960609
1073	2.53576653642784	2.66209983944084	2.46971169750742	2.61637066513296	2.69813945088037	2.73378179185379	2.42941580026638	2.40692638682059	2.41233246296657
1074	2.36976207397345	2.56978397101992	2.41398394694954	2.55892651509256	2.54719994774799	2.60293817204383	2.45945432855147	2.46828924059876	2.40910462396809
1075	2.51421086432445	2.58490237284564	2.4908117380633	2.60701866675113	2.55992767945075	2.6347215916391	2.53108601946653	2.49469253716197	2.47286774427067
1076	2.4010498661757	2.53871956126421	2.43263470088255	2.55156355882185	2.58790425169873	2.59955702365331	2.36875934140745	2.45410162525591	2.40738991109017
1077	2.34778704502727	2.53632094319117	2.42669122187866	2.54892036471315	2.48986606204755	2.53268076352277	2.42325265665424	2.42401272296359	2.28012810615804
1078	2.31664120858831	2.60024438277644	2.44789303864185	2.56201725156857	2.51491047289293	2.62178491516881	2.35490067859215	2.44690219746755	2.33582214699768
1079	2.41934980754732	2.63476542113012	2.43853059404412	2.57623828346534	2.69955915860588	2.70073461134084	2.3857093933407	2.357810890467	2.45304331308848
1080	2.48488228548683	2.67360530447446	2.49382332495942	2.63266224498965	2.6416169086876	2.71363144563286	2.55843348571839	2.5317243617828	2.39906800183144
1081	2.46718878365121	2.63195986499107	2.44484065738938	2.59973799588988	2.62484992696688	2.67112696813992	2.45997055280577	2.448147616606	2.55130418387536
1082	2.35867524532694	2.52588539966571	2.34972212821332	2.59484977926944	2.54713786004762	2.56482843758407	2.46308269503815	2.37859817087839	2.39652973700678
1083	2.41592901798768	2.6068429125354	2.46943488958897	2.57442651946832	2.60528258162029	2.59582543888305	2.49168996824016	2.47704986275221	2.44806255570498
1084	2.40182063589045	2.54459777578596	2.35277918173535	2.44931298610455	2.53026145912161	2.56005021204685	2.35957433506947	2.30340335934649	2.43131034115987
1085	2.46370960088623	2.65553975141106	2.50424712900593	2.57858487105032	2.70165420991576	2.68705928001024	2.52411413095462	2.50217342817333	2.44181926187672
1086	2.39815633145367	2.55198423796477	2.45118705305397	2.48127246834913	2.53920115836137	2.6130751596475	2.52618893853186	2.51952112113782	2.54703124239904
1087	2.3888253456854	2.64304611268777	2.49919161116248	2.57115487482624	2.60909491460035	2.70870963424676	2.47619653842989	2.53883351230172	2.41446630816279
1088	2.38067947943628	2.59519311549014	2.42395824402629	2.54163664246307	2.55704495260433	2.60810692529777	2.48891944115534	2.4351752204158	2.37985233184681
1089	2.40734246286835	2.56459161295742	2.39308869930603	2.5100035867496	2.55720786981369	2.58246433008316	2.4907865766812	2.35968290148524	2.34824668865104
1090	2.42757218925887	2.60064361920858	2.4171469401442	2.50304476126779	2.62460571799548	2.65063288267821	2.45997391077578	2.48731284859008	2.47613368248063
1091	2.33479405722639	2.48902290785432	2.3300389245712	2.5460434862271	2.50437508010809	2.54322218252699	2.36529940628217	2.37752397876542	2.41634170154079
1092	2.41289203452167	2.56648551199555	2.46650328214124	2.52159048987006	2.48965609084619	2.59504938358846	2.50646916383137	2.46467289443166	2.38011216486077
1093	2.34761095610486	2.56433401108348	2.39880942295578	2.54608451848879	2.57599428641148	2.6156706153822	2.43116884990408	2.37739180319784	2.40997624048596
1094	2.48182354161337	2.6626159281661	2.47395145293138	2.60996297286367	2.69055189740794	2.80835259438903	2.48630027003914	2.47756695250554	2.52909358526964
1095	2.45258835311032	2.6992145843269	2.51644894372817	2.60871785391737	2.68481553637496	2.68999088010947	2.44232258786894	2.44034432689717	2.42372624763186
1096	2.43331561511199	2.58498464087081	2.4604586169343	2.54891480037226	2.53802675835247	2.55664922152549	2.44008819115575	2.42278520501043	2.37470765331054
1097	2.36468449585806	2.64202151769716	2.50422119816301	2.61791716967856	2.57799166741743	2.64101404378357	2.40099292650894	2.44029913962195	2.4167925353624
1098	2.3534987901361	2.63048460195727	2.42487615180827	2.56135019108725	2.60593066859029	2.66378932256109	2.41182276713229	2.38642799832907	2.36769333739558
1099	2.39330855670137	2.53033724459055	2.40196368294949	2.54309113547797	2.54114660353332	2.56173495100552	2.44089350220012	2.43140191474762	2.36683158379004
1100	2.3857671180412	2.60073383457178	2.42067333358266	2.48789181195597	2.53088901701712	2.58070628031517	2.44322788314368	2.47892685784985	2.36330259642027
1101	2.47286913792257	2.6335563736679	2.49092728197058	2.54367178977019	2.62631950438572	2.66343388001181	2.44519120514281	2.4228257086511	2.4596260791495
1102	2.42212271376605	2.60624237156732	2.48061043187032	2.60308789893523	2.66691391625277	2.66446336745746	2.45860910150366	2.39974355565032	2.36060593029911
1103	2.38278471153385	2.61524230783515	2.47323628310485	2.527574737272	2.53591114430485	2.66150783926252	2.38749494435843	2.42707557086288	2.38873987979524
1104	2.35521164745812	2.50375809058598	2.34077247647485	2.51789967059317	2.50199333140028	2.47759479826899	2.44748886192305	2.4271156545523	2.35110733655519
1105	2.40523633437719	2.52784598298589	2.28650004190971	2.50030100139731	2.48748825214631	2.58824288533194	2.41162747768082	2.35266453340519	2.38713671796198
1106	2.50844021075696	2.56632462182669	2.46772668044168	2.51703316578128	2.65338332073496	2.70352233636664	2.4092982368874	2.44489364779972	2.46652174868558
1107	2.38890756269259	2.41971273156205	2.28511628865631	2.376646948038	2.48601309564556	2.49060033751451	2.35332833610385	2.3383032433814	2.33021872515119
1108	2.43732305509712	2.67423334241074	2.46849813972934	2.60465510779983	2.68187200779781	2.73991843503975	2.50304433473746	2.51673234983158	2.37317573420619
1109	2.4676142109514	2.57428667839653	2.42949653305209	2.54768434463732	2.60202403195707	2.56194908184559	2.50979050657648	2.5572963359249	2.39283945762498
1110	2.34946371615156	2.54107110387936	2.40829257652685	2.5028599572758	2.57541210313147	2.57210719438374	2.35542376036645	2.40407265376967	2.26776090037953
1111	2.33083423524844	2.55476912805147	2.46763018609656	2.48114086330056	2.58443058500527	2.63310260085453	2.3179938794956	2.31022272242072	2.31799276158586
1112	2.42627685649961	2.4785748044271	2.33387303682252	2.47035081027739	2.47053064188604	2.4960264133538	2.43176226810658	2.35625958210322	2.35280616531204
1113	2.39866707083555	2.61287731786309	2.39277882267987	2.50776171346843	2.5252152615151	2.6199977485788	2.41388900549489	2.44396387707358	2.46155414236135
1114	2.6059515421752	2.66489543140425	2.50729977791282	2.7028544408109	2.63810512033182	2.71611764749079	2.55875345564213	2.57932496311301	2.46452457155041
1115	2.47323167128948	2.60190113513292	2.45748242231565	2.59839196012452	2.50318117178745	2.61929117739603	2.55473906933044	2.51816480368278	2.4260710629899
1116	2.37638592850896	2.55732335648699	2.35464736635552	2.47845369590753	2.57453467291094	2.67457263494974	2.38999974291615	2.46222621622512	2.3884146261925
1117	2.40355035991393	2.59519501233378	2.37698022403914	2.43124958605813	2.52620081855285	2.54443964004326	2.44432111269007	2.4580886210057	2.43488959187108
1118	2.3992742977759	2.55495535860294	2.45371958337225	2.53789746172365	2.6229859761977	2.55709370996605	2.43408316153302	2.40945140981213	2.3471620829563
1119	2.44906009322892	2.53111379285779	2.35705245364893	2.51451870419556	2.53820084809021	2.65752917110032	2.30427796089343	2.27766328026869	2.35404832505687
1120	2.4134097966261	2.65018309505339	2.41904504227396	2.5883220504118	2.53544376557027	2.62314315801651	2.37602191928345	2.32289844514645	2.42833887503876
1121	2.46085203165186	2.62623743349941	2.5222708940716	2.54083735473879	2.64024903258384	2.64429869896446	2.46005108440572	2.4200580578557	2.48004627237386
1122	2.42129595918041	2.61876580814458	2.49724747653865	2.63961241000926	2.65589402304665	2.69737434530036	2.40722170478531	2.39033672693427	2.37713119617413
1123	2.44730519105036	2.52973487331079	2.36173450027767	2.45044866796498	2.50018466733601	2.47033663512155	2.41739800529892	2.4014928576446	2.38699731022551
1124	2.40854173546659	2.58492045939725	2.49743761010068	2.60253836200069	2.63800216160409	2.67727690260458	2.48443254133215	2.48847406849396	2.49220578744376
1125	2.47984606188213	2.80610247139406	2.59400607393952	2.69241032940905	2.77913121721271	2.80142143743171	2.52768429748325	2.55090458231662	2.44264596200211
1126	2.47845686870373	2.563024435924	2.37239336970815	2.53964818362882	2.54692256266569	2.57818810488602	2.48790682567911	2.4572256124768	2.37794886176085
1127	2.42400532353626	2.53013737758344	2.41361648520356	2.54479061091274	2.58210311377188	2.63643227744564	2.46046557781106	2.45407626711644	2.40902428679885
1128	2.42353913893455	2.5577781228793	2.42130035199295	2.51897601570253	2.55069427746684	2.62459017868985	2.34120421943287	2.31826556691964	2.38524925020309
1129	2.4394543127182	2.62507497075494	2.52380768884611	2.58862826083307	2.68045171531985	2.64663782377044	2.42375120724937	2.40764066364806	2.30794988432399
1130	2.26477737317155	2.3836235822678	2.25085464360376	2.33804029482309	2.32158251811655	2.42696577580336	2.30533181347583	2.35835814918372	2.32384562887884
1131	2.40953109836507	2.53411397050178	2.41680944321342	2.5432612535143	2.51335563762244	2.56967605019995	2.57182396178611	2.51385638549041	2.34812947616548
1132	2.40175867452597	2.58015080047505	2.3925066824672	2.57107954477174	2.5763268456934	2.66907163546496	2.4821841440275	2.482337944626	2.34567264710889
1133	2.36412624353421	2.50911013303326	2.35181462525798	2.54363485795281	2.58423509683081	2.55478197770688	2.46729792378663	2.40830515062359	2.33738721033291
1134	2.42009948613458	2.66309508839792	2.51533839832745	2.59732893038614	2.71355466324899	2.79974999080886	2.49541442856937	2.42564641168434	2.4157878693656
1135	2.55269670853827	2.74763190569546	2.57404662525119	2.66462304049156	2.78224127330891	2.81432025096437	2.40586583940247	2.35361814398631	2.48708015009202
1136	2.39771499553482	2.72231373431165	2.52883963033164	2.61513502466318	2.64764668393461	2.69088777116484	2.49875672418381	2.42364669524482	2.45584115164223
1137	2.38089090465063	2.6106600416613	2.43520261468443	2.55436019197121	2.73143472309422	2.64285369241114	2.43490688278165	2.40908230217033	2.44941926764747
1138	2.47341377210524	2.72960920499186	2.57206807365541	2.63552215282212	2.75337778323774	2.7222570304777	2.43226612203211	2.43130087876446	2.46337196917749
1139	2.51766863732471	2.7239538115472	2.5700717272713	2.58817531104798	2.76506839501795	2.76318063511305	2.40785480924935	2.43521367078435	2.46524009605994
1140	2.37593757746073	2.52418857752277	2.3591861834193	2.50212261748116	2.52420975033017	2.54384985568469	2.46564224076482	2.45677719654193	2.42903359777533
1141	2.40070391482457	2.57795130329986	2.48573707104267	2.52946633580573	2.56502475608993	2.57585187058006	2.44497870715949	2.42993838013561	2.44174443954884
1142	2.45847669251674	2.50389688342444	2.43523617785692	2.52656807940208	2.60214855206647	2.5856276254491	2.36800109074991	2.31255877007059	2.31426524122162
1143	2.33392364539302	2.55670506751614	2.38508769962096	2.59460294166768	2.53334695718131	2.5728747201568	2.3136195430962	2.34004248430035	2.43730532250842
1144	2.50981091559247	2.63749718488942	2.51176392106935	2.56126493329365	2.59288342787132	2.60708735185231	2.37458021567368	2.39665243808322	2.46063523402522
1145	2.46571526016918	2.61187978903296	2.42054945246959	2.51427696057018	2.56263137270178	2.67368508684155	2.49733179419505	2.4188935573392	2.43717433726741
1146	2.38169439792045	2.55519101274033	2.38871524408334	2.56662090880834	2.51507250273803	2.57951875469743	2.41241789544079	2.36613716757398	2.31704911063663
1147	2.506381980957	2.62227291910883	2.48965595200022	2.58121623583636	2.59862165227281	2.66934306845037	2.56149725186209	2.4731487161787	2.44030520289914
1148	2.45447243474303	2.57417351326566	2.36799708146226	2.5444568990125	2.55740210568141	2.56991530416778	2.38985597378555	2.40873923787729	2.3915996711375
1149	2.33850618276606	2.57629284679786	2.37355438618033	2.58619480956217	2.64701343132819	2.62634920820552	2.44323780207682	2.41610400346236	2.37803797318331
1150	2.28943779003796	2.38251246215543	2.30447909147614	2.4325061469314	2.35823723665822	2.43688659828101	2.38737541590618	2.34178271743687	2.34772103555089
1151	2.34239867309861	2.51860758607282	2.39982874399534	2.5087289337244	2.57483310068393	2.56129981546709	2.45531647636232	2.39107435256585	2.35919906060821
1152	2.30496401033644	2.4484901306268	2.32141394240802	2.49474678848099	2.45656209766105	2.50546146452777	2.33011850875957	2.35314818269169	2.3215906555017
1153	2.41161171782187	2.49682857536898	2.39896857860993	2.55260961554667	2.55767058605239	2.58091472073708	2.46230229814051	2.3736339086752	2.31335275678832
1154	2.44897969201422	2.57355390998989	2.40811587254688	2.54247288357814	2.55575157241197	2.60872697684722	2.50569447665014	2.48851242261643	2.44332573803349
1155	2.40352320725526	2.46786703431517	2.3266729534229	2.48192322646955	2.47515559474762	2.47495579067611	2.42867874295341	2.37786005927677	2.31149683244325
1156	2.33101525882506	2.49059857000546	2.37793585020925	2.46064767815642	2.50251790619533	2.56821739735807	2.47602772477085	2.43012877435961	2.42585195184962
1157	2.42419468560871	2.54936680091507	2.41519691756649	2.54893674255886	2.52068020371531	2.55935668246233	2.47119505613082	2.47279515483707	2.35749014642245
1158	2.43893376763611	2.46736326879984	2.32412691040984	2.49003034245773	2.51868957683216	2.53947181882272	2.44178101347771	2.37093425063197	2.30805614727631
1159	2.46290993873973	2.58940512479289	2.45389342481976	2.65321276653243	2.67294836435927	2.63625097260295	2.57047673859747	2.50495861694098	2.44479706077839
1160	2.44599800511548	2.60241835728497	2.48278719007719	2.60045506420083	2.57141330812292	2.67567851007829	2.42737598399275	2.44057523028373	2.39801758643144
1161	2.39081122222649	2.57081901455144	2.42127559046117	2.4527451808434	2.57120605408887	2.62562956847535	2.36176850418602	2.37577897814387	2.45756570433545
1162	2.42991643089397	2.67838837265601	2.50518563293038	2.62341210623655	2.56791321772551	2.65455453583775	2.49656373068029	2.45143929577108	2.46166186393672
1163	2.35181863618058	2.51675256046156	2.39061853681556	2.49033647042156	2.51458759831822	2.60457007926434	2.3367349275752	2.30344792174923	2.39576976818558
1164	2.45902245166818	2.59885266345278	2.51948444612522	2.62209704316268	2.50061675234562	2.60833305151447	2.47196302080725	2.44078630078912	2.42534289033491
1165	2.41815080312115	2.54945435744165	2.3263215443067	2.44016162691016	2.47285533136985	2.4520950079257	2.40715872791848	2.35340311546707	2.31503911628562
1166	2.46785094977329	2.60018712026754	2.39814541259749	2.51455022869306	2.61733825850054	2.66134501532361	2.41675811206124	2.34702784148189	2.38945443846453
1167	2.39296351782024	2.57082062878127	2.39577543147441	2.50851642737388	2.52381919942241	2.64067050845431	2.40004199737869	2.40046539236603	2.3298682083075
1168	2.36226715710642	2.52706571143359	2.32596708991908	2.49908363056963	2.45478113464241	2.56274678346075	2.49402767235516	2.43521933302096	2.46298585467404
1169	2.39232753879154	2.52395242137621	2.40023205469036	2.53385610754235	2.53726606562169	2.61806005998399	2.30919994191182	2.376842522979	2.31388845437175
1170	2.46394800799437	2.54542942718085	2.41008616498427	2.58080546396475	2.6130246420357	2.64374449261611	2.56555019970126	2.55500403168062	2.38751780811222
1171	2.32416552990624	2.62425192995934	2.44898718093178	2.55946193412332	2.57967333852851	2.62615465139303	2.41941163760323	2.39315868713313	2.45572353709981
1172	2.45273495428892	2.61980295002294	2.43430853641872	2.52651142236185	2.68291597196604	2.66372028007045	2.51138275214408	2.4430446896991	2.37426007739977
1173	2.45641687263512	2.55737105634111	2.48286280192284	2.55414872712593	2.64741496680647	2.65920241609649	2.5577306337236	2.53174105072597	2.33946247223729
1174	2.414730356518	2.57175265584265	2.3421748249962	2.5358807719255	2.54932802801824	2.62944498970888	2.4284575949058	2.43829643991614	2.39226222845782
1175	2.42085965166934	2.52227825342958	2.35945761023387	2.5837042286891	2.50831825389464	2.56656447539554	2.47475425794176	2.44930603364598	2.35319442098992
1176	2.50890554106515	2.71037664162539	2.56324383332292	2.64972483671008	2.70215529605168	2.74889613693891	2.50318483627483	2.4673895681038	2.4769466422672
1177	2.47105710966339	2.5860297229902	2.4159152523995	2.53246271724436	2.61035889813633	2.6495529154102	2.45971539703239	2.44541755331796	2.44723803484396
1178	2.39793658042334	2.52455823868507	2.36852597167666	2.44718729625387	2.56024955850259	2.62675083665962	2.37541740963883	2.40407530739228	2.44831267725524
1179	2.48130004462691	2.63728611058201	2.46988261749437	2.53831246295205	2.63598591269157	2.64301171643826	2.46322347009009	2.3962568458902	2.45743538021984
1180	2.46451545943796	2.55131274832901	2.37224637867014	2.51056140325355	2.57575906649481	2.60962404676252	2.39957222271944	2.40202653713616	2.3771020053016
1181	2.38606803737328	2.51134126671949	2.27708617467949	2.46959770346067	2.58172079958253	2.55027815478679	2.49182717433024	2.50510283885865	2.4238591844383
1182	2.41349190693651	2.563476647933	2.44334611740983	2.53759120993142	2.48276992582913	2.5802614911602	2.35816919573509	2.30000237461458	2.50270331838801
1183	2.44766404008472	2.57684683834055	2.39680978631355	2.5802999644091	2.59177545190943	2.60658156958319	2.43221123874051	2.39433057323464	2.37482358002195
1184	2.50309502223829	2.71194918402709	2.50885243009262	2.70503020875443	2.70692287993092	2.70853131584009	2.50222523278203	2.50716485024469	2.40178228314231
1185	2.3727952114083	2.57349220078536	2.45755418800781	2.6172849258042	2.55168578036677	2.55130946224633	2.24763151075041	2.29828289123394	2.37319211681884
1186	2.33968249071405	2.56290831481145	2.43191678504779	2.52752525606886	2.60984256666369	2.63346985291277	2.50584147830994	2.47179005598174	2.34028571930938
1187	2.35801778026188	2.54247222816093	2.46764301605196	2.50573582745589	2.57409592272104	2.59959257491985	2.37211836980412	2.33675851944025	2.36265402960704
1188	2.46136531442987	2.55180317223498	2.40515019939646	2.53441580970572	2.54974305565735	2.63155821484577	2.42794556555764	2.36586473958907	2.46952394495344
1189	2.40053281638798	2.64967558026961	2.45555781082209	2.56630466579379	2.59297697179926	2.6318944467365	2.47442775401006	2.43958756822433	2.38967438713716
1190	2.38303689408574	2.49153976481184	2.29893163626673	2.4081111010116	2.46154566827929	2.48434671594879	2.39545530005113	2.37890118481354	2.32288653510702
1191	2.51755988974521	2.67517762372263	2.44937357506864	2.65783702593583	2.71693022844099	2.71602648164986	2.54590806411495	2.54242492874219	2.42872002362767
1192	2.41902845729763	2.50145605965101	2.4134833356514	2.46881035624967	2.55674971388704	2.55975533752437	2.39711576648891	2.40951552818971	2.33535926725003
1193	2.39262381538598	2.58428524359305	2.38755435125994	2.62254926172224	2.51958108496779	2.64792530060117	2.51510544594178	2.49517623910217	2.40211708892198
1194	2.41099486988962	2.60798688126587	2.42769332293257	2.64114066810475	2.56867120699978	2.63351895308868	2.44916057118415	2.48089581601529	2.40387836733244
1195	2.32158707461318	2.58609510556214	2.41219965001606	2.4532159796919	2.59635376730978	2.59511947170625	2.2878534340093	2.26476136433596	2.46676455578048
1196	2.37683729581991	2.51024560121551	2.35691918729027	2.50097501178064	2.47367376830044	2.51723920303123	2.4010905026374	2.40545064439253	2.41101788858863
1197	2.49223292118199	2.50295133757278	2.34260256845525	2.54745965830432	2.5168551919037	2.48925331791385	2.44807321440172	2.39105095245353	2.33522354247356
1198	2.28445901205456	2.57013693512283	2.39699276588559	2.52519509232538	2.53438280459463	2.57909352122851	2.32551110072057	2.33921928420186	2.32659038242735
1199	2.43823530649983	2.73260210910331	2.49099845158388	2.58151642679767	2.63600126858088	2.70051273677471	2.43673058473173	2.4233735939223	2.44205819260688
1200	2.39315733026767	2.61411593338554	2.48301547602641	2.58602070113844	2.55091649279308	2.60254194672816	2.54985034524422	2.48439617787933	2.33313691357333
1201	2.43278324024163	2.65991993409288	2.46592671980713	2.59478348901294	2.60951020421074	2.66152263709038	2.50683747383155	2.49866808036155	2.42011118777436
1202	2.44676666717099	2.57131184433801	2.40667719950107	2.58982614849536	2.55129420645641	2.60932167090434	2.38266260781916	2.41121375365201	2.49637200045061
1203	2.30765006827883	2.51879432346838	2.31569916813794	2.5309163898748	2.54347250831307	2.58523957885546	2.40874753767309	2.33581889064013	2.36564677083731
1204	2.36074435352438	2.60135300824735	2.392337406589	2.52864625389156	2.58845858703595	2.62626585633394	2.47070119871	2.4741624200203	2.39333569118512
1205	2.34567057317559	2.47239157254267	2.35138991363474	2.50907939350786	2.55477929637674	2.56041368696661	2.5573647762911	2.56132493368747	2.40748126578386
1206	2.51458411305547	2.55630523080299	2.43554019689679	2.59347742804934	2.43907889422305	2.60786598540833	2.52384733608515	2.53345982027682	2.39306166961745
1207	2.36658364840475	2.51459302289933	2.38896816419492	2.52996190551678	2.54390520947171	2.57239794275164	2.35879200715625	2.33170943600333	2.39977211247292
1208	2.19856996853243	2.42981680329464	2.32728688056338	2.39859137309075	2.46819591267087	2.39323058299914	2.30989687946033	2.27008706840639	2.32380981423502
1209	2.43023545479693	2.62223763566726	2.36108923794126	2.6067318602033	2.50135129784938	2.64209880886507	2.37512697220142	2.38524704521796	2.47074018731634
1210	2.47948563996705	2.59380107310977	2.37200495833565	2.54088214379697	2.59666411318228	2.63636235470579	2.41614838215437	2.41631794111121	2.44318772348604
1211	2.38710336860451	2.50452490377261	2.36315739767861	2.51229261176675	2.53876859949447	2.55575981852673	2.40540253720979	2.39593321496768	2.29518777256865
1212	2.4107576839325	2.54985076766085	2.3523901292521	2.55659833967014	2.56834448277027	2.57695921040495	2.44115491435028	2.45862715209914	2.29829624947281
1213	2.37727146940525	2.60508063917571	2.4973435446372	2.67005225075791	2.65801718419747	2.67642552442518	2.39985101970349	2.4217136099891	2.40389665636429
1214	2.35398385606067	2.53965394392881	2.42474026052733	2.5030516099439	2.57566354499916	2.57359015771771	2.40502688851949	2.38584484179114	2.3534004709006
1215	2.30504653318671	2.51453555649924	2.36080235475487	2.48172699561006	2.49709468598199	2.46568225509923	2.39293783199662	2.37227534387735	2.37246574850548
1216	2.45985221356474	2.47939109248002	2.36156978909272	2.49086853592809	2.5633195210631	2.58839656422775	2.46645688441805	2.42743534962875	2.55187491976475
1217	2.45929302058132	2.55571409514549	2.4452113930912	2.5977293524851	2.56207724073623	2.55686490271144	2.4674732329833	2.46348021842159	2.35572251164177
1218	2.44141384427445	2.59828252292628	2.47668266154479	2.58633374801095	2.62787141369537	2.65137074060992	2.39892121296175	2.45014837104733	2.31264825176572
1219	2.42616540044482	2.58426237882312	2.52196550280872	2.62708334997905	2.61004408291541	2.59407197753518	2.60941861028073	2.59676379135069	2.40605816040555
1220	2.44642048452318	2.58099959453095	2.45798922765276	2.63855882891944	2.51072290631118	2.6175371137212	2.55418381841238	2.52737469204947	2.48033061406778
1221	2.34499413675794	2.55038982517714	2.45173158965705	2.5594570606722	2.52281261487743	2.60623317446397	2.33872029177918	2.34446235751805	2.45845418365187
1222	2.43205647115764	2.66141564428669	2.3940049009757	2.59928365290301	2.51295712412183	2.64434430627059	2.52356154927653	2.50320406537691	2.37681764250731
1223	2.47939182215867	2.45512217529732	2.36043041758596	2.50533583970075	2.49276688538983	2.52363312916847	2.46613429884908	2.42740419242541	2.51749228099191
1224	2.29281897943547	2.42510003750758	2.3566368474504	2.43004088505975	2.44587496811112	2.439588035193	2.39677029208472	2.35910855956828	2.19395074065475
1225	2.47874993899644	2.68683889997273	2.49613811668024	2.67050048761817	2.68179048467473	2.6931782734806	2.46687505631995	2.4837903859127	2.42892782333336
1226	2.41477162007287	2.55136319592853	2.41176302702763	2.62808401217005	2.61046682311386	2.68206014671818	2.46253014639121	2.42609201367161	2.4443494130049
1227	2.37926383546856	2.5832094996815	2.37833723031932	2.58362962166541	2.60678916894072	2.67022371071407	2.36414950261505	2.39204791116324	2.45881057883046
1228	2.44091067327938	2.61689676852932	2.42678394667281	2.53243154943859	2.59399453968241	2.64958508383215	2.40985067063196	2.42771783584602	2.38584940342084
1229	2.45709505784727	2.64704789609516	2.5114199408305	2.59294379639312	2.6784157717803	2.7168617796686	2.46398713738119	2.44613336494932	2.43116018936202
1230	2.3118251483812	2.50200837324473	2.33390097811706	2.45051191806885	2.50366130511509	2.58284535223004	2.3258924412107	2.31480938954375	2.21257927629637
1231	2.46105964944206	2.63692440529174	2.42960952208189	2.55834069577308	2.65090802354208	2.65674162203212	2.62116796366496	2.50656486414124	2.46979545753004
1232	2.35276923772159	2.65178921144001	2.4674208176929	2.52544375984689	2.59249312177678	2.69623442196496	2.41524762787724	2.43633060205562	2.46030630322965
1233	2.48689150055471	2.67429561463569	2.51101221276844	2.64234677449312	2.74644913140768	2.79629043811116	2.376089644603	2.40542336581177	2.42787274976744
1234	2.49013336110089	2.61489984330415	2.47943881139315	2.57697323014121	2.63294742849632	2.67735379756994	2.4965415423124	2.44732251656712	2.46879042492825
1235	2.57632867543168	2.76368963080576	2.55201128976565	2.60233476197603	2.78252304921061	2.74365504017111	2.52670059228358	2.48744878976849	2.48315400994634
1236	2.36631268474071	2.5908947941162	2.4708440079162	2.59970263476663	2.68760752400282	2.65030145009808	2.46488141457404	2.42930008017779	2.46730685712866
1237	2.41484763052353	2.58419317493876	2.48123859619907	2.60103386859771	2.67526465972921	2.64655708528171	2.51480995855887	2.46440940566568	2.34495575208021
1238	2.34726106960813	2.56604429435829	2.40838153706409	2.51201329603014	2.55408880594792	2.64212097211476	2.38089470894207	2.38114402140071	2.35563547170409
1239	2.41684614195592	2.63018213969954	2.43728702869935	2.53170387602899	2.61769472839548	2.62442851856488	2.48318837466779	2.39330350444013	2.39749411840024
1240	2.49599509275736	2.56727901969153	2.42538980111172	2.50460724845637	2.59051014952983	2.61738619848967	2.48107106524276	2.44575693444255	2.37935930681497
1241	2.41847135268622	2.63455349425013	2.49633080021492	2.52747489985676	2.61198364047628	2.6485564564679	2.41620808173938	2.37729904017469	2.54873692589232
1242	2.38467130223708	2.4696335982997	2.30917345714453	2.46216021462901	2.4404654251982	2.52850402115238	2.45974556484268	2.41862795996257	2.3582908941571
1243	2.41780998950211	2.55685078687138	2.4156887531487	2.47429547717612	2.57209788223008	2.56308527070981	2.39078927367511	2.39623287249729	2.36077710279249
1244	2.40859193430774	2.56205391345187	2.50061096884704	2.55075813190717	2.59383034140892	2.60996094638813	2.4706093988593	2.51237418297242	2.47072045434436
1245	2.52370157737235	2.57739731014247	2.43532073336785	2.60794019125053	2.5963675583572	2.61645934920681	2.52333924425293	2.48505825082939	2.43851260691572
1246	2.37696163008832	2.60616580677692	2.47379522134753	2.56791146954217	2.6414500633605	2.60950837135487	2.42228815752414	2.42622539034793	2.44398072254456
1247	2.39581339451891	2.63381954151837	2.44545563566279	2.53222478418892	2.61934194060887	2.72834261639004	2.31766380039818	2.32532407006574	2.33112925127516
1248	2.3777894968096	2.57781640820378	2.40774342565864	2.55990229479141	2.60148266481325	2.59785151671715	2.42819777420031	2.41692323121123	2.46687559650788
1249	2.43080219222503	2.72386143684558	2.56445580650945	2.60690021217612	2.70295585124575	2.79604803643383	2.47856405145049	2.39491220221919	2.4768991813419
1250	2.39243026023422	2.59891291891884	2.43353023173486	2.51902105853208	2.52278202087193	2.54263145682671	2.37135672932214	2.43358021320321	2.35522186537084
1251	2.35195351597563	2.47048779167072	2.34195880006746	2.48174867298809	2.49989302682028	2.61197124442359	2.35187174190153	2.40692770000273	2.50806240193369
1252	2.40625298623371	2.55344564208578	2.37839892034268	2.49733038275811	2.54433659388803	2.57546792508649	2.42483009600757	2.39602462764478	2.43432536924927
1253	2.36257121308739	2.56318697308139	2.41871928477695	2.55526106753689	2.56090067367063	2.53893459793267	2.43970104387687	2.30694261350442	2.33941203873915
1254	2.36884409539426	2.50041607532314	2.36031420796467	2.55393742845069	2.54325169396162	2.66426433134761	2.47783055557682	2.49235585239677	2.43423165908348
1255	2.32034086008068	2.45993779186301	2.37313866110809	2.5703585584819	2.51582909316864	2.58185140496832	2.38115298440438	2.38633532000887	2.43120626508666
1256	2.5159255171637	2.56364881328603	2.44181508915772	2.55774128122351	2.57410008390905	2.57228026680711	2.49743540891435	2.48946862987553	2.52025550855777
1257	2.38061638755428	2.57166301947292	2.36297192940661	2.48833203618133	2.54403323927311	2.50563630620147	2.53668044880338	2.5105517490195	2.35150359464962
1258	2.47640363453724	2.61544565854043	2.49663478416177	2.63210899735251	2.60929149936392	2.70582234166789	2.48742584838518	2.54057024763007	2.55226971754786
1259	2.37317180507941	2.48200427119258	2.30902742860775	2.39699882704787	2.45282460366796	2.52266925184968	2.27746896072359	2.30929412852059	2.30711904283686
1260	2.4575897868981	2.64061006733093	2.42390855317417	2.56587992757091	2.65105128981695	2.6517486943367	2.39374909979435	2.35471398882694	2.35414748445425
1261	2.4322161061682	2.51094187037794	2.41998930165584	2.49900005049059	2.48772076974419	2.49416165275164	2.40011542733716	2.38394962193968	2.40539419853049
1262	2.37337932167499	2.51816832637183	2.49064155330648	2.53399568761562	2.57906699903893	2.69798657612231	2.33012023726883	2.34899389146168	2.32964678072731
1263	2.4881330574591	2.72664784923044	2.56269974820034	2.61646886489779	2.71432167777599	2.7375544322208	2.45595182205594	2.46767353810672	2.4191114200712
1264	2.31660785498782	2.52236323347523	2.33433570071868	2.45349202336269	2.47013845258825	2.4738549043664	2.35956578011683	2.33982601139368	2.3617536844604
1265	2.35905533312516	2.5022008701399	2.31895850040073	2.47868204324896	2.46379451036218	2.50349420136072	2.33123980214741	2.3142150677886	2.26219171740354
1266	2.46296323368812	2.6444972741609	2.4376499100598	2.65060318778513	2.64234015554513	2.67268161482427	2.4414861603677	2.40992294433808	2.39635826752312
1267	2.27187496402002	2.45684398885669	2.30258362437078	2.4415630649885	2.50166851684756	2.49900374808183	2.3523619384162	2.39528950699627	2.36133767598822
1268	2.3791421457465	2.59653633040473	2.45276986124243	2.50256770927343	2.6192126540812	2.61764387408172	2.42386138695816	2.43394665233744	2.25225700713042
1269	2.37301078721942	2.5905817701708	2.37194049452885	2.53940972038522	2.49867524554878	2.52341056170504	2.50095668375027	2.44135464367973	2.36399572268302
1270	2.40393931896831	2.5866298266694	2.46322621458225	2.5382708860826	2.5730602412158	2.65027641531241	2.45990067973526	2.49762514324031	2.41957302241517
1271	2.41810052680735	2.77176604945535	2.56917327583315	2.74749001017112	2.75035017873846	2.84265830759415	2.47558654753257	2.47645697775494	2.35386737836129
1272	2.54454275594568	2.80094353404062	2.61065068453624	2.75816754968177	2.81726809254068	2.81844582911272	2.54350137664098	2.54829938598179	2.50747225590792
1273	2.39215362838748	2.56656297113136	2.3554892167109	2.49416029207752	2.54396753944851	2.61754789976497	2.36706512766492	2.35961628917443	2.34626571196994
1274	2.4467550457264	2.60908987327427	2.40953881105784	2.56940365813529	2.59138385120523	2.64929180308576	2.47322462554199	2.44316917051821	2.39322157197923
1275	2.49257464249549	2.62027126885252	2.46471006391781	2.57674898512634	2.64933660117786	2.6198955745602	2.51397653898867	2.47004675258204	2.49016748460163
1276	2.27999738182142	2.54381279193433	2.31350698548673	2.50865509161887	2.5122624984206	2.53323883214514	2.40742052574388	2.37094954127162	2.3128665544593
1277	2.54456667759664	2.65991957014127	2.48719002653633	2.64710667052215	2.5983075047537	2.62984001183904	2.63297567360621	2.59683304531266	2.49117222382648
1278	2.27654446611476	2.52004631775942	2.38743217874737	2.47372968070355	2.45520026757011	2.53294815871593	2.3540843964161	2.33831646520422	2.33505440178525
1279	2.43531930476479	2.53987797871279	2.3843814663452	2.55060002278796	2.57051180548289	2.59848871304093	2.47059144842448	2.49595134785188	2.36890506419969
1280	2.52235118131951	2.61994842823386	2.49542351420386	2.63321342059538	2.63536569353728	2.61201796297223	2.5065602148384	2.50600313747405	2.38749019769119
1281	2.49619709162313	2.61442018296341	2.46345387246255	2.62811111060221	2.57777222769954	2.65954518206077	2.37534466488212	2.3780870235187	2.44901230198328
1282	2.467194211442	2.60235055383645	2.46146866123051	2.57630540950317	2.61749166964693	2.72935076784635	2.3854786029459	2.39185332810654	2.46614014258383
1283	2.38598140748083	2.58238003734529	2.4376366190254	2.60738117938661	2.60303875532824	2.58471571736776	2.4224425234968	2.49499819726059	2.47242360366599
1284	2.3061716855926	2.58224956785869	2.40636912697243	2.56014307157364	2.62167114827712	2.57826024544681	2.43302214017138	2.4278740193953	2.39882927790901
1285	2.39487717753338	2.5913008690907	2.4272407351027	2.53621746274033	2.59665962848347	2.64612623349056	2.44516354576598	2.42651301728759	2.37421298093233
1286	2.43218332604436	2.51118247445093	2.34654135012709	2.48862240278733	2.52939101806036	2.57464139725228	2.46661131590949	2.41253131236882	2.47572872803579
1287	2.37296078353702	2.45496876913373	2.30325895156976	2.49668103025425	2.60887454073601	2.57388194830387	2.38497105501794	2.34250201551763	2.36885992747666
1288	2.4300817472633	2.62602631482847	2.44034546784814	2.57972661421761	2.61197435023728	2.63123119344644	2.45286440580461	2.38215203839828	2.32203524098196
1289	2.38875266407712	2.44309738482351	2.25739603011434	2.43660996877096	2.47757586827446	2.54260033249142	2.41051966725902	2.37421549969281	2.38042460313598
1290	2.31556214385769	2.54076341862289	2.35346764047269	2.54172187704155	2.56884334197486	2.59016631141645	2.2834558870948	2.29253627266004	2.30044011804499
1291	2.38092658679821	2.4611137636785	2.38089944335458	2.48697666928498	2.45441754947202	2.50128407272951	2.3845674810357	2.3796744135404	2.32745471964239
1292	2.42189129361035	2.66784353981129	2.54588342582003	2.58278019900461	2.64118091687315	2.72228277029346	2.49189626764311	2.47009467523288	2.48958495751205
1293	2.48806344476056	2.65396524071892	2.48366627877297	2.64963022134739	2.67651297735991	2.69360497743055	2.40582881973581	2.37324238863976	2.37423826614303
1294	2.40629435343902	2.55010823774341	2.24416302760478	2.46132253586714	2.58124025741909	2.54491728439847	2.40988542470279	2.410392326259	2.44026652687021
1295	2.43317526668366	2.56230963378717	2.4783480975708	2.51834983960307	2.60705321532735	2.57025096634609	2.43830069021426	2.39500018873248	2.43318902744154
1296	2.44073468979866	2.65558970633489	2.51222065776313	2.60337456256309	2.59595284249925	2.66140818159306	2.47325882333176	2.46899522516694	2.40204796078065
1297	2.35494961278016	2.44309875081958	2.30236226461044	2.407844838867	2.37592382970908	2.49048685704281	2.4121953670473	2.39294507782899	2.35543600716826
1298	2.23323153909968	2.4756671017489	2.37618292268949	2.46648844109764	2.52662758182485	2.52976075058828	2.37412627836742	2.34019048037149	2.28015450966813
1299	2.45448920092639	2.63307450878259	2.4431004092161	2.50881271729026	2.59568199634814	2.61021714255653	2.39496126041278	2.41098481101788	2.46326826223859
1300	2.25881738883892	2.46380840689499	2.34560663164324	2.48185524973113	2.56189287115632	2.50294094432489	2.29913273284572	2.2567891333943	2.30103614707907
1301	2.42167872924125	2.53413514720353	2.38063355665432	2.46738871867379	2.53196239232918	2.48305224603	2.41602666633698	2.41300231406877	2.37732445643666
1302	2.42240400676293	2.56741087466211	2.37782444116407	2.57203173872249	2.61211081331899	2.56698817654666	2.3935745589928	2.40125239167247	2.44783937033013
1303	2.48155608350227	2.55617880682254	2.44856365803611	2.56373239003204	2.64236356598137	2.68947830134823	2.49878750340649	2.54806941541277	2.42989705577964
1304	2.38981794970393	2.54145431810838	2.4257269214742	2.4949779141475	2.60739441452242	2.59533080150064	2.24111596513033	2.29218080720717	2.24660218587334
1305	2.3740054391239	2.59974102649539	2.41718111525713	2.59529792272907	2.64942654760733	2.69144543971394	2.454238128406	2.48082199760465	2.36388813527822
1306	2.39924875277918	2.57439364581128	2.35766142081572	2.60272450284085	2.57338282149466	2.59103789320028	2.43904193421483	2.44946731826628	2.37526465418195
1307	2.40290787805469	2.5342602267993	2.38110481354922	2.45422513614677	2.52392540390127	2.64524875115301	2.5028953312779	2.47130544010253	2.39681731290884
1308	2.36253156459821	2.36584995769594	2.28796098870605	2.43726266996914	2.39157402684274	2.46750917536285	2.37119466840311	2.41772560811483	2.35553914756602
1309	2.40680814662834	2.69439077597345	2.45326081101258	2.60417544690637	2.62668370815102	2.64091409499249	2.44127222582899	2.42347248490203	2.43009323262916
1310	2.44436058911893	2.51780852099161	2.32043009096668	2.52168093013367	2.60509152431452	2.5524957994963	2.34634868350594	2.31381575752959	2.46284575103693
1311	2.40385507460132	2.59887183308072	2.43011512394987	2.57514470564203	2.67327980467689	2.624052008354	2.46930619916824	2.3966868514351	2.44686758802702
1312	2.38856850230717	2.57606724616832	2.3720735784206	2.53731855369941	2.54958034548348	2.56127949925802	2.48645314821478	2.4424287428358	2.3562759906858
1313	2.44599138443061	2.56508421989906	2.37942063496142	2.59056308738886	2.64762509929658	2.56539315031647	2.39354375035292	2.42784075485638	2.3473515035804
1314	2.44414511182163	2.66377598842127	2.53738910213574	2.59225904520624	2.64798291321691	2.704912137484	2.45550925883908	2.50581463766529	2.4511568877504
1315	2.42460888363942	2.62891097131407	2.44610865223248	2.60481881141455	2.62199285733398	2.61702529771095	2.46682931036289	2.43235767907564	2.36808725977073
1316	2.48263186642665	2.65408353253639	2.4767655891193	2.67143066759173	2.67452141169845	2.71257166990751	2.4449303791252	2.4354413689091	2.50969683132123
1317	2.36464069584508	2.53037604874273	2.452582344969	2.52300856097117	2.54239019352594	2.62414342436207	2.45535695628007	2.39165653764071	2.35590477546859
1318	2.2945754153053	2.38251845045134	2.25772258549531	2.39717193978938	2.3494438025137	2.39103276335504	2.38574196029341	2.36765200435552	2.27086773668534
1319	2.36724304985959	2.54694580985152	2.3939904155627	2.49679626859629	2.51658421390731	2.5312666501274	2.40907302340543	2.42189727290838	2.4799125998421
1320	2.31138495967254	2.55778087515991	2.32341021819832	2.52291278365265	2.46014211670121	2.5240581910072	2.32710491577528	2.35921687231635	2.33319587836566
1321	2.34556256386622	2.62836149386531	2.39823806322688	2.58292552498094	2.64846101163638	2.67126438143553	2.43379651963909	2.42595953876535	2.33797149592317
1322	2.38018060729452	2.51466882576391	2.35886822599353	2.49585010005716	2.58308823083815	2.59017087200102	2.32051943810627	2.34514441991738	2.43118607885495
1323	2.36302137840289	2.58131527075745	2.41595710031028	2.513753388603	2.59388954476646	2.65083421567657	2.50298529249831	2.52109836676305	2.43783798611447
1324	2.37779046986608	2.57904258027427	2.4409111636558	2.53815785442349	2.57258998558949	2.62785423063428	2.35102974328487	2.37228314127872	2.40918025908505
1325	2.49787294955487	2.6641194094234	2.46463432252876	2.59510862572438	2.65240483823354	2.6078868570595	2.49690889903066	2.48854425479837	2.42054973091477
1326	2.43454469273119	2.64255834738301	2.52534677104729	2.56791961525856	2.66435407464295	2.69267904700798	2.43017551802276	2.36271054983508	2.47310009007162
1327	2.34009889769575	2.60129371748163	2.39600386977599	2.50473110683723	2.58682435988342	2.60722255708854	2.4111339405038	2.41082982414079	2.40399836669634
1328	2.32619892445163	2.60254504354158	2.43441858815225	2.57428156378209	2.54988135021347	2.57765799365384	2.50749394384423	2.49660369262049	2.39991632560716
1329	2.48334042059391	2.65610653452312	2.4418668436546	2.5849201592015	2.67202938061667	2.71223564434186	2.4916362263182	2.422185468525	2.34867916961121
1330	2.43746773619913	2.59903949066116	2.44879349645985	2.52665380331611	2.5109926001744	2.60550625007223	2.42500254721056	2.38427953764066	2.43717507648391
1331	2.46655925873608	2.63819825362895	2.41228199373745	2.60647415766494	2.58920653014601	2.54405694433692	2.48670574360321	2.4327994179963	2.43422159128048
1332	2.36146436310187	2.58858754991523	2.45449021577177	2.57683085733534	2.5573156242246	2.61973482421208	2.40693358578607	2.44047926371121	2.39608701180146
1333	2.41016574719998	2.56308588047888	2.3883671848103	2.50645840142698	2.57284439238251	2.58416377801636	2.40219446743458	2.36906387018235	2.31943534425035
1334	2.34696063049074	2.55441981895302	2.39187678852126	2.54088840763676	2.46659727909344	2.53462479010171	2.41855335869552	2.46309041865827	2.37223399798127
1335	2.40376607160308	2.58431968500233	2.38887123666105	2.50944857697378	2.61990620102208	2.60997385848708	2.4368438032648	2.40015660278239	2.31774411502314
1336	2.38301532424169	2.66450175651517	2.43638435409589	2.5234576078888	2.5498099737887	2.64282420443952	2.52442497377119	2.53112380048865	2.40171799986163
1337	2.47104391371907	2.55490970937652	2.48248808587355	2.50274114772695	2.58857492430802	2.67107838533298	2.44710562751203	2.43996584275601	2.44384184398425
1338	2.51608616848345	2.58988884151235	2.4762338136309	2.49453794473038	2.56799231723226	2.65245437689498	2.55644626218324	2.50707370660839	2.5169585091739
1339	2.36051834220129	2.57586071697024	2.43540202339175	2.60786453503256	2.61840687625235	2.63630215607369	2.41665665403948	2.42241145756476	2.45187540562004
1340	2.42682963485051	2.52620461439856	2.38231504399559	2.55079631907598	2.4785951546757	2.52468036743183	2.40383826573538	2.406010662539	2.37642747819544
1341	2.44175419100384	2.56520283813261	2.47374804088575	2.64865775151919	2.61615003904557	2.61858892330422	2.57391640085519	2.5588110265342	2.37127639337338
1342	2.35346786255969	2.56038341139019	2.30179298906659	2.4971201794215	2.46392158560109	2.54110443151758	2.4716690193043	2.44492065950773	2.39007282786542
1343	2.37912388475704	2.586275604043	2.46165979261992	2.5476434172863	2.56564778384367	2.58313371520609	2.45263978040543	2.42218332728561	2.37426791438819
1344	2.38996358724336	2.64751169613746	2.52899271048892	2.62016368012976	2.65386964075896	2.71443470456285	2.47580283859587	2.45028581326501	2.40355963816964
1345	2.27955097189148	2.54663935429096	2.41275825323985	2.53223746815235	2.61396196400852	2.60464945752661	2.42724017359587	2.44563730846193	2.4237755587966
1346	2.36757016678037	2.52511140180725	2.45407847605164	2.53474720992196	2.57110974298611	2.57135181056387	2.3743180198903	2.33869462179308	2.43013844150294
1347	2.31668310947205	2.41229361878529	2.29683186352949	2.39254598749296	2.44104659885426	2.48344210595028	2.45895998951321	2.38150371690115	2.32897967816463
1348	2.47174460241254	2.63313014205544	2.51230047395372	2.6116093467225	2.63715972242747	2.61014760348017	2.54821174886809	2.52662394099929	2.40963743681368
1349	2.32115882222952	2.61208562778732	2.39889668126204	2.57130991533802	2.58465472120525	2.5944321106582	2.31763668335242	2.35485269222802	2.34124703081439
1350	2.45259099579826	2.56598688406378	2.37991543579069	2.5567014744965	2.56908303414202	2.52128646599285	2.39897236600447	2.40880129190128	2.41772088411449
1351	2.3309151177873	2.5775788782645	2.40083776472102	2.58549744458764	2.59432883675105	2.60853092691566	2.47265660274388	2.47516793975626	2.42600403325092
1352	2.34183087581836	2.46064956466857	2.34079746627233	2.45907415488212	2.47388788126555	2.47821763330209	2.36705944346838	2.41172605127038	2.33012774684147
1353	2.32763224584365	2.38398758317825	2.18294899514899	2.41504456265092	2.38565669820537	2.43069833658129	2.37162477037504	2.30891819649759	2.41799473130088
1354	2.52788371062479	2.6405723971454	2.54691080019748	2.62443598047459	2.59295006082351	2.65915897204718	2.45947959860632	2.46626794747353	2.48234153009872
1355	2.46411664822319	2.50840663892916	2.35003695296271	2.51676209134086	2.50145731298074	2.51617816720638	2.36127683835496	2.40071999014704	2.42469851326736
1356	2.37274475390591	2.57550570112978	2.42145317332471	2.49186594234358	2.55889931181062	2.57586152074683	2.41380606382147	2.38365324580881	2.33635975739551
1357	2.36622966025277	2.43686603843266	2.35218820973907	2.47917523937632	2.46310199289153	2.57034496353687	2.36130164521403	2.32273112541974	2.30511598806403
1358	2.45148131596542	2.67671679493982	2.52607462339708	2.66423321793791	2.66934907948031	2.75524030326792	2.41344947199459	2.45709449166751	2.46656507575859
1359	2.46753563643737	2.68408244330237	2.45217689371858	2.61788500746051	2.64369692658132	2.71600629094067	2.59488834470188	2.6153355692727	2.44104675558383
1360	2.39490003401416	2.46894882804166	2.34143268787154	2.5126718492991	2.52799501837949	2.51454572401689	2.49347277324932	2.48808715373609	2.37631943051192
1361	2.44298931618397	2.60220736114347	2.49474483001072	2.62858637476429	2.64332095576731	2.62898507351065	2.54537587658668	2.51376006495206	2.46385230764501
1362	2.40997996235714	2.59299440270423	2.43851408184667	2.5742275327717	2.54709600659194	2.63722378824921	2.38031195787973	2.40832901675318	2.36549382739877
1363	2.39166503157473	2.49874254421077	2.34351009743347	2.47386275147695	2.47412696910066	2.52294668713059	2.29566617826345	2.24727473274634	2.34430598690534
1364	2.23063958072892	2.41069230212627	2.24796933514868	2.42170260783109	2.34694429305769	2.40734721843903	2.28314337668641	2.24062961165279	2.38945475195451
1365	2.48980506307974	2.63173583923586	2.45355821652307	2.61423185858954	2.57095011435796	2.71712471998259	2.4828205482871	2.49150430498524	2.46732731100332
1366	2.36693702491158	2.54401381601739	2.40820974325813	2.51949325659625	2.47877303596335	2.54150091344786	2.36077133877179	2.31452446835975	2.34309158165434
1367	2.40944841958076	2.50848411185676	2.37762908921277	2.50676433379955	2.55323049397121	2.53972949619306	2.34186760918273	2.33277658515359	2.29476554141724
1368	2.50019468055879	2.6097104869453	2.46968003980925	2.54246507735146	2.62260305402796	2.60620359794975	2.35444833775544	2.37182230405094	2.37631584483883
1369	2.56648920006226	2.60827370165667	2.50289942991081	2.64442280867789	2.59420607625789	2.68193861778767	2.47035555799512	2.47038568860449	2.49207601094876
1370	2.50166525048169	2.62021903917301	2.46070137470814	2.59043250863128	2.6111427066806	2.74397488140188	2.52824418567451	2.59087827676966	2.50181548364544
1371	2.3562349303824	2.53137284276959	2.40727589668379	2.4638421545959	2.51051143264705	2.58334147592542	2.4280039850127	2.38841272534201	2.42930970489548
1372	2.49749541377809	2.68886529820055	2.59673990876062	2.68159831700877	2.71051698806933	2.72448965837493	2.65041600210442	2.63738161866406	2.40947861725758
1373	2.35793982054724	2.6098334376224	2.4466149034746	2.53081447188339	2.63046927755339	2.66068127983286	2.41401959312257	2.39850283113704	2.36567226808333
1374	2.39827922143116	2.56821034277421	2.44532907958993	2.52849444094705	2.59369347515048	2.65527798792068	2.38112528340721	2.37732172427545	2.45319376332574
1375	2.29541082700169	2.46716148916041	2.38411601297143	2.45779241880499	2.42745406497954	2.5789192703097	2.42789463650765	2.44830931113927	2.41434374529523
1376	2.34841579839409	2.56675823642582	2.39321406255717	2.54620967574008	2.52950110005308	2.55799434035111	2.39531749476816	2.36887321677688	2.35850767428813
1377	2.41490730102988	2.57248841922787	2.44707386240799	2.53729778532801	2.5947803118852	2.58871902667682	2.40766413745598	2.36103777118885	2.39042974636548
1378	2.15658185990993	2.47634398052892	2.32020005885087	2.38175217828574	2.49057719143329	2.50973435949937	2.10561484800762	2.13065444009774	2.27477840090369
1379	2.45401540059747	2.56782329652796	2.36510437655124	2.55589556334259	2.57215304953916	2.59460008672432	2.46430519398695	2.4783969579253	2.41686453076478
1380	2.43890639373917	2.58211991039634	2.46351631218411	2.56410364313969	2.62200251633982	2.67360452530036	2.50834248806215	2.47171513675209	2.38259216652431
1381	2.48283365933737	2.47946867709853	2.36934484315899	2.42356915889279	2.41859399045676	2.49067172307002	2.36065414103592	2.3744781643688	2.36407953318704
1382	2.3426142808846	2.5547377180126	2.35775559072288	2.51529416379786	2.59775120593019	2.58292049279178	2.48411774360987	2.39464858274895	2.3735070601973
1383	2.36944378334045	2.46169127488858	2.34690264943736	2.41083553304004	2.46338366642526	2.46357211526932	2.384242173935	2.33906993588958	2.47364021223071
1384	2.37784055111819	2.53438959106492	2.41922654569574	2.51574856689624	2.47688792420829	2.64068100320588	2.49605395892792	2.39678511926588	2.3372344248465
1385	2.44967364078615	2.5900210548681	2.50241570662739	2.58577453931639	2.59138942972707	2.63636935356899	2.43973287412183	2.43718151390296	2.52394871430407
1386	2.40789235126443	2.60765875221363	2.43680580887348	2.53684453371215	2.59285468792691	2.64011611966001	2.4642617256241	2.42459387501474	2.36594211384318
1387	2.50715018431584	2.59983608931234	2.4896058978541	2.54863093515052	2.64267324452494	2.64193433095812	2.42697928174429	2.42693618392035	2.44422923137974
1388	2.41699800998565	2.54377135909849	2.37575034488502	2.53950354657021	2.57637034927276	2.62152257803464	2.37506944331757	2.48294998637678	2.34746444141707
1389	2.43967208757534	2.68985753604646	2.52249583387479	2.58221502435272	2.67983089463004	2.74042456787179	2.57046556766517	2.51251704079634	2.45671189908645
1390	2.36687540929872	2.53679913949537	2.3913520642424	2.52490689955672	2.5537584451357	2.5946860361917	2.3999578065585	2.37197917140411	2.32862859753229
1391	2.37801315520421	2.5105414034623	2.40952407164024	2.54077355336617	2.49225844649709	2.62375463275019	2.44607152511549	2.42571062439097	2.41122465052371
1392	2.43465877494908	2.58035679472601	2.43775825003565	2.56130545994748	2.55483042101087	2.64749536309942	2.5014893603477	2.46981803642995	2.35336489422429
1393	2.49633886682744	2.6195961739059	2.4586047678419	2.51174508146125	2.56739962724478	2.57594875977463	2.61241664242143	2.51311763556984	2.44479948342968
1394	2.61073212337714	2.64689758821878	2.48665988555977	2.72352055635847	2.61714710594271	2.62581254177462	2.58496561115352	2.61646125108844	2.50041879451761
1395	2.48264385954851	2.61218713577348	2.5355572228663	2.62672599241468	2.59760872574127	2.67141362405353	2.51016238178533	2.45494852098658	2.41546802019897
1396	2.43643019420376	2.60051078942267	2.42881305609078	2.58834782714475	2.6512334936321	2.61018756834464	2.43727646850815	2.45120845468183	2.36773306036266
1397	2.42375445544031	2.66125448405725	2.46763829810865	2.59853615173949	2.65484120782941	2.70944684282482	2.42055085169005	2.40409756125355	2.34205427700429
1398	2.2557538512021	2.60424705784178	2.39179605484867	2.60651876946674	2.61393665601529	2.70383560430194	2.41276890188039	2.43110649737485	2.31965927767795
1399	2.31462957450139	2.59957293533912	2.36333228133892	2.56331101665833	2.58943776865355	2.55254902401698	2.43898878135891	2.40964353586866	2.40299448828963
1400	2.42874242077587	2.51875303604595	2.33135908942705	2.51765003691268	2.51085517297812	2.60300760471327	2.32794027503949	2.30766388196199	2.30136461245619
1401	2.33902525903784	2.50945701333151	2.40354101856693	2.48478621757028	2.59768531909168	2.56945197538604	2.42746597971371	2.40671963120449	2.28723691215757
1402	2.34641566527462	2.5881938138263	2.4419506328203	2.53090110290895	2.49246168197017	2.69281353024676	2.33934058683437	2.32600946283001	2.28697296108396
1403	2.41047521936568	2.5896912665138	2.40258098389246	2.60678170798074	2.53891718469115	2.54256140945062	2.37438563863227	2.34225453210494	2.52430029390338
1404	2.49940488320645	2.61100422652447	2.42460418631516	2.6002203694287	2.72698680966747	2.68229347581369	2.51128442103504	2.4733584422072	2.45426967781766
1405	2.31751854752379	2.48614624618788	2.28001514933748	2.48624207509858	2.54791838144107	2.49975568749755	2.37777245900448	2.41230609430345	2.39522918937926
1406	2.47031251190636	2.64015756649976	2.41201580908034	2.55856206431705	2.63900305169082	2.67989287916529	2.5003658729904	2.50699245010685	2.47217236542928
1407	2.24687624492883	2.42676511061803	2.27715372276848	2.36621434363521	2.35449932035328	2.46957480113696	2.29519552339529	2.27663115591613	2.34339453254929
1408	2.37563697150582	2.52488871446415	2.32957321210516	2.58681223777946	2.52275122990773	2.53562224676918	2.37799081421824	2.422345252676	2.43611457082108
1409	2.30053397124417	2.53688696060045	2.35396871508775	2.55690700265892	2.52051948555675	2.60439242828669	2.40316869866707	2.41163012503165	2.39657379855827
1410	2.60964701289877	2.72826341440848	2.49719690535142	2.70604493289673	2.7019905468623	2.70875432261878	2.51893238580825	2.49844479842322	2.52677997133583
1411	2.5017358586628	2.68584952482785	2.47621926750641	2.65764199905056	2.63957525979207	2.65081230702664	2.54305696955794	2.47528058498263	2.48451084721107
1412	2.37617669272155	2.56710388171603	2.42446424827844	2.51350794722892	2.57191117383116	2.60656817262395	2.51912329670675	2.48826423195378	2.39562645171458
1413	2.41731885800307	2.56608101343094	2.3587725342918	2.54207761134502	2.59482192789666	2.60552194410337	2.38558110363008	2.36150846340482	2.37216596644335
1414	2.58769731879997	2.78863071441711	2.53651294228262	2.7359018212353	2.73392261007712	2.80257411461568	2.60722957851126	2.59072346283563	2.44990524956323
1415	2.40160585426484	2.62142008958287	2.38047502906595	2.47884419462921	2.55488804212353	2.63104505668033	2.37951398278396	2.31911274180922	2.26295688961252
1416	2.20371168822297	2.4177087205817	2.3055865247477	2.43093045168616	2.40154718310573	2.44267926373475	2.3735658867773	2.37335172969716	2.32318105396313
1417	2.38816477842741	2.62841397514651	2.46237223958239	2.54200520169163	2.63635158708582	2.65408856294566	2.45443220602116	2.46265851540855	2.37501944603045
1418	2.40930716685887	2.65287487935389	2.45510402503621	2.55656696113069	2.58917358307881	2.68910699806535	2.24092360103784	2.32364206840252	2.496364977985
1419	2.32878213038971	2.5560847216413	2.38577762954971	2.52745568073716	2.58643492170044	2.59855208819254	2.39425162030076	2.32224412671362	2.3390802000393
1420	2.48986014419739	2.5603701404902	2.48284981499727	2.63339137719639	2.57891419515162	2.64518431457652	2.4875904090152	2.55621755535364	2.38228133586464
1421	2.38092607538358	2.48697776536648	2.35907202447313	2.45019849291063	2.41682324414551	2.40794581725585	2.36539767731424	2.39912093581138	2.25471191287298
1422	2.28650935592045	2.39019531072521	2.32844516529689	2.46439155927366	2.29811006361493	2.40336704869043	2.28781460313172	2.2478797277992	2.40485576717178
1423	2.37985138041006	2.57299413074286	2.38793876355726	2.48113390304322	2.49224743513095	2.54801659740546	2.39354388703239	2.360256937041	2.39644598433204
1424	2.323827348603	2.46514545497764	2.36423218553619	2.56087655417588	2.60792485856473	2.55236771174063	2.36556632919575	2.38987072309138	2.37469287695553
1425	2.19049987379495	2.47872346509895	2.28807149294463	2.39888426661961	2.42313891059711	2.46897365021879	2.36077402743789	2.37736334572323	2.239851003732
1426	2.26648713045107	2.3866931568264	2.35116761552065	2.41831856146102	2.46918484898941	2.47271740879386	2.20719402660095	2.23399508868822	2.35676175937875
1427	2.37323129897169	2.59906210508733	2.51389678984272	2.64950024597686	2.60036171488344	2.59898804922029	2.46631882145697	2.46241686294963	2.36618100974053
1428	2.41305817757724	2.57425510995707	2.42353299557567	2.53122386799075	2.60596536080635	2.68647949252271	2.49955223640885	2.48481069546191	2.34868450606372
1429	2.35610987425975	2.50349118887741	2.37187722764565	2.43617264021362	2.51728683857546	2.50091666811398	2.32600453005672	2.3286895563652	2.35844990657476
1430	2.38995145774947	2.63745571657795	2.5231192522264	2.63382441704721	2.62762465800864	2.67465212168277	2.50114221241251	2.49517307688073	2.48402175667872
1431	2.4692333172237	2.51079437382929	2.44295902565537	2.48695116123354	2.50287055902308	2.54380626882302	2.42635792590629	2.38827012715085	2.39815933090917
1432	2.43070608464081	2.64351574956742	2.41258148155884	2.5275864054806	2.60838908562419	2.67584176173965	2.455686484178	2.41351976938165	2.40596179525426
1433	2.52024000613165	2.60222514926001	2.47196969010701	2.58556134477649	2.52070709439671	2.5702579252291	2.48285063273019	2.41067043217541	2.46780112797978
1434	2.45249966420975	2.54251101257788	2.35281481122311	2.54955740475005	2.62258632040129	2.61722019563245	2.40667164174506	2.36598108246268	2.44067671488353
1435	2.39584783759095	2.66260485008086	2.47382627300161	2.57560069476134	2.69471479820274	2.68985694451901	2.4169925661875	2.40943625177779	2.36104574778543
1436	2.38467781071223	2.54395301253563	2.40516543769537	2.5582538729889	2.56243976490848	2.57827005554164	2.45135387922842	2.39692379452062	2.43480078376124
1437	2.36647738819452	2.49256376333468	2.42932664344444	2.51707589554366	2.52756800258898	2.57840410514597	2.46577735901701	2.4096072813391	2.32589139769117
1438	2.41223462922464	2.64386805682011	2.4680299110387	2.58336683693446	2.57347075025978	2.60190660507297	2.47698048097378	2.37661778413028	2.34934163015359
1439	2.31377227930383	2.43528067683964	2.31922096715513	2.43462174751899	2.43006979685994	2.43140649580106	2.36534310216279	2.40461044729876	2.30296157090156
1440	2.45704972607468	2.73239031209751	2.59584921273973	2.67424933382492	2.69971592711191	2.7369655687618	2.43690951455092	2.40963939977526	2.46830915116692
1441	2.35975287968321	2.54360855707254	2.41177898556079	2.54584284567407	2.55215839835192	2.56756775564698	2.46744402818683	2.42249695332678	2.40185751865357
1442	2.42637040606548	2.53808923772747	2.43982978541666	2.55459147774581	2.59294067813337	2.59815533818286	2.48846042744958	2.42850800456652	2.42497643494425
1443	2.46377635026679	2.58289373935667	2.48281833994064	2.64926904515938	2.64292733360065	2.65005730668112	2.43594541465888	2.29636336105517	2.4153562117902
1444	2.3866891793543	2.62139130990459	2.46157079860077	2.57330236576091	2.62845010113278	2.66796969166105	2.50941960218173	2.42369599117283	2.49926662736431
1445	2.51114489434322	2.7626335193767	2.52695225235227	2.62549414933448	2.77335825873745	2.80685268123214	2.53134953373259	2.47662981761025	2.41686932357134
1446	2.37714446515048	2.60797457727852	2.48074439056779	2.58038234628246	2.6214044881836	2.64344759051602	2.37386903379172	2.42872550934857	2.36578527344321
1447	2.39992663620371	2.59051749291172	2.47667698163244	2.49549744292702	2.67889376318088	2.63880018695638	2.43950235363587	2.42808026730935	2.35508146262699
1448	2.36601116830658	2.56249886857375	2.4317236854807	2.50849084971574	2.54333983766678	2.60762003982745	2.4467006762895	2.43007703470284	2.33473371377212
1449	2.3986863703889	2.71975764095372	2.58444204369364	2.68959998514204	2.70052185313873	2.67014607081009	2.51260369366351	2.52282016113884	2.42781239253264
1450	2.39063193111857	2.54243142885812	2.40664078895929	2.57746302872616	2.47158610541068	2.5684038481791	2.42504868899258	2.41389269197501	2.3700198508364
1451	2.27235079311147	2.46990755075423	2.3185070296222	2.43006454252516	2.47108706071876	2.48939227757829	2.39784370970533	2.39138452523072	2.30614345967912
1452	2.35002678925222	2.49797230723129	2.33617313428265	2.46398464762893	2.56428845121866	2.61843984393707	2.3543754697865	2.34457918592045	2.36155616744865
1453	2.5159229445881	2.61296490837582	2.44967337958417	2.58845532308843	2.6420910504425	2.64326916698277	2.53111093666302	2.48891869010551	2.39450432250829
1454	2.45080446130378	2.625942986391	2.45894711778274	2.51346803210473	2.57376018163051	2.62977396428016	2.49425840715055	2.43830371867764	2.34306883343612
1455	2.36483230243708	2.58639843308129	2.43221942643598	2.55638761654604	2.65734280239081	2.61640836811944	2.40526943069493	2.3834594609002	2.3915355966717
1456	2.46854695583818	2.59128708108472	2.39240407731837	2.60925449913612	2.56087800190721	2.64684451254638	2.39081708143974	2.43305878003743	2.48407634053941
1457	2.43292838155462	2.53442827762379	2.38388265343054	2.57375057523571	2.60662984509779	2.57638434672711	2.44566977350882	2.47303543502506	2.46238606989201
1458	2.26906536333944	2.44937947864766	2.32840989258284	2.46294015760679	2.42690629418563	2.4173962593504	2.36640217613649	2.35165482792263	2.28481723788369
1459	2.43210696255084	2.49282269961912	2.39863206931065	2.45644427027126	2.5591151976039	2.5641524774228	2.39896424246174	2.35227039701863	2.41480144243862
1460	2.33546108336966	2.58716837207213	2.36679625298976	2.49787332233095	2.54704069756097	2.54099626987963	2.51442818774245	2.47735862978669	2.40881590941433
1461	2.56246978008841	2.72701321911731	2.56402440190769	2.66776016281575	2.67387941235455	2.74051251096898	2.55719098231337	2.50420667502178	2.44068041553781
1462	2.31347170137824	2.51568397859529	2.37455489122986	2.58056068780472	2.51035875814528	2.59836748225149	2.42748712576929	2.39762102741988	2.33503746142166
1463	2.3982636539826	2.58989206830621	2.43947682070695	2.54508863598175	2.61507665471548	2.6088788149742	2.47542336805707	2.43984317204917	2.44269368880251
1464	2.37810374268325	2.536037711131	2.47644810273625	2.54913296459942	2.57595185372713	2.57011435930879	2.40103244053578	2.4221014416403	2.33037273009557
1465	2.46509586152778	2.63352152204761	2.55951165347558	2.66059187900296	2.65330342555284	2.69646136912623	2.49568289913152	2.38436638433097	2.38199887457301
1466	2.41601318754867	2.66486779935581	2.4896548893819	2.69325930707708	2.68883345537547	2.73266804655468	2.51449231714401	2.46911660855922	2.41264111950578
1467	2.3751611802795	2.53264631686176	2.34925627603538	2.48168138281002	2.51091401089675	2.60465111828464	2.33597097496335	2.38571667621857	2.31688109016602
1468	2.31194203877663	2.52336002491946	2.34199168948644	2.47737754966909	2.47187438798548	2.45733795981234	2.42129988132881	2.33809016989732	2.3968264034719
1469	2.4758410572003	2.64997013421356	2.5467650073974	2.51078211680172	2.64293874421934	2.71297462050217	2.49618252205623	2.50734253744086	2.41061798046469
1470	2.42245550546121	2.55432824593589	2.39039627471564	2.60736047748216	2.65156936343365	2.63946344751442	2.5147833070884	2.45050347854571	2.42170231624869
1471	2.34532250899057	2.54604014310622	2.39501020802544	2.53723726230168	2.47894172424249	2.54219831633125	2.44053254498092	2.38837285047509	2.29108797194776
1472	2.51766127176385	2.60299756110671	2.45946162176602	2.57006395197154	2.60604324789782	2.6820555686656	2.48154780888188	2.53374966050324	2.51720099569334
1473	2.35200326304588	2.53655770337886	2.34939795481549	2.53055783007809	2.53254993765327	2.54774846504848	2.42711290605271	2.3884010182409	2.3771383817194
1474	2.3520300580765	2.53307943594441	2.38196545100021	2.50493297626343	2.5538775773216	2.63745468240813	2.33565524719835	2.29360456053751	2.4533346938054
1475	2.41618719994123	2.51822339440164	2.39678053607571	2.48624887063114	2.52042951127251	2.54104086500778	2.39448828939115	2.36469581686269	2.36880077674808
1476	2.33600144223993	2.53829117091918	2.36413723121084	2.52125009611289	2.51867037251316	2.59227848200385	2.4555977209741	2.40371568931176	2.43992833868383
1477	2.28732811333577	2.48265434730482	2.34840647705269	2.48110273134817	2.51140374609892	2.44682358440681	2.34425219580022	2.35824482256103	2.27075428132955
1478	2.32385269157637	2.68256612442331	2.44298884604473	2.55836824820792	2.52335098908364	2.68596872851158	2.40594939014794	2.4376692088857	2.41609623870767
1479	2.38234414599297	2.55690170843497	2.40245289771095	2.46519228580271	2.52499379248599	2.61158491547743	2.41840921617369	2.41970772488373	2.40662460995236
1480	2.39690307473962	2.49235367379842	2.37407740104392	2.51853548805024	2.55121739544473	2.61141593492018	2.40324469978334	2.38018732915744	2.47786659359269
1481	2.37321588114889	2.53451678116596	2.39353350636688	2.57742934654235	2.58879698071988	2.617947573258	2.35475153688413	2.36636255791788	2.37788406723363
1482	2.45181213614729	2.58708583831209	2.52568450616682	2.62750977288897	2.6340687215012	2.6477705479153	2.49555369867225	2.47745623954069	2.42791337568434
1483	2.55797907392529	2.65066417387243	2.51002872059111	2.65809056360599	2.69560284353954	2.67534243736107	2.49931664857917	2.44352185708862	2.47322787497981
1484	2.34159450694383	2.65021135136459	2.46437304173012	2.61041097398753	2.56951354993574	2.64718317373823	2.53110721276087	2.51149106226819	2.41108266143699
1485	2.32396768898577	2.4498139962595	2.29702216323087	2.42111370166355	2.48389728983645	2.59980238055653	2.36702267809579	2.38953468451511	2.36682367946842
1486	2.39942041826566	2.54419624162727	2.45102391305326	2.55160646618307	2.59020962763381	2.59578350709638	2.42880053114219	2.41902206369514	2.36519791078054
1487	2.33497056485507	2.39318906375041	2.32819494441682	2.42833400227298	2.43035908987717	2.46672735240056	2.43742333478595	2.39891554604056	2.32385661570469
1488	2.39575326940243	2.56209503510735	2.4221378480968	2.48695812622501	2.62356155682629	2.65686045495728	2.33277741090903	2.36260209795526	2.35560009986449
1489	2.31348879325282	2.48104924889696	2.37839466225177	2.45607678244313	2.63430029691291	2.60425699560372	2.43522646028449	2.36428450384225	2.38119403067444
1490	2.38357534223238	2.56973873576649	2.34695075838697	2.56649099239357	2.54743114312984	2.6667700095542	2.37779042587207	2.27963466335156	2.32490687643018
1491	2.49766383656364	2.64369337753814	2.47823212780115	2.58482957431665	2.65715606234498	2.71044832889865	2.53168609267921	2.45583626609984	2.50484877647275
1492	2.37877431717288	2.61024519052525	2.37188058659799	2.55669175345596	2.65412923414004	2.63915619816719	2.47210343959601	2.44582026617422	2.37936718154553
1493	2.49020739614267	2.65751978439369	2.51893696099494	2.62547165393993	2.66600238100572	2.67409116845262	2.66887201779074	2.64185365019777	2.53701054633034
1494	2.42006976447675	2.53001980929742	2.40490562426983	2.5463701420143	2.57002358012936	2.54610684020712	2.46846806694917	2.4795147664572	2.29186619771183
1495	2.30008547578425	2.50200917587505	2.32370858047935	2.48729875402485	2.50390109829833	2.47973523954246	2.2524893552806	2.2848481290826	2.25586294162632
1496	2.35991481642616	2.59437439402134	2.36598509777631	2.52422698053632	2.53324865936632	2.56231617984891	2.45751996703389	2.3847530221967	2.42117324566101
1497	2.3466636950879	2.55217083504086	2.41717582754548	2.55577407118737	2.4885870599857	2.50888980897839	2.41621286373522	2.39203263618677	2.39865420830471
1498	2.33643669382845	2.59650817703327	2.38801382511747	2.52239134700617	2.51892739579235	2.60739645840422	2.41912758420546	2.36819587894733	2.2357778981131
1499	2.3693122794969	2.65321593385685	2.52007678752601	2.63257505028948	2.68666473018728	2.70020258869945	2.36623356644879	2.38339682967042	2.41716527987969
1500	2.37981687994681	2.52486254456679	2.50846601616997	2.58046446861424	2.55602296946003	2.66037189121002	2.42412154515092	2.38315438222858	2.34579958771025
1501	2.34162691537671	2.52720356026767	2.34103056409903	2.49895287905364	2.64651102744142	2.58560898015899	2.37824582604914	2.36401870621242	2.28534825569522
1502	2.36186306141851	2.45631271946986	2.35538838378574	2.46131730715636	2.4713375699425	2.49980168046269	2.41936211485563	2.37213334726484	2.37754622176229
1503	2.44327026829963	2.62673813732594	2.50784570971506	2.60671392768119	2.56328804843648	2.57289061139465	2.51283499248102	2.52399847355455	2.42914274123709
1504	2.49737893419732	2.67658089464678	2.46666320521756	2.61976689810875	2.68185516662541	2.69097675007973	2.5291934406264	2.51837093903403	2.53284363469449
1505	2.44358843690872	2.39868366250099	2.2757159475345	2.46867605558289	2.36126759720932	2.45513910817843	2.61333624397504	2.48616450061864	2.42067181704354
1506	2.39712535906947	2.52049781479456	2.34858292617857	2.51791568678498	2.50695688717434	2.55761758008348	2.42597375352839	2.28804938390925	2.3619730390569
1507	2.36113997599142	2.57095466544622	2.43175566285575	2.57673280928397	2.56061435755975	2.59638662105316	2.42373242623675	2.43118972150488	2.41467233803757
1508	2.37717461903021	2.47207279517652	2.44521967323291	2.52791574403213	2.51118043765589	2.5680142879268	2.47419074060982	2.40402124343398	2.37145583240878
1509	2.37421248598621	2.43748186782819	2.30841931815017	2.47215504048538	2.4837568879281	2.54396375692345	2.34357455899199	2.30019674860443	2.22050780051821
1510	2.44923667511299	2.58398379139608	2.46981189603371	2.56492770435051	2.62929593779286	2.68425181407965	2.42036314998041	2.50179792686926	2.43069963997638
1511	2.41392347682764	2.57281419169227	2.39731607330297	2.47018446408253	2.60962418111296	2.60356041746801	2.46852172788345	2.44530001462105	2.45398023117306
1512	2.43683634883047	2.59066537106396	2.41834094839817	2.58150670989303	2.61862253345017	2.55086100659145	2.44388431662161	2.4188349912736	2.48738328196525
1513	2.35900620502917	2.56583069173209	2.42691482451913	2.52925907678271	2.57785160445249	2.57972843964048	2.44490445682273	2.38673443623424	2.29104386534845
1514	2.37869251198743	2.55157592251508	2.38734427190759	2.54443990649121	2.53018672706136	2.60617119605163	2.40030814985705	2.42223394962604	2.37264967613814
1515	2.47751593072176	2.4916518773784	2.31356787077942	2.5387601006617	2.48789223782777	2.51155092293494	2.44017549135433	2.39611367865652	2.38444419514058
1516	2.46231857900575	2.59530404856331	2.41101367133291	2.53827140253815	2.66001868588302	2.62807766199281	2.42059237614107	2.44426226060978	2.44182140632477
1517	2.3972117403827	2.49896494223591	2.32751569643597	2.48743480180382	2.55257161287585	2.58188260633741	2.42788293959512	2.40558297713594	2.42264547754643
1518	2.37820738151814	2.57020952176662	2.3710816249565	2.49137302198248	2.6293255171839	2.59815703224413	2.44257464965188	2.38733731183631	2.44265475701666
1519	2.33237400444113	2.48519376924295	2.30084854779739	2.44697674929017	2.42151186427617	2.54224784933412	2.32545275250608	2.37772984548602	2.28441993638917
1520	2.46593546435363	2.55287673086269	2.423794265383	2.47243857060629	2.49875013262944	2.57525886193357	2.42931856836881	2.38469377934418	2.4479421404639
1521	2.27953059335261	2.44067123568612	2.30546598709898	2.47496852092021	2.47279099750169	2.54158465018712	2.31355396973352	2.29274917775891	2.27553555316978
1522	2.37530301087857	2.5890411857696	2.37449692146963	2.56606993030529	2.53509197966989	2.61783526479207	2.40408752093716	2.32396908918334	2.38210628900032
1523	2.45874711007291	2.59571912025564	2.43597284240601	2.5559425745862	2.59100184202343	2.62221938267691	2.48849071646313	2.52661279797806	2.53130050500304
1524	2.41059529586648	2.57842364079164	2.46535813252762	2.63382866692148	2.56828428049578	2.61044533133951	2.40910777104279	2.44306340409687	2.3972632420042
1525	2.41718577693644	2.51721909052499	2.36952485622005	2.50917280685253	2.52421865123175	2.59617195684778	2.37263074893556	2.41362957589808	2.31207323909583
1526	2.39000316784215	2.65870829969979	2.51591271063976	2.5802274241936	2.61247625779528	2.68112628323181	2.4270673436778	2.38432161806723	2.4002167228342
1527	2.46096896764796	2.52249196384353	2.40272576288528	2.56060218462783	2.55047561152989	2.6232002848721	2.3265084025936	2.32565682185301	2.35007682127138
1528	2.47329880340918	2.68826488278255	2.57546361050514	2.60764370086253	2.71495508945506	2.71528571457022	2.39191604364473	2.3913112584382	2.40650899432139
1529	2.30450377180053	2.48791314181409	2.29218491446197	2.4106691059561	2.43084425898075	2.55468011323617	2.38020285900055	2.33458198047771	2.39112572461478
1530	2.43407765050624	2.5677517596829	2.47884369084993	2.55740892892507	2.6597829292882	2.61518006059825	2.54040231911429	2.48135884729322	2.41145095537119
1531	2.3690677706628	2.49569012275127	2.35939489751926	2.43951171678037	2.45433661773129	2.45148270329155	2.40799790811602	2.36591250529209	2.47778742136294
1532	2.35050453572639	2.60098404045763	2.418827052008	2.6033191531071	2.6433709005186	2.63560716347676	2.43074190916713	2.43237759262727	2.37437845571884
1533	2.35741989758703	2.56481073142544	2.43177063643902	2.61878423358041	2.56721905981439	2.57770502882479	2.42170963111019	2.30097982291103	2.31118885168964
1534	2.41527821087472	2.59906233825966	2.41181099445936	2.55578979283506	2.50633106013226	2.58353750525434	2.489918350801	2.48855263036432	2.35878122001694
1535	2.39552282159407	2.55715460965368	2.41639880075689	2.45777499837535	2.62486611466512	2.59825077502933	2.43124709761011	2.43056488524185	2.30224518844845
1536	2.4937370364155	2.58791400976411	2.47399860649142	2.62771823859965	2.62744228925148	2.66519915455351	2.4421667843495	2.46155209684333	2.44009177325125
1537	2.49922679116996	2.69178993719353	2.4969001574081	2.61585754656824	2.64487207785595	2.77307427094712	2.48957204056924	2.50051166263535	2.40555785099218
1538	2.34917178955293	2.6475286406251	2.46253050972062	2.55595834066565	2.64913130337346	2.77761197857451	2.43756950318975	2.38450190859293	2.43118097576652
1539	2.30077793678225	2.45910634166549	2.3990307389875	2.53119052472211	2.49506151120118	2.49469239483427	2.4360553323358	2.41595413083885	2.41634172065528
1540	2.38173178856836	2.52056125109724	2.36873766391611	2.53796575706532	2.54354155121761	2.57615415915523	2.41378375464902	2.40419572368664	2.43353062547975
1541	2.34809809725762	2.51935941905195	2.3757154325853	2.43376639711128	2.55142086860897	2.60930453763302	2.42722309223349	2.41353808587323	2.44079960703436
1542	2.35292724581164	2.60836280436181	2.45235808838286	2.61589076925266	2.58280180944516	2.66367956824321	2.5364426227662	2.49219436845463	2.41672419033842
1543	2.35959580762685	2.49408727813046	2.38479695245708	2.53178798637578	2.46209713490781	2.51080862703099	2.34794414252472	2.34724461902475	2.32303584595922
1544	2.46211847306259	2.61556813720122	2.46171299929142	2.56185576797057	2.64367575260526	2.66295924812436	2.46698171550048	2.45215177181538	2.40388714699597
1545	2.32754922724679	2.56930074543651	2.37689593377181	2.50432706547592	2.46782208734924	2.49707875807223	2.3350327366682	2.28500447957601	2.35652947926331
1546	2.30135292013161	2.64225960472181	2.42621211764813	2.59577747705434	2.57007758516032	2.62722083783585	2.4326330776771	2.48614453939406	2.34759088621361
1547	2.44959975865838	2.60128897353522	2.4199817546908	2.56283547778226	2.59867146262074	2.61792532161624	2.53988859106178	2.46940396153104	2.40012911485516
1548	2.46568231097003	2.6963061056106	2.56807301091237	2.61689022297822	2.68032206153119	2.72853263482635	2.51719670969507	2.50021554979452	2.43394877355685
1549	2.37723758378287	2.62522164997728	2.41020498263849	2.5729246470586	2.6465545505775	2.66094603176916	2.46510888328907	2.49608204348913	2.5026819512897
1550	2.39063938797999	2.53199648241542	2.45880420208508	2.46160405499009	2.62164295033513	2.61116742783939	2.4564563176772	2.43781341978508	2.30574720860179
1551	2.42295341154664	2.59306921941649	2.48851205656316	2.65577682269171	2.62275069434923	2.62860762217779	2.53057947635862	2.47916584025794	2.43599960062715
1552	2.38823194876408	2.52793082271037	2.37064355169219	2.49414094738301	2.5563831511271	2.58704343538439	2.40051719247736	2.39127689671656	2.37306782877521
1553	2.40979253892677	2.49992412147683	2.33669567789273	2.49897481403618	2.48631344800101	2.5777499865721	2.42426566264764	2.41935270783135	2.25490846404073
1554	2.4720896994823	2.57163034790153	2.41856441788157	2.51067185619646	2.53359513233559	2.57357245207096	2.44827703468703	2.43413104233754	2.35628892107206
1555	2.40507138775939	2.69733894968205	2.47524099622607	2.64625238292467	2.63791219257891	2.75336031442469	2.47021791076223	2.46869130678021	2.45604976751879
1556	2.33840080426697	2.47805438757637	2.34786713039115	2.52748150507241	2.64573060748799	2.52200682600971	2.38680327101907	2.33449693695718	2.4167284806665
1557	2.38440505846636	2.55785529163635	2.37566892978523	2.4786227482834	2.57542898496077	2.55691092919324	2.4320994708852	2.39912715815678	2.37272536243964
1558	2.36881608375726	2.50781972193713	2.33783288675644	2.41513099551459	2.44748005106638	2.53169602043983	2.37304582767551	2.37592003378121	2.28776163023629
1559	2.31587735397076	2.56124636369675	2.40116846262861	2.51765870548269	2.59732270454133	2.64197496781668	2.35836974250612	2.36903446231372	2.37509498424083
1560	2.2965747487582	2.5579204213714	2.34995746589473	2.56665097260836	2.5203770292843	2.60934954913051	2.38797652893633	2.42242307265293	2.30560780352532
1561	2.34663119774014	2.48123753427259	2.35776092389407	2.40677249713824	2.46139491620472	2.51220135048274	2.32922475853008	2.31699462821517	2.3434979337999
1562	2.3466029369395	2.49891400345284	2.36664251653733	2.52797935635235	2.46127088261982	2.52221296609105	2.36453552610754	2.36089860875383	2.48165170584136
1563	2.45041155353884	2.57898207027735	2.42965566793026	2.48985742076358	2.62483068714709	2.66124119044229	2.48914683823074	2.43817782885912	2.33700186825361
1564	2.39261960222743	2.62541389194579	2.48293958774207	2.62349145288809	2.6567122630168	2.72684057147608	2.41028440179044	2.43335668621608	2.387457312949
1565	2.49624039882551	2.60097304812794	2.41444724026296	2.57723589645157	2.63448375422286	2.6140515966785	2.52348491830532	2.44834275195751	2.49499182187094
1566	2.42709644306539	2.61477895700725	2.4820816024729	2.49572926072443	2.61610297154159	2.67550543334973	2.29403527130298	2.32949887992025	2.39235010135174
1567	2.40236066963455	2.52080601414395	2.36212388713471	2.43418553557845	2.53975889177597	2.59974077438781	2.47481115194301	2.44845215953489	2.33997061427906
1568	2.46345959748764	2.69960845440634	2.55191179046694	2.68565101550931	2.73377420835972	2.72981409691564	2.51579013297211	2.45110496222042	2.45970293186057
1569	2.40233030837561	2.52660538184669	2.36901672672482	2.53014087519691	2.54887381339389	2.61308559013172	2.43134290381774	2.44796625398502	2.47218601829139
1570	2.41390824856028	2.63751882718172	2.49236620565313	2.55264267973494	2.63074037487883	2.66291374930628	2.52984614495365	2.5173553402967	2.41545659297581
1571	2.49548533231136	2.62276143012325	2.52650921947453	2.61754461237188	2.62306606888673	2.70233650412342	2.50569158165446	2.4490162270985	2.42151403748514
1572	2.41175802830472	2.55914515746651	2.43947039022334	2.51935742710335	2.48267915030931	2.5861598539912	2.49804466840036	2.46052722463789	2.38378882365257
1573	2.36240886419864	2.5536724258506	2.396265408715	2.54097188702207	2.56965741663731	2.5766262624899	2.63647383583835	2.53986009237084	2.42170960630074
1574	2.45097795284739	2.66891191065548	2.5450894648046	2.59134826590034	2.64623280426171	2.60764126471243	2.54823038845398	2.50594973107897	2.44325820620458
1575	2.44764608418391	2.52887556403444	2.43585443663277	2.48641822633916	2.50733564722729	2.51564996590493	2.4974645264133	2.45403476488296	2.40166129042029
1576	2.36553219955429	2.56670476132912	2.39777904869254	2.47022407337931	2.52933951343112	2.65689555223621	2.48655356810866	2.50304345671794	2.32684178377973
1577	2.38466286395036	2.66024642369339	2.49801096487948	2.47480188781028	2.58497027103098	2.6839503604598	2.38597575193959	2.41565157111077	2.32285152796929
1578	2.39069407098765	2.51489696099294	2.38799619676321	2.49980158340066	2.54577352900589	2.59715298943985	2.35490065134494	2.40049052143557	2.40352307090433
1579	2.50590204452434	2.73147142313502	2.45867013836046	2.63174361136848	2.61597466502692	2.66425777591782	2.55383397294586	2.60251633869093	2.53045627557543
1580	2.44954536115414	2.49539447924704	2.3732403563134	2.52604859005772	2.60484675559604	2.57718287195015	2.3603368177909	2.39678995862252	2.37825620852392
1581	2.23290372405001	2.51859936104628	2.33510169070388	2.54942925590008	2.52717181530056	2.63603063790878	2.32571769232218	2.32955559523212	2.32234161516719
1582	2.46444822210342	2.6212448405701	2.42190769662938	2.56706855469963	2.51472859782417	2.58652325614875	2.62716320887013	2.53356038434243	2.41440583123464
1583	2.2677348592473	2.46236554934451	2.30659660638829	2.48820542486191	2.56185707499381	2.58820380099097	2.3400245589942	2.34465996803562	2.32232291615707
1584	2.39718780116352	2.64130917892448	2.46143691635687	2.54767959104658	2.58146027672264	2.64980965027357	2.38261378049412	2.40530971844019	2.42837278169907
1585	2.42221437544364	2.57762436709235	2.43842854382808	2.56779616301385	2.61633429074234	2.68288165651237	2.51212884178498	2.52598165250096	2.40150759881311
1586	2.50910776450799	2.56377038917849	2.40870233241552	2.52779556593964	2.55703339364105	2.62924683203146	2.46802118076185	2.50832762128978	2.44912891627717
1587	2.58787253690965	2.68791032699761	2.53188066716219	2.6726929279486	2.71512677686515	2.70043569250824	2.54164605050475	2.53483392520084	2.46752712803369
1588	2.28918936485126	2.46973192125435	2.32700665848553	2.406651032581	2.52034289621379	2.56779659070096	2.35476069584678	2.33074658010734	2.31264602096147
1589	2.25481280559821	2.3210786326846	2.19264809541447	2.33154837387597	2.32122184798398	2.383956479062	2.20914949677813	2.26776722414509	2.27832808054683
1590	2.44819295501748	2.6228426066875	2.43661548241914	2.54962594922704	2.51850938332574	2.70555884177206	2.49828637522248	2.55325494910244	2.35359092875747
1591	2.38048025251979	2.66816621710621	2.46152748557962	2.60769210017527	2.64183294371805	2.70442403682159	2.39277676906664	2.39349644639342	2.41405391914867
1592	2.30545344199629	2.63251816928898	2.45468900445741	2.56639600274605	2.62707605573439	2.66635225501776	2.48444489815431	2.46482862793327	2.42302859098819
1593	2.41524515611373	2.59827163954376	2.42948767248803	2.56547815368865	2.62129362571217	2.58754702053623	2.49599131947005	2.4290612531441	2.44118176517453
1594	2.4915578074641	2.61929027697389	2.43694237052711	2.5614625045871	2.6204487054474	2.66482314579477	2.53572082760831	2.49717012570284	2.36754952661977
1595	2.48730406186908	2.54380434783321	2.38472490010288	2.5106069351894	2.58626648139321	2.64729885998839	2.48980585607779	2.49791183486586	2.39516313240513
1596	2.44595955953554	2.51655526823217	2.34352735660824	2.51109377435108	2.50842432479837	2.5432665620861	2.38543686196385	2.40059429990536	2.30067672936301
1597	2.40510509935769	2.48063292513406	2.32718799343008	2.44720057456317	2.44759951003501	2.51558886955499	2.33018842135365	2.33018132312244	2.370621121675
1598	2.32254482209286	2.52365229639852	2.32401752194507	2.45250215578512	2.4272921593459	2.56793904901479	2.41865167338091	2.38655104341743	2.40501416663624
1599	2.48580382097268	2.61654534532696	2.4889341799483	2.58156483823872	2.64230565031132	2.72373046055908	2.51689076560457	2.46882504499092	2.39766157375006
1600	2.55214103093017	2.68288077461656	2.49158852270496	2.67714547206369	2.6889968971914	2.72848972064714	2.43672502082451	2.42485104556635	2.45952655252654
1601	2.53912259640149	2.62495810519889	2.54709000875579	2.68021505637218	2.63424937942901	2.64724866869733	2.49983202859194	2.51930039186243	2.41531921731879
1602	2.3565247080716	2.58066018424847	2.41675400227094	2.54128777271425	2.58945643708146	2.61970969902166	2.39796208871793	2.32904922544365	2.34405302419645
1603	2.37751347355813	2.53576342712935	2.37643891996629	2.44635444591157	2.58901676872633	2.54558815914338	2.38787835455485	2.36697382578038	2.35900556354829
1604	2.50155600273955	2.65536459347384	2.55937763020238	2.66062912868064	2.73772227466817	2.76640769937264	2.548215953876	2.46690999262715	2.4953928837903
1605	2.43323074891441	2.5479641580827	2.41667781636669	2.53679509488979	2.51051307569828	2.53057835165008	2.47767457124804	2.43508258117421	2.34078544336054
1606	2.47348696656729	2.55590609953053	2.39323864955918	2.55185012305995	2.60236087336962	2.5525688672672	2.53947914231229	2.48522886246645	2.39318952310427
1607	2.49346215359064	2.64840330013258	2.5139632823662	2.60051010697161	2.56210895608963	2.65293210900469	2.43470058221403	2.42035204576338	2.46442709477182
1608	2.39752321464831	2.53342071803233	2.40888300616124	2.42948989569837	2.5476109685247	2.60245069860673	2.33773571775205	2.38329401101496	2.41094215656302
1609	2.47263487752006	2.66023782330642	2.44660978544606	2.58216555673943	2.5710325890294	2.60190129184061	2.51729657875504	2.49918859972143	2.35497591385901
1610	2.39453142370007	2.55460566364641	2.42682008005381	2.47928070912446	2.52418359002818	2.53882136793022	2.42570495052706	2.3600385440776	2.26439997253265
1611	2.3260572659881	2.60265487763282	2.46559225017156	2.62480903095775	2.58470221712149	2.63525748657572	2.32336520624919	2.30748006139031	2.33150784564974
1612	2.33496813777872	2.47175759251959	2.37406238727778	2.50293928327277	2.44394164736566	2.42914178280654	2.45647250057151	2.43095284432596	2.36722357737216
1613	2.58411014750321	2.73134052055437	2.55403596762848	2.66074644339685	2.77135220287233	2.77304927790593	2.54415985488989	2.51791502531807	2.41521849461179
1614	2.48675292485881	2.66215964129236	2.52585195627776	2.60998398892901	2.7134516654551	2.75299774655651	2.52734542635526	2.49563639024657	2.49440834379041
1615	2.4120462393529	2.51161957739954	2.39133724846914	2.44024881533731	2.53245348727274	2.53584771511258	2.39996784089323	2.37781129086637	2.36216838250212
1616	2.37872989669137	2.681009816048	2.48698982378706	2.55557727575219	2.68792213043157	2.73933503169626	2.50619801952053	2.54019324717228	2.28181952139482
1617	2.4176101117465	2.4640969735791	2.31747243857204	2.52597175101218	2.45941234908738	2.4740601281616	2.29638703301311	2.34789637822226	2.30958043634777
1618	2.45165674303651	2.73166084266869	2.57531458365534	2.67925669214703	2.66815690951374	2.74034179109977	2.50293482950293	2.45301103278018	2.39229051422656
1619	2.52749744733618	2.62739591945784	2.37488588959595	2.50911318965628	2.60802610347013	2.68270536946242	2.45828585853998	2.4682312606469	2.35693846775995
1620	2.41416169589905	2.66125051742485	2.47476877762518	2.56390315734276	2.63723351853786	2.62878235061669	2.39635728304047	2.36995866449444	2.40285611378094
1621	2.49230010728955	2.60465568803544	2.40895606688825	2.58152815826345	2.6768505992793	2.62702531004831	2.49736835481119	2.50284571865874	2.30872495313563
1622	2.3288562819447	2.44648249759543	2.25880022593255	2.36399453114449	2.47523263173154	2.54242743342139	2.36827836403802	2.36766988366333	2.30588517725947
1623	2.42141839526322	2.65034890234906	2.43431665644797	2.59499017046687	2.66853636838109	2.70731519407976	2.48956062586278	2.45607002854841	2.35432693925714
1624	2.42868406291921	2.49678859495927	2.36912094794398	2.546692017375	2.63816255847644	2.64027630018121	2.38536969980047	2.41444478609841	2.45184244581729
1625	2.36348779262626	2.66506263154648	2.42267957399768	2.587017934995	2.56733289656593	2.67839528743924	2.34221314234289	2.33614332392856	2.47875688495172
1626	2.41461091293748	2.54351331930815	2.36404394196393	2.52309426108908	2.4255768683232	2.52192062694508	2.4656204522113	2.45178501893695	2.35534261318623
1627	2.3986175990042	2.54918871897374	2.42417443179281	2.47704341190073	2.59252156639596	2.4620219982798	2.45602325930934	2.47248480014874	2.44365084623665
1628	2.42135531627004	2.58375309880816	2.40106043721373	2.48822059797622	2.54909354625019	2.61174134228918	2.46995672674212	2.42947520587425	2.43844399966978
1629	2.36464239249383	2.49953299278101	2.36736127901727	2.53316951792087	2.53460182197793	2.59184249834984	2.51520470227827	2.4439034670259	2.44355896689544
1630	2.31719457567846	2.49583289130587	2.36538522659629	2.52488919523401	2.40457219894385	2.47356993296122	2.450654911245	2.45387297017816	2.33734023933803
1631	2.32629171220443	2.56708895173956	2.38005973731495	2.48452583867728	2.58002123018483	2.57016458062526	2.35557361546807	2.30128953331474	2.35814731751063
1632	2.41584144822717	2.46096388388007	2.36271436451119	2.52075460059556	2.51808424491702	2.62978639904412	2.41698748632706	2.38092466630287	2.38623234873264
1633	2.42089772761696	2.58387593135619	2.37560074537986	2.56389367211484	2.57526497165897	2.70843715099401	2.47475831815158	2.33487731418323	2.46932038226593
1634	2.3804541880805	2.45664827780342	2.34831040842622	2.44839778469178	2.50088708505248	2.53264895892011	2.41289509065767	2.41489505866422	2.32952023332657
1635	2.36513838221832	2.60185685370231	2.40794616016176	2.53920921105051	2.60721563992354	2.55438302374228	2.38288103482593	2.41317371978489	2.44673979459949
1636	2.25900846313169	2.51179302655255	2.2713077494223	2.41746043207987	2.44622095440358	2.41924289538098	2.32604184587652	2.3468096259061	2.34810842062726
1637	2.4654335849203	2.6829656557672	2.47622331357855	2.65676381996339	2.64588572973146	2.70316629566311	2.46725541331061	2.43786976592029	2.46123771235026
1638	2.3354478197036	2.46004441106122	2.27607193463651	2.48682689391214	2.44335530711211	2.50865848397774	2.30994296922397	2.26464897179337	2.34799733208745
1639	2.54248317506798	2.66571858672043	2.49003829362644	2.55845205718851	2.63024568872408	2.73566384560673	2.35614473076308	2.33960381242651	2.43459556522245
1640	2.41562955114349	2.63733918529816	2.40342495341236	2.56338611511275	2.59060097889779	2.6060424205028	2.38028443559421	2.39330389439784	2.30776679368705
1641	2.54400709247497	2.8086325002002	2.64389680922876	2.79539924079846	2.85760821971211	2.89427767203814	2.56533562652362	2.61752771554105	2.45029484284338
1642	2.33432816290315	2.58586232262	2.40095084286902	2.50865443440928	2.49766509160605	2.58805943461907	2.34578932891134	2.36758821427069	2.45329181776407
1643	2.46365745722981	2.57338002105407	2.39239467661834	2.60032789115535	2.62230951793273	2.6654637507543	2.46596682917082	2.43476859647094	2.42461277664172
1644	2.37851545712655	2.61339505599507	2.44826523706516	2.56446811739651	2.55104363499585	2.57678552577581	2.48198531386354	2.43703876147912	2.44163657510701
1645	2.45320318987161	2.58188736493447	2.42365126664055	2.56843821507998	2.60024751636434	2.5837102015577	2.52323064568319	2.4982492317503	2.40670957777467
1646	2.34155481088909	2.47798796217862	2.36891347526518	2.52102148617431	2.49900083689296	2.55672358451138	2.4760057013244	2.46164452755069	2.38462131234314
1647	2.44884900314053	2.5471684874144	2.3758842057586	2.48705378307615	2.61406329182008	2.62667204164239	2.52932917646871	2.46722260286486	2.37527988348151
1648	2.40829733819923	2.67158530864285	2.4957079933357	2.64987788840627	2.66356053025906	2.7749350924728	2.44274193062713	2.46571550155669	2.58065999388348
1649	2.42473051419228	2.65209076208301	2.48393640894618	2.58890736789084	2.58049042637177	2.62641177125856	2.47754105035469	2.45795829454626	2.47651058849026
1650	2.34424012423007	2.45771142584672	2.34570910897249	2.44637925537854	2.55291933896948	2.46040844235699	2.44328142977357	2.41289742888	2.32849122763313
1651	2.39808664760454	2.57149817934588	2.36261876007835	2.4812397473479	2.518147109903	2.56259811844271	2.328894262052	2.39331878816896	2.39633028318609
1652	2.37850528402697	2.4902504488945	2.3614331962657	2.41310785599477	2.51483481311377	2.48359626841311	2.35133123800393	2.36054134575163	2.3319999617063
1653	2.33332223637112	2.60755123358955	2.42980656858349	2.53660202832266	2.57143111248626	2.5957434969566	2.36467719330993	2.37723938315104	2.34916625417628
1654	2.35663543080141	2.5498864728551	2.34326035240961	2.47124787473279	2.57698667323018	2.60949632477612	2.45861752119576	2.38096125984272	2.35621577589098
1655	2.29596654192521	2.49867186387239	2.32427026012532	2.47795107369331	2.61347863489969	2.47179100295769	2.36428971053111	2.32957367651249	2.28651552462098
1656	2.40001632149926	2.52820208863257	2.32368183087111	2.48152055310939	2.48789838537418	2.579191840793	2.49150202447621	2.46265001797737	2.37611317774758
1657	2.39115790262519	2.67030495209408	2.45425010738145	2.58328217834705	2.67174877944274	2.72031314786377	2.45497636061513	2.36906112029111	2.37083654875744
1658	2.4425062422248	2.62305274250261	2.48219824651838	2.53964553080477	2.63360014933185	2.55863163863621	2.41142960220723	2.37259049177729	2.44362473525588
1659	2.31584953163413	2.51240290266186	2.35846240068104	2.48257962932752	2.54949164912204	2.59747264303574	2.4505689957569	2.38924838437442	2.40490382144464
1660	2.30600430193141	2.47571189498928	2.37283456527256	2.46088782731303	2.52150790421339	2.50693851248836	2.43661555987414	2.38761270968955	2.44534602803524
1661	2.35451305817383	2.57016919276112	2.47396351808629	2.55275294116862	2.58114337111186	2.57673267061264	2.44221379063372	2.44591301798861	2.34882714100897
1662	2.47458145533925	2.49036186601007	2.35397366599317	2.4939427076929	2.54793173347056	2.56322371910028	2.40486997807065	2.34726617240106	2.42520714711619
1663	2.35659402060755	2.53930429315582	2.40316647422786	2.55540405313591	2.62802524038884	2.61154870204007	2.44441105962256	2.370666038459	2.44067701204533
1664	2.475418060172	2.62088426746476	2.50155600439445	2.60388003534497	2.65097976433838	2.5957288124784	2.492745287399	2.44958027847596	2.44696272858694
1665	2.38848371211108	2.4854090387178	2.29117088296733	2.49880780346365	2.48203454084664	2.49299625201053	2.42678349359279	2.39882522376938	2.37073130093543
1666	2.41485765812181	2.60343424809708	2.42831870206102	2.54310941359103	2.56320680208805	2.63333009792865	2.45837907339055	2.46130071316139	2.46483669548036
1667	2.27824580065057	2.45666093609767	2.22365121401114	2.33452184506692	2.4084428078234	2.56094722436453	2.35073763743909	2.30445455282489	2.38927914358358
1668	2.43903583992419	2.52399353592516	2.28608469594399	2.54682869521213	2.47604879981375	2.52459412329624	2.50675380826461	2.45994294451478	2.42405332830326
1669	2.41007019068253	2.5246946842474	2.44695209253034	2.47909706857564	2.59955804947111	2.59455577827626	2.43458472191015	2.4319765528944	2.38195836477361
1670	2.48974027463101	2.61328247915905	2.4990964255144	2.62296644853946	2.60391999051494	2.6907000517937	2.46132373130765	2.45110713648529	2.4880691671806
1671	2.51138486761638	2.57348776896825	2.40804645175589	2.54038820609242	2.64632089312364	2.59153833706538	2.53673718655201	2.54996182243464	2.40966129193686
1672	2.44136061311781	2.54706493176658	2.37797434206816	2.49115402485192	2.5500865563151	2.5595094452243	2.46658587878152	2.41746521752041	2.35293570813098
1673	2.43838539612948	2.54003564433547	2.34212471520615	2.51240087688105	2.54187080452299	2.57416252986689	2.46053949589829	2.48158581043929	2.37490319878008
1674	2.4360562792527	2.56844378404153	2.4377527670604	2.58835488802892	2.5273278789014	2.54583456778221	2.56900807023292	2.57201609354931	2.40717985207246
1675	2.49297059405741	2.58637231696738	2.46905701202171	2.5924982503523	2.63572970397315	2.70885957600567	2.51315882890662	2.52949258542712	2.4062151439945
1676	2.43220380496432	2.66167056946216	2.47874744018647	2.63929981669396	2.57860947539105	2.64865757515765	2.52334037684415	2.47140675175846	2.41750608604735
1677	2.44476090243633	2.55207495645191	2.4431226153217	2.54855223247816	2.59239287471876	2.61722673483999	2.4729028716442	2.50088837284506	2.43118009950718
1678	2.34712998195463	2.50221807527732	2.38816694154028	2.5354279819124	2.50542108709348	2.56503564315324	2.42406323900739	2.37594184428888	2.38098022701828
1679	2.39764588328985	2.65997241164183	2.46048510676079	2.58008107739417	2.62966737430518	2.69056589262131	2.44996443879336	2.44431302439841	2.42583048496546
1680	2.38186894202925	2.46931409440019	2.31341343019967	2.44978830626653	2.46214032534921	2.50453951024186	2.42417059690253	2.32586911088496	2.35172921357195
1681	2.35118365348827	2.48073825385232	2.41547108951682	2.44776146344114	2.53209005752742	2.49886060371339	2.40449811513759	2.39454699911479	2.35886058242122
1682	2.41129363816329	2.59578993119239	2.48009442446617	2.52643255860685	2.58855143455228	2.64065427261461	2.40164926504222	2.39299958112475	2.47071067432282
1683	2.47328946983692	2.66481216952168	2.38695904272221	2.61610775185144	2.57695986313386	2.66777826513745	2.4128404460265	2.40460644325296	2.43659716271149
1684	2.35754509865337	2.59538915775545	2.40405659949358	2.52285067266933	2.66205326799991	2.65842577548388	2.37941994818721	2.36380745256665	2.37809664809963
1685	2.41604078289494	2.60867100605776	2.45634555176683	2.57713606049212	2.5910280969061	2.65681664078136	2.47592702369754	2.45109537049263	2.51918974470531
1686	2.47251507327098	2.56295247054584	2.40748531884589	2.54223875474845	2.57037307230413	2.57287200288615	2.56811982154333	2.52796719863283	2.48292790415164
1687	2.43417991515738	2.61543217301441	2.40743228338723	2.55731103097399	2.57573095172728	2.67744637987629	2.4338108010986	2.38014342539496	2.46692431232933
1688	2.35813960943969	2.63958250695263	2.46295256948154	2.53842563246392	2.58151966519967	2.62724486736813	2.37240781632048	2.401869367832	2.28875368333546
1689	2.43720207517665	2.49477546480574	2.35715998122943	2.52277703247954	2.5390482741713	2.540052155552	2.43234294051994	2.39188648636388	2.4512263694461
1690	2.46230488566342	2.56601286772623	2.48811915717264	2.59851770886638	2.5958622869726	2.6712591583428	2.39842993126864	2.48077166991029	2.38787061427507
1691	2.51308179430358	2.65919150358066	2.45894999693385	2.57195102611983	2.72060047783066	2.76921343897762	2.54306953871092	2.47585183828765	2.419830746262
1692	2.34896193273087	2.53637133452151	2.38661070318563	2.49501485556278	2.55138950635866	2.5881872542123	2.36792223860068	2.3735133127553	2.41953185402649
1693	2.4179624103008	2.51250919734228	2.31891282320928	2.5020981308739	2.56741416362507	2.60415153155104	2.41220682754772	2.41054719658457	2.32279359719637
1694	2.3153759122512	2.57798223433354	2.41960955290646	2.53798325639016	2.61805922190852	2.63606592416807	2.4495427131851	2.44500631131311	2.39288049781525
1695	2.45030813115567	2.49712532741308	2.38849780064272	2.51301096996719	2.56756738628387	2.4647159010707	2.45614342175548	2.38491064197303	2.36373360495921
1696	2.37259052512275	2.55819977869389	2.34481629693003	2.45955069560228	2.51917300534057	2.53785918304427	2.4840234262803	2.44219934093815	2.39239464830023
1697	2.41544788272602	2.59592817744661	2.36742446073544	2.48663016416316	2.54192545923196	2.55665124398545	2.35726745215465	2.39329358025818	2.50254322247666
1698	2.31756695593772	2.53479812966427	2.43389052045326	2.49293654388824	2.58725729632022	2.652559868365	2.46821128713079	2.3057836952186	2.27163607762379
1699	2.41404687703212	2.5787567916524	2.39755755865017	2.50407447170916	2.61020787936396	2.70087314414007	2.48833415717256	2.44523518358154	2.40812239406692
1700	2.39846352344179	2.69947402778631	2.5554196404468	2.51131640057701	2.56275578868227	2.60612387337602	2.4432771830849	2.4568235696904	2.42741529085205
1701	2.3626081087512	2.55995063750725	2.39126476715669	2.52308378530454	2.57243455826245	2.60657666288455	2.51649554067999	2.44652445715875	2.44055841778595
1702	2.46899506747807	2.62935218404586	2.47679841398841	2.61556871535373	2.66125289632852	2.72275442010844	2.43146048962966	2.44489468525281	2.32626923354844
1703	2.43480209823411	2.58953075335145	2.44851542945352	2.62734816368633	2.59653977833179	2.64845389362182	2.41716409475691	2.42326759876724	2.42800953176734
1704	2.35485421295428	2.53920666965604	2.39133135600017	2.51026971736965	2.61151134158945	2.57194404445034	2.46556427329062	2.4205940026379	2.36067498395513
1705	2.36972022602423	2.54262986196376	2.39276413691555	2.5184965849311	2.51795946749519	2.55162442463836	2.4499722903896	2.43170322773925	2.48307722591493
1706	2.37985826299539	2.48035290965824	2.29301505744956	2.44687809947157	2.52533498735896	2.6063213116765	2.50970774338621	2.42423060203008	2.3126360065674
1707	2.42272560752813	2.70664569678563	2.54819232162228	2.59839179786356	2.72546085815557	2.72944413127777	2.44443063777675	2.41843207352716	2.40583601478657
1708	2.3440372285722	2.47716094905989	2.33401005011151	2.47511534895004	2.46147021542907	2.52690122031156	2.42612281550123	2.34825389532093	2.38666615039292
1709	2.34440508960755	2.49962285063259	2.35850275418844	2.45336919217899	2.52193520892304	2.53640381851333	2.47238781589304	2.41931545996112	2.37851099140345
1710	2.42225602779615	2.54407927199414	2.43586507777891	2.47438255924039	2.54538717375582	2.56508242713512	2.40830835195612	2.34495217962898	2.49651226576206
1711	2.48255330730955	2.5910723645984	2.4556307957668	2.5335835420413	2.6234854630303	2.65546815243823	2.40439087397588	2.44771276090983	2.36153500909754
1712	2.42245809208495	2.53891692295817	2.34509419610435	2.52367608327566	2.51463444749949	2.56556174116087	2.40573273190296	2.3848612866522	2.30391257597422
1713	2.3840597160626	2.61539537712833	2.44136740672942	2.58168563198696	2.60928207777495	2.67165401247581	2.45088196513283	2.41952858827904	2.38691208184262
1714	2.46694068726212	2.61033397226723	2.4430770192571	2.59775647615364	2.65953933891634	2.650204354287	2.50426315684534	2.44950139684221	2.3762664751376
1715	2.3366236830759	2.5757221939712	2.40082255482221	2.56804960591492	2.5318299162938	2.5125801158641	2.43553377206053	2.41195391040168	2.44311809454696
1716	2.35614754360416	2.47841949590691	2.35381143144358	2.45684572226228	2.5068685704523	2.57109188382118	2.33743496208256	2.31674030647624	2.39296360222842
1717	2.45254470209601	2.57820049635715	2.43623099397393	2.53212830290492	2.54055163049125	2.59494419134292	2.36952421349732	2.36418025883556	2.36721139025144
1718	2.2839096907978	2.54909677299566	2.35555627425676	2.52358872820331	2.60030669071213	2.58879832403446	2.42371631859597	2.37504830094966	2.37208691862347
1719	2.40722818705191	2.69096928491869	2.51479908632665	2.56980172666677	2.65962362616848	2.72979208949061	2.3843619138739	2.41211601328615	2.35036457888392
1720	2.32984561051557	2.43205139502997	2.29396400409643	2.50272214032734	2.52605966706434	2.51107609114818	2.38680495340845	2.33907525924618	2.37764354114773
1721	2.38907901123334	2.56712376326819	2.50508680753598	2.55118886727951	2.61522175307451	2.57823127676156	2.3178839333119	2.37153227421555	2.37598521401694
1722	2.46012927932781	2.50583695893647	2.33898020178664	2.54648921780984	2.54002140784323	2.59024937876526	2.40197954931167	2.39900272418724	2.35677419902934
1723	2.38025107838669	2.65176593861355	2.45643286990578	2.62351759625841	2.67523185996022	2.66756318601922	2.46533587655435	2.4587690925018	2.4293429734938
1724	2.50397285457953	2.56826208427492	2.47949995147298	2.49659490754876	2.63536287811444	2.56546225723706	2.42224008245778	2.46830743771076	2.47729494393577
1725	2.41566900585136	2.47251506693167	2.30381255643609	2.51043931507034	2.44109938001392	2.48006666105843	2.52460300120846	2.47323744410693	2.44675863793013
1726	2.46678743382118	2.58015999255382	2.42963557991214	2.56230395037095	2.55154655728507	2.54717941636654	2.47361766549979	2.43571272307408	2.40905722406759
1727	2.41497782977239	2.63519442924456	2.5164046085445	2.651440743048	2.71554229526402	2.75124261229303	2.52969843176264	2.45501719418223	2.39100627288068
1728	2.42061210758656	2.52243024639204	2.40971813489509	2.6108509475842	2.58646349095695	2.68379731544237	2.34756841041064	2.43952781645598	2.33014553004795
1729	2.36701700824277	2.62249283013644	2.43132631887357	2.54387571420028	2.59631881061328	2.60669526767808	2.39435474270081	2.36056622155232	2.38177301751467
1730	2.32813468336503	2.53360928872668	2.2745661204862	2.51284631129778	2.47333069077736	2.48025180133008	2.4124081937141	2.34792728408462	2.32961735533976
1731	2.46812623257534	2.55461079597346	2.41487212616726	2.55739910719204	2.50487743969491	2.56890284299895	2.45660097343592	2.34274334650287	2.33464881007468
1732	2.47946554184237	2.56465750953396	2.41309365739871	2.53938932077307	2.57502097548282	2.64775892487032	2.39716549267209	2.51214659431831	2.42001753865704
1733	2.3358693070789	2.43584970613394	2.321508089635	2.48906914856021	2.43006932407229	2.50217916828727	2.32244982687629	2.35881575132498	2.35172229392942
1734	2.4033944994039	2.65881719598736	2.50638037862394	2.68074602646653	2.69399647574882	2.69088923796742	2.48311150801003	2.4833169113884	2.39575155458467
1735	2.32124760656894	2.52410728426665	2.42925253798322	2.45977364605711	2.52821663523695	2.57061822603559	2.31132434122691	2.32452495511105	2.42077955544446
1736	2.34031753081782	2.53242504406728	2.36015685395053	2.45322249726554	2.5612076907481	2.54036033625255	2.35359979251362	2.36490722972728	2.32838163135448
1737	2.38214620173357	2.57137922845624	2.42008305201098	2.53801882953654	2.50727524070238	2.55749487634635	2.30080975967604	2.35497730519804	2.1608229850502
1738	2.38546198661175	2.5576804644783	2.36838273886161	2.5328548729637	2.46440200478036	2.49966441035314	2.39223423450642	2.44900451744498	2.40315920507809
1739	2.46841066020174	2.62618614437455	2.49060755372716	2.62115763379691	2.68240184419709	2.67820072587858	2.53818922214264	2.48882302183119	2.45945931145671
1740	2.31820547960151	2.48524467553997	2.34024862116096	2.52725850828441	2.4955895297268	2.46075330654041	2.3399104132842	2.37832439029912	2.40559944542009
1741	2.39638673120485	2.54361460892165	2.41122508868076	2.56202448960218	2.56889770535185	2.55357278915225	2.44473589115545	2.34487177487262	2.31056460649033
1742	2.44621853721672	2.60202112091407	2.43731690541812	2.54368367944523	2.59115566964689	2.59088116801516	2.47163871826304	2.39398148984465	2.40682364761858
1743	2.52750132246602	2.65566876995632	2.41084871544553	2.53288471717978	2.66322549722828	2.68684799557482	2.50993477700218	2.55180526026124	2.40743743807492
1744	2.40287697550538	2.63264189170872	2.45270546557587	2.51877619483961	2.57471877280413	2.62399115876634	2.45740932092298	2.43126413132077	2.37203966598199
1745	2.41624590177905	2.49800626947974	2.3679045938036	2.53316439632729	2.49817777377514	2.59555500328279	2.38778623914102	2.37453409298275	2.36556696402846
1746	2.31302120710102	2.48795787410306	2.36673678116849	2.51429848869612	2.5418684128417	2.56975267913878	2.40214874035715	2.38064656399746	2.31612390188046
1747	2.39818365310931	2.64490079094569	2.41382464920026	2.57504759924496	2.64358811527083	2.63150992424427	2.42198594581386	2.37691114268471	2.41689224169912
1748	2.35004835305575	2.51292755007563	2.35432043539206	2.45718989825471	2.4682040652717	2.55821542482405	2.43803843694358	2.4141379620122	2.36108696816172
1749	2.46043047984321	2.65009928982439	2.49953110786294	2.61775131924999	2.62286338600916	2.61851962405319	2.47417041035395	2.46757972224441	2.47873596250149
1750	2.40238441249266	2.46534782233895	2.31952478652412	2.49379905981373	2.50010492003962	2.56655245669242	2.4713346174773	2.4383088899893	2.44875055649172
1751	2.41912163881494	2.73024003904988	2.52780314008059	2.60830584090967	2.68302135498368	2.69786733996328	2.51103826369162	2.43028089450763	2.43215641373107
1752	2.33745119509807	2.62384087901464	2.47180507529305	2.54821421432817	2.64828338621417	2.65984025071986	2.41601452423216	2.44350208871731	2.42747091062379
1753	2.40451200783796	2.57283242085296	2.497950934155	2.65558087737644	2.5271063772373	2.59941146247778	2.5021333672322	2.46386615997016	2.41136584106912
1754	2.34955534655167	2.5257234243697	2.39345902733247	2.46856355755429	2.47477716037931	2.45742152698327	2.41813064773084	2.38591259441578	2.3875465636854
1755	2.33081616008721	2.56254671162976	2.36076859509923	2.48528561077767	2.57822737438505	2.58316204228211	2.4754513024232	2.45910294005967	2.3033849495857
1756	2.36692180749796	2.53274465628122	2.45044671114996	2.56625307416074	2.49845062621437	2.50442408391179	2.37748311395488	2.31932933673746	2.40108209589199
1757	2.46694286197195	2.64061133237327	2.50588064270389	2.61254929521596	2.61455064306457	2.60326483174936	2.49032722320824	2.44484318908485	2.37587765169396
1758	2.43750343186811	2.56739112222659	2.43147272724858	2.56924915781543	2.55817591209465	2.55385480148703	2.41815086566374	2.45959883385051	2.42295424632606
1759	2.43518152538782	2.6216874896647	2.53480310175582	2.59862605092037	2.63740317953147	2.62483430965494	2.53395123995904	2.50918211606616	2.45057444869409
1760	2.52992303382817	2.59709233543664	2.41101037866798	2.57709180767698	2.59056970394598	2.61818252122288	2.61198112284563	2.5116007128045	2.4269546114599
1761	2.47087339145499	2.56733626913512	2.38556225407508	2.46929002038587	2.6089274796835	2.60990475536859	2.52170754232674	2.4945397147597	2.43945391215093
1762	2.42623102366107	2.53463159808394	2.39129453619398	2.54115238503068	2.54023884375535	2.5881234043038	2.43410565386038	2.45540005295837	2.40877500363461
1763	2.34426604421218	2.60479583135601	2.39785567342563	2.52717102630708	2.60233988108072	2.57813301984964	2.50943302755759	2.4876313116767	2.47418573111498
1764	2.40340737009701	2.61039384480463	2.49486227639428	2.68285389124621	2.62805837326072	2.62666546355435	2.46163130511191	2.43396228806339	2.424308493321
1765	2.40208000702442	2.68393815180181	2.49587930706465	2.59995787718829	2.608171247036	2.67194099676654	2.57553518099053	2.46948162799699	2.4597727518127
1766	2.36658631900515	2.62451809401096	2.50463165119103	2.55430977631962	2.6007056238709	2.66202340901974	2.45784384051162	2.42833399230688	2.42951201737531
1767	2.31096444930845	2.47167570547168	2.38466373922393	2.52718984935537	2.50552726990378	2.55715604263288	2.35015250915635	2.34796899879077	2.35897461706587
1768	2.43664439048708	2.61449097019256	2.44244864697509	2.5822285617318	2.56614271143879	2.58839410360043	2.42292107153497	2.40739740445402	2.48444686958965
1769	2.40959885219009	2.50564820922275	2.37991429765454	2.56128775532958	2.5887254902292	2.64169319827374	2.49371306955817	2.4891021870342	2.33515290104863
1770	2.2776757522192	2.49193001821094	2.28800463812293	2.44981400967146	2.49148702190071	2.53029580299849	2.3611189819777	2.31887822337098	2.27847061786486
1771	2.50488576557949	2.56634684263495	2.44183663891053	2.58172996649994	2.59236849094276	2.62124974318467	2.62642134123036	2.58121780204421	2.42952261492077
1772	2.37252866081079	2.62354979335426	2.45508642478212	2.52889915838248	2.67708923537529	2.64951049515702	2.48087925812678	2.40363366035642	2.36419468854753
1773	2.41547329684435	2.55389557131642	2.43502900584729	2.54513540362731	2.53769955123144	2.59896080202624	2.43748532204007	2.45034004564015	2.41371556379637
1774	2.43458289443103	2.65810221395227	2.54382018297166	2.61285923469912	2.69701202016232	2.74170354029267	2.49740832391434	2.56050910036798	2.49734459703082
1775	2.38425804262558	2.61661287333937	2.46331679849271	2.63932480809954	2.69004885805054	2.66619349704161	2.45953632764657	2.42956838267549	2.28220378201922
1776	2.3378527755403	2.52295028348321	2.41259469954633	2.54042797205713	2.53570395781459	2.58855288704498	2.38078733480303	2.36971288668339	2.38999587468468
1777	2.35730590259672	2.57520462384448	2.38781290725906	2.48160200052229	2.53404012741562	2.52089818360146	2.29883496200311	2.36095771056448	2.39748572843276
1778	2.28545628389482	2.46160041969562	2.39410402138255	2.45969342930983	2.37425433409623	2.47560004993007	2.29552158667258	2.27813161987254	2.28460124364427
1779	2.46886273579003	2.74945994253749	2.5732655475934	2.70592491354341	2.77993900749636	2.7832440829004	2.50861299634833	2.53757326102004	2.4131785113099
1780	2.46345181257252	2.76055795588472	2.57351907633505	2.74060108591577	2.78769594786907	2.81655693783561	2.64477029414423	2.54155300429259	2.49685257832192
1781	2.4170756624274	2.52827316989366	2.34837585965797	2.5729496755287	2.52008334070718	2.51391696952412	2.46473360637045	2.41120675388936	2.36125097936909
1782	2.36739556683327	2.61354840542229	2.44932198417099	2.51405826056845	2.6196798691562	2.66188288386008	2.37602057522182	2.40251738070345	2.39274901338695
1783	2.39980901555391	2.53890171385805	2.38673843615367	2.54502224097973	2.4503176470928	2.5286081559264	2.52629419299072	2.46113981381745	2.41995374172946
1784	2.38347698545673	2.6213331586716	2.45000541859712	2.51919053432602	2.57171637425935	2.53593860445701	2.49722094823967	2.45823115791353	2.38672912248231
1785	2.39414258637195	2.63749092798159	2.47836455391219	2.61283926291179	2.66524168872026	2.64491008069269	2.46209714277469	2.45380922407624	2.38244161073234
1786	2.4368924659048	2.63909801028416	2.47413680109658	2.6005792908217	2.58526557261898	2.62456559501621	2.46911686175317	2.50052734592115	2.37997893542117
1787	2.49317327370148	2.58686912787034	2.44697516620223	2.60555532109179	2.58340596305915	2.56961906880538	2.48123552805169	2.43637857054473	2.44309828129056
1788	2.3769715390081	2.38978723155127	2.29446630445249	2.34930014044092	2.44072702479593	2.42461673278493	2.38576209913977	2.33409087586584	2.27121493317912
1789	2.44192085981928	2.63579932532782	2.51539563494236	2.60901281225885	2.76570163115486	2.7324192286911	2.49797742249685	2.52291225067605	2.36978339529984
1790	2.32606268978079	2.39073527253005	2.26952499109192	2.43509558828991	2.41954942619273	2.51678342101003	2.41686038504023	2.37651438454454	2.31773223038653
1791	2.47756167368585	2.57627208504124	2.50071065270018	2.59497760324748	2.63676458361591	2.7023326193216	2.40966013563642	2.45158044398226	2.42760288359376
1792	2.37297245362008	2.5942144973574	2.34341964699442	2.49344109287287	2.56884679362816	2.58709135634608	2.37688456095615	2.37012485798173	2.3305813550832
1793	2.41273778854522	2.67474215172809	2.46866992202337	2.66268809793634	2.5979948899911	2.63516167146343	2.4958257584541	2.53496793010465	2.42470780400012
1794	2.359953461804	2.60917060130395	2.42836946408661	2.55509297681933	2.53763022145696	2.5969128607781	2.43732809445856	2.42681514965885	2.33532148198412
1795	2.4589352817735	2.55149788342467	2.38937517096782	2.49027710971979	2.49067652933826	2.48770974778526	2.40958080938975	2.39940934321674	2.39145366884663
1796	2.40898127741227	2.62555615896257	2.40665303614641	2.53359334870716	2.64860312626824	2.66114128136181	2.37690244757792	2.43809302562298	2.42033611273671
1797	2.28800474137211	2.54870206645465	2.43125145711174	2.53826267961467	2.63882888489966	2.60976575889607	2.48292589471253	2.43529780515483	2.42703295187694
1798	2.39652830258384	2.5754834428289	2.4548478153548	2.55521531943083	2.57409840289711	2.61674913270688	2.53453543828764	2.40630364188315	2.39365268341634
1799	2.35053590741247	2.53908005026294	2.42609181658643	2.54624743313941	2.5049648558532	2.60584759113575	2.4669943242533	2.44976256217117	2.34592889740899
1800	2.35035410649091	2.49420173832438	2.36194486976033	2.51517956826428	2.53352046063519	2.54084053774999	2.38456734834754	2.43990293901176	2.37336386617102
1801	2.43371056414306	2.6714330159487	2.52383585683344	2.62995192821754	2.67526035553171	2.71165773178724	2.4976463365918	2.46271974667202	2.43024018913091
1802	2.43495888332786	2.54074229373333	2.32770364587668	2.41853532489001	2.49698842606222	2.65936464576846	2.44137852047374	2.48164564882336	2.38801717098035
1803	2.45900953691316	2.62597366277348	2.46882684434341	2.6254860444867	2.58891613087678	2.66495218480082	2.44708088726937	2.40817596215877	2.41398212873246
1804	2.40811224842603	2.65814643320909	2.48598560579716	2.62682322305248	2.68122023368969	2.70017157089867	2.5823852723346	2.50422424474782	2.41786015418436
1805	2.49143936076904	2.6794656537457	2.51955874221267	2.66276795067577	2.71976102931628	2.71861694461812	2.54933961923437	2.48586135159393	2.49953540294192
1806	2.3765279615118	2.58989224951789	2.40376551113787	2.61269517061981	2.64853025897998	2.57586157197073	2.4466990799832	2.4200755654599	2.33575602153372
1807	2.38090090201665	2.49222797878711	2.36644449650881	2.50746599421506	2.50656999089497	2.57901494558301	2.39288007991365	2.27761085105136	2.29850315101171
1808	2.348720770247	2.57546114159386	2.44123487464858	2.50061285097564	2.57505110384774	2.60113122890719	2.39487872421427	2.37053701986433	2.33864793161021
1809	2.31790571797596	2.61448123956803	2.40294036771114	2.60463456407632	2.6131511437722	2.6446955569623	2.49600066752393	2.4769055245012	2.41215518957905
1810	2.36198982801554	2.59386673919673	2.40206050394039	2.62879561076712	2.54715649223439	2.59925146022327	2.41380303147119	2.41774593172767	2.34026313696585
1811	2.3700823315029	2.50399116373159	2.3246174728146	2.48928483526096	2.50831690080718	2.52277532361551	2.43216808062925	2.49730004287113	2.39088707583444
1812	2.43038910765278	2.56883717243317	2.42060070388996	2.48541535990798	2.55227712745968	2.59395843747813	2.48961321856157	2.42991854886579	2.42607415143399
1813	2.35994734642173	2.5995803603108	2.44112013832902	2.55561207227403	2.56886308050841	2.56673148008596	2.41382461703419	2.35934885199977	2.38252995601899
1814	2.36677010850533	2.56757976792497	2.4428217950907	2.51960973669285	2.50434840955393	2.50081559852535	2.43256340610554	2.40883984761374	2.34688850088427
1815	2.34589291541819	2.52982468556884	2.37035850114045	2.50201509975297	2.50033166102109	2.57295472608877	2.394679670557	2.37726338035722	2.27887510197114
1816	2.33794778631108	2.56812831674048	2.42887900858562	2.58656659357413	2.49174507148819	2.55134272164458	2.35337313974508	2.34686925932083	2.33497429502777
1817	2.43518432787553	2.67744420348287	2.4863808303521	2.67085919495411	2.61264165167959	2.74456296312385	2.48259414977137	2.4284337849163	2.39670965547624
1818	2.42455290905706	2.60339208754694	2.4777203076808	2.60675314922991	2.57952539954848	2.71631537845299	2.53769420446042	2.53508279145969	2.38987841689496
1819	2.38445466312139	2.48067136532314	2.39128209254175	2.49589778908828	2.48822506653773	2.60552735313168	2.4612117233483	2.4414427850699	2.3189205439025
1820	2.51940705346442	2.54744874462724	2.42561165346573	2.50382580452655	2.58426555391178	2.60321480194176	2.47783015133044	2.41160142616671	2.33357418445269
1821	2.28936259976012	2.55625850654022	2.32330356729375	2.47237807898713	2.5916167629817	2.61728190285272	2.38255027941042	2.35823109729242	2.22713587785292
1822	2.46593974930161	2.57320727472079	2.40829099063914	2.50943433111966	2.5845709070191	2.56087671299077	2.47136672982491	2.41285889682017	2.40391533826202
1823	2.59953360639975	2.69273932457603	2.60791154851127	2.65060853462502	2.57976804549603	2.67016442868789	2.49032567678727	2.48435899909611	2.41708626237182
1824	2.27965063446958	2.56126829369521	2.38532460489858	2.5298944516444	2.54256135630928	2.57818115366465	2.39979826359457	2.37943413596463	2.37739450894834
1825	2.51883066836813	2.64145733131403	2.46021008010276	2.57959709070904	2.58853048331969	2.70828018024751	2.40999968280738	2.38789213725497	2.36923009330915
1826	2.42952745554201	2.39956176437636	2.33555725391341	2.44794743292254	2.42623409301971	2.51852195083688	2.36772351570589	2.35675289630839	2.31512812318073
1827	2.43476984308671	2.62181829292153	2.39639620868023	2.55196778401153	2.60159928364458	2.6106265862622	2.33867840981731	2.44109475917402	2.39367272364874
1828	2.37150895398094	2.56364389589512	2.44033235057412	2.5605849476026	2.55996207275047	2.61652586155329	2.44576706970429	2.43353402021385	2.36434527670266
1829	2.37794926978137	2.62581225734407	2.45018912006287	2.56050374294616	2.59822067450564	2.63382954549071	2.45283074524271	2.39537597332591	2.28975978753769
1830	2.40156848110535	2.65400749544937	2.40149726013821	2.58443089524354	2.63771295326798	2.6052047776026	2.48779984259894	2.39030813238937	2.38456234026446
1831	2.48575870365856	2.70369898403547	2.51520605121099	2.63634686062702	2.73253982877296	2.68961196913004	2.40326206883533	2.42477251661054	2.44829409320823
1832	2.44474364967769	2.54456977106206	2.51242224867329	2.67623126227533	2.62099693393078	2.66696882956435	2.44356951771373	2.4445451035052	2.49854505759934
1833	2.40508046972695	2.65664090589373	2.51880034133077	2.57813354919225	2.62977644402651	2.66424574780481	2.43666249424946	2.45322340690708	2.36707559444706
1834	2.49221018629115	2.65816857745558	2.45363215744458	2.56939271218971	2.6691065226517	2.60685008606714	2.51391396174603	2.53182846722319	2.42449667233896
1835	2.28924427091971	2.55826027383001	2.41328994114376	2.55235507359891	2.57987129992116	2.60778536112105	2.33654160629643	2.3049866349981	2.39928278494756
1836	2.46804413230664	2.64566983681805	2.48489762431805	2.61857718302921	2.60943840689659	2.64814221666383	2.48282819827432	2.47790707893733	2.43076068844841
1837	2.31984179732947	2.6135682493022	2.47231673364749	2.58742807662862	2.55907689870624	2.62021996043508	2.49368283435165	2.46721938790233	2.38470363507263
1838	2.41358088109997	2.58637656635994	2.43608645917057	2.53764611532636	2.59624517499142	2.66907983077658	2.34778689686648	2.38325568458772	2.28334008023784
1839	2.39983366124576	2.62785903848971	2.43932407085067	2.64037035672122	2.61594953980452	2.62925310326118	2.4324196049207	2.37898773973443	2.4417703784268
1840	2.30945917718209	2.5538192918024	2.32063724759412	2.41596588669537	2.45560512549295	2.55852637776647	2.42076656499202	2.35328549878855	2.41666949433796
1841	2.41787402598136	2.56211120815936	2.3924877793369	2.57507166173524	2.64623249688535	2.65706056331088	2.51339449083985	2.42379765004368	2.37025904469304
1842	2.51312765279758	2.61452791998607	2.48038706195701	2.5949926277234	2.60414451940013	2.67905249899307	2.52340277150895	2.52053841881625	2.39620943523206
1843	2.41876955899093	2.50029035527212	2.32265033475022	2.4752121368062	2.48748681806415	2.58879709207383	2.35514079779541	2.38600026324242	2.30737629167921
1844	2.43825109706218	2.56234644450226	2.47289600724528	2.58394516421084	2.58814941059099	2.64132783204667	2.41226237838227	2.46431508402593	2.4397541768137
1845	2.3871776384713	2.60250173204587	2.51106395963151	2.58592939469561	2.64649738404726	2.65480443046591	2.48393781492092	2.43401671204331	2.43077906284417
1846	2.37397835545494	2.52208630692826	2.37756216002283	2.4899094668155	2.49180248716838	2.56542204118373	2.41284639224143	2.39547239481558	2.27510674998385
1847	2.20859803123701	2.48557694518898	2.3539978904751	2.44327052677208	2.55542014919236	2.55093912467711	2.33751247222875	2.32522951930954	2.39470485405084
1848	2.3768731738024	2.66263935458351	2.48693377683291	2.62808741265701	2.70007151111753	2.70406817780632	2.49022688205655	2.50745417423747	2.36988377524513
1849	2.44493765993298	2.57107552951638	2.41886100351421	2.54878138691057	2.44841092517147	2.54279396034083	2.46224928283888	2.4443695775258	2.37655978110323
1850	2.1944189806808	2.41267478190166	2.30483892130456	2.47111868143659	2.4672840127139	2.45524522306421	2.3018603520057	2.25565975661521	2.3108059567608
1851	2.36821650764528	2.45745813920072	2.31328235055169	2.48808898105413	2.46946779218187	2.57186902107109	2.31109615846492	2.30887185529527	2.3478318857932
1852	2.33335522443477	2.63025320951365	2.49233225598993	2.57387869054417	2.60954951013498	2.61144675680742	2.39879187916211	2.3672412227515	2.41552523919507
1853	2.39432144169933	2.58180650687096	2.45560379232962	2.58302981752335	2.58642764928407	2.6043095759888	2.56633557915766	2.49132475069543	2.32869613166464
1854	2.41371504970307	2.57328540696317	2.4382055324877	2.58137828171676	2.5639781771707	2.55432278568822	2.5076781541469	2.51916296648244	2.42680554511665
1855	2.48496541194353	2.60336156100996	2.40729898252968	2.54203672067046	2.54983795261393	2.57119938010786	2.44856738949613	2.383062008349	2.44310482322088
1856	2.36622705423014	2.57226675479657	2.34397766251851	2.47047686456251	2.52320639364761	2.60930138064809	2.46048340752238	2.41996472528964	2.35070580937692
1857	2.39598475999554	2.56033807365375	2.36281733466477	2.51795051084727	2.48079277178455	2.61474818760186	2.5163353599196	2.53693558830354	2.38770129171841
1858	2.41515926465851	2.60847672882365	2.48746921282333	2.59501315434932	2.6568217536575	2.66108134692942	2.38505821912705	2.33830101659126	2.28017906873323
1859	2.36214019557464	2.49151964348064	2.35246589124926	2.53236088516513	2.51300938030512	2.6176381573524	2.39721091497876	2.4068937191201	2.48212314036257
1860	2.42508018579305	2.68673842088932	2.51559599861786	2.58679384758243	2.663087655909	2.68683869387086	2.42894262795086	2.44423852121819	2.47784812651242
1861	2.39743502896833	2.45846985476038	2.38779411973246	2.52254521111625	2.50591810021781	2.49823480634918	2.42799023302622	2.3888406992672	2.31521258115263
1862	2.36414456564772	2.57605815145429	2.41209932281446	2.55330120834985	2.57258908825147	2.62859069649423	2.43359567902513	2.37934693996992	2.2881262664815
1863	2.31051016494939	2.51742870797893	2.36102729980381	2.46844894680518	2.49526313084736	2.5096972131238	2.40632726217191	2.42372859941805	2.38422055912841
1864	2.45931819235903	2.63146461921411	2.49452618954153	2.57501842934447	2.70028905812036	2.66085380060229	2.46102372502685	2.42373802195286	2.42097641602824
1865	2.4388241405873	2.51551312195245	2.35671120864116	2.46052930648959	2.56359528198966	2.4969582200384	2.51020290312968	2.46122040822097	2.37562556009269
1866	2.35998563680784	2.66436189192608	2.44902565456303	2.57524748388602	2.70127769269537	2.7070277007625	2.46508728997371	2.43118148843769	2.36639764712667
1867	2.3872494712784	2.64473362905691	2.47245427251543	2.58345311159631	2.62267169550682	2.68905803501844	2.51044265686257	2.47215555580617	2.53584314198092
1868	2.38224570169618	2.492171486956	2.26563219117758	2.45096510385685	2.56608521957905	2.55169281062333	2.36950227733495	2.3638815234759	2.40558863212229
1869	2.46794333118512	2.65422591957265	2.45498116671129	2.63303671990896	2.61205038813507	2.67559031645745	2.38751457800887	2.37996808713356	2.42552110006699
1870	2.34170806923898	2.58574005076832	2.45471473297346	2.52397274208898	2.55787685819751	2.54602478154747	2.40710019948956	2.30674105383449	2.27957663468423
1871	2.36867455733114	2.57481350311892	2.47669309469769	2.48770065759583	2.5550277890366	2.65785519472889	2.37151341126614	2.41830439610933	2.39308348326403
1872	2.42571548082129	2.47004423818467	2.42479076573731	2.50705367370153	2.53822590706138	2.57854534655443	2.39439947245605	2.41383230501773	2.33291815665528
1873	2.31739438771992	2.49361299698955	2.32794969235134	2.40621895110463	2.43825596954715	2.55556354766982	2.37684154671952	2.40995336439259	2.34669096205873
1874	2.36686009354357	2.59404348148035	2.39291796399254	2.56608829231511	2.62160739617702	2.59501682660507	2.41271008013581	2.34767605665731	2.27983332207309
1875	2.46173803138564	2.57886633302331	2.41518999673791	2.57480408531104	2.68021580500153	2.60214296981127	2.58167148638911	2.61679881809725	2.48890646750013
1876	2.47912536087743	2.64187600475986	2.48055445043178	2.64569349495691	2.73157600787644	2.72220026912883	2.48318817315826	2.4938580295802	2.50274706750532
1877	2.36036079712049	2.51918583390233	2.33982809182603	2.42565641568534	2.55458331940207	2.52988369365284	2.33817319076779	2.26924617296955	2.29023380528302
1878	2.44950793027629	2.65783088123326	2.47637624674015	2.61924481786793	2.62900568559061	2.63150002929195	2.45034668679769	2.51781854386608	2.43417429795014
1879	2.24764025118798	2.49455226216351	2.37671515121735	2.41533624928631	2.47859363479888	2.53639785539471	2.27654088929629	2.25948498271494	2.37680564991444
1880	2.46266700235386	2.55470957429	2.40624084695274	2.505935374667	2.53048443089793	2.57158938475511	2.54868885888061	2.54557412507837	2.40874997014595
1881	2.46939185132672	2.58965602904763	2.39275105424506	2.56554617348717	2.54785657529505	2.59214780909437	2.38806468662461	2.45705259045019	2.4437843573706
1882	2.32554519336576	2.53540991064378	2.37717001820416	2.54359740744673	2.46127503564037	2.53743087608138	2.47723861142098	2.48104228513689	2.44021988586923
1883	2.42149494056238	2.56618279160828	2.45167835311452	2.53227155628444	2.55216688396533	2.57606998255959	2.50832157403203	2.4897482913501	2.38018683939329
1884	2.31996367307211	2.52577422045889	2.37116589305017	2.53455472071632	2.53717223550062	2.62684408794248	2.44294883574488	2.38943318865446	2.37398030050118
1885	2.44997055908235	2.6380664048166	2.46256093174778	2.61062180445116	2.60435510453107	2.6740571915672	2.45836588626122	2.38500896812014	2.38148146287226
1886	2.4660258624992	2.74580818297512	2.56031342012125	2.73685140215551	2.75236158754221	2.77120388396686	2.57193739527898	2.52871605140565	2.46034766291245
1887	2.35713292816199	2.50215974689771	2.37220939226268	2.40360605947126	2.52480090351693	2.55264082187697	2.43271135045605	2.37875331478429	2.39114755009725
1888	2.2979538273039	2.62377001850748	2.32996498936025	2.50518430380422	2.53460564764876	2.62042259848874	2.49000918969678	2.41878552988857	2.30241964690392
1889	2.4466487578766	2.65515481890382	2.44674058200642	2.68444975368153	2.6375476598881	2.66865210920211	2.52926432514635	2.53113126274308	2.38340770750803
1890	2.31179422992484	2.59714116639722	2.40937768211386	2.50676058358123	2.56148568730214	2.58101801489515	2.47367681054097	2.48919447251487	2.32966358380812
1891	2.41912604955278	2.67834625024338	2.38597346493197	2.59843299563346	2.66374724395641	2.68605331869085	2.32051811214744	2.30022350864349	2.32581625595506
1892	2.59107201954576	2.70582481227726	2.5779790518033	2.62167879840741	2.68715399838197	2.67098820790603	2.53080829345655	2.51864255044032	2.49060220784105
1893	2.29767655035881	2.55539364527035	2.35531024439076	2.46452898960179	2.56275779987195	2.57883224279611	2.35998883218463	2.3454281001306	2.30517083007302
1894	2.45051021004619	2.53092582245044	2.43256952155904	2.56475608505244	2.49979085609301	2.57053960977873	2.44854322717803	2.41915437905266	2.34435702370846
1895	2.25377264599992	2.57914775244257	2.31532260410293	2.4329465354798	2.50693148055927	2.51052525214072	2.30649194887597	2.40893400806245	2.32097124477331
1896	2.26744580329504	2.50176152408281	2.30288437282455	2.47273092497634	2.57130696784478	2.60209683524457	2.4260744192403	2.40573204604792	2.32852370278098
1897	2.3814000460518	2.4961200544986	2.373517001731	2.47141164371393	2.53154441630723	2.5950945315515	2.36193796922589	2.35301922507585	2.33820387313133
1898	2.37426785457069	2.58747329745036	2.51339636392955	2.57683233680883	2.64637848608549	2.71925023292945	2.41405328222035	2.44928959113506	2.44440371131738
1899	2.37683075544333	2.59736694535485	2.47151962108641	2.57786931255208	2.61440676946729	2.57319490118142	2.44012220799671	2.47400862980618	2.38195846153825
1900	2.35367331292793	2.56629271212139	2.46999519677811	2.49905065933861	2.50994252181014	2.52232776609652	2.3830171180193	2.36717191527115	2.40679737757091
1901	2.43173345486252	2.6393104338487	2.47882320935383	2.65924336227911	2.61015875491134	2.57281501896566	2.51149173420334	2.46597702586165	2.41219809238034
1902	2.43920128529896	2.54545744916788	2.36636005955207	2.53495573332811	2.57015088941321	2.64577643011074	2.3231706900559	2.3784214615212	2.34379372809371
1903	2.33059392862505	2.58398979955512	2.40799361916809	2.54217848003478	2.61514992515627	2.65865568733516	2.51691442732905	2.45531930129193	2.37061507637035
1904	2.43606038562883	2.61074294278424	2.46045410767133	2.53933609202798	2.63053033075316	2.66817257130509	2.50645695385372	2.50158297553699	2.42634864065218
1905	2.45208397898032	2.54392194903181	2.36702570617281	2.50020858261828	2.55044488414447	2.57630466164984	2.32022861192942	2.32252520287437	2.40896164396546
1906	2.34996653640273	2.60076625747619	2.4388626166483	2.54120259317194	2.6066049498679	2.6078855841235	2.42550517099439	2.47798632747197	2.45779150138429
1907	2.37462577371866	2.652156107319	2.37647316153402	2.5389226567647	2.64169394322809	2.72435541206052	2.44554921248587	2.40785069888589	2.44504764836354
1908	2.33544330996681	2.44675934750913	2.31812626410895	2.42027651117587	2.45038033886018	2.47212801060407	2.39555214290523	2.38381142766563	2.31364172236316
1909	2.41824888728464	2.60396403082262	2.4753289205099	2.61597075303862	2.67900652500838	2.70608425370865	2.44441658642208	2.47915250869877	2.46482859629533
1910	2.43653623848278	2.6009977562736	2.45810723690447	2.6069256627273	2.61844026503217	2.68195469371102	2.48714376464574	2.45213136620413	2.47403971166403
1911	2.41874427434885	2.54490010306816	2.34910504763068	2.42437565128157	2.54435970760944	2.61401378878164	2.40730986442784	2.45344030905205	2.32614981979399
1912	2.43197803248617	2.67489356261157	2.47494895658289	2.66784755291628	2.66418665407988	2.75206747560181	2.66609776122625	2.58777301359803	2.47587144839161
1913	2.3452140898469	2.52153434785178	2.35431013310798	2.50972356099808	2.49878315918627	2.53712140003753	2.31892789445346	2.31903405842143	2.36168725721422
1914	2.36082710009853	2.63400594901002	2.47634510264092	2.57109902790159	2.67686609124873	2.68648802479247	2.47094380393053	2.47087693955697	2.45016812889907
1915	2.38987195758386	2.54267381485339	2.46477625293539	2.54856890736282	2.52805689070925	2.53792848522374	2.40773226850529	2.45447641840787	2.33490621026136
1916	2.40859048573027	2.52212542850035	2.33650561963344	2.45623631881719	2.54298067651258	2.46158290469763	2.3894761479001	2.38925240942837	2.439011432519
1917	2.33215403621377	2.61532041777575	2.42709251464025	2.54196494781914	2.63043714897848	2.69937135283234	2.42254241344919	2.39509300446471	2.40578072756727
1918	2.384573380884	2.59980131556568	2.45194887943028	2.52507236274495	2.61925619814075	2.55868858221235	2.35861131223971	2.3517130083364	2.39105010588348
1919	2.41920910273071	2.64872502507504	2.43342808990295	2.51123599309457	2.57466420620508	2.63124269567549	2.42389244470903	2.45618841544819	2.41350401739365
1920	2.47678165995828	2.67773302150603	2.4634404823441	2.71346646608444	2.66747079009831	2.70929206644	2.54796364102051	2.45340037325258	2.45207157329865
1921	2.49170025198294	2.56564781985991	2.46094177853993	2.55309385338475	2.53293574758875	2.61700573012411	2.52640721412476	2.5038759488331	2.32223793820281
1922	2.35157669816307	2.48231788075276	2.38302360982953	2.54050126401784	2.54248470427582	2.6144532800127	2.4117574731607	2.35591935404131	2.38248885963151
1923	2.3464340740526	2.52671804241829	2.4483995048918	2.55753586649106	2.5441884982549	2.57599135998187	2.36509269339774	2.40028593444488	2.42429969766826
1924	2.41881366629299	2.56135617519401	2.43754226947527	2.55730106323744	2.5909114897299	2.62899482525172	2.43239596653979	2.4151862506187	2.39538533514724
1925	2.36679810125575	2.48663412504587	2.3167925266463	2.47821332223847	2.46069237013887	2.46531031327805	2.42529442651845	2.37832884281649	2.33234327077333
1926	2.32964554141682	2.61140241923107	2.49431262482305	2.55076662373849	2.59383498746639	2.66396119317567	2.39950567259337	2.33808114785137	2.34632443668712
1927	2.43814256651171	2.61289804847471	2.50873169165018	2.57296160086983	2.57021070786673	2.6626704888666	2.49316808700861	2.5005605547081	2.46068551959985
1928	2.37587608494904	2.62051802979793	2.38931983493847	2.58575929698641	2.59941545469688	2.698163837427	2.38479300104302	2.48171179434236	2.4201754817342
1929	2.36200024574904	2.52917766821717	2.34895303218175	2.46067018244026	2.54601720483766	2.55669914811104	2.43730493098434	2.37249735610777	2.35723570485245
1930	2.36360808624068	2.53376818131391	2.38640705310034	2.53460725384093	2.53444891530364	2.60448689897954	2.44512524388095	2.41791514257215	2.45099465607173
1931	2.51127235629503	2.69678847182359	2.52599265383944	2.7119292504599	2.74692624708579	2.73292241905176	2.52608784926711	2.49491134610232	2.44286856789656
1932	2.39881535864115	2.59997592324442	2.45685536257092	2.57857780269781	2.62069909911563	2.66850894710793	2.51217306261111	2.50063512172033	2.42129140927692
1933	2.3416140830802	2.48618173180574	2.3336730460314	2.50275361836285	2.50816452484853	2.47767470002135	2.3920560208308	2.35881528549659	2.40016923076821
1934	2.31400587798478	2.49641295856648	2.40251658231417	2.48119478520363	2.55273225343926	2.56934915382911	2.39753246372866	2.36327619726944	2.35022907430529
1935	2.42252072719145	2.58913965883659	2.37531951407591	2.55093802639525	2.52229854503268	2.60470171788771	2.48116621726945	2.51647536110808	2.43638798607689
1936	2.3810475759821	2.53321048003399	2.42969588341085	2.54749396153737	2.54528928495351	2.62675339689424	2.50089899477555	2.43871867800014	2.44567605655515
1937	2.59602507484898	2.56555074906301	2.39715329764982	2.55395895222755	2.59540041993795	2.60413333105875	2.53149990957938	2.52146197335575	2.38228029480044
1938	2.49824647042188	2.66528002696216	2.43805167715401	2.55913829075854	2.6252127874847	2.69309833471487	2.45851083233811	2.42986021614847	2.47711531906732
1939	2.4315356357591	2.57785561296086	2.44202023932349	2.53338883203827	2.62501066068356	2.63920076649575	2.41917634660262	2.40443884411678	2.31680670521734
1940	2.48926759305668	2.73815594715258	2.61670016291128	2.71020074409154	2.78916145917005	2.71011112673597	2.59441470110311	2.57463657411712	2.54135137616565
1941	2.45156019312098	2.67677691585345	2.52080629453303	2.61166465584614	2.63202757437908	2.67520118407253	2.47443997917976	2.51098157470004	2.4505578117025
1942	2.49278125439205	2.61806901380488	2.42974549664673	2.58320355937912	2.65219288973437	2.65973156997143	2.49187004663208	2.51349658352848	2.35533228954354
1943	2.39380073466809	2.52876318180437	2.42410912188837	2.55308371511418	2.54949342925413	2.58302040922769	2.43285770985847	2.45178979191849	2.39331263190338
1944	2.42824787549489	2.66181726370924	2.4813028178389	2.58437073828317	2.54497347495642	2.61018848696049	2.54084438035937	2.53799666623675	2.4294760799337
1945	2.36574268009313	2.52371949509762	2.36936286248266	2.52907508111756	2.47119701499837	2.53259893371879	2.36255316480576	2.33228531495066	2.28210359099878
1946	2.36232653384276	2.5850167061926	2.36232760146177	2.5426407633268	2.55982268712804	2.62060536338838	2.40010832170727	2.43039608714385	2.28918202158448
1947	2.33012837828958	2.63059219104342	2.42607800171	2.58117507771148	2.70517072907575	2.67324378469425	2.41767219613209	2.36923755404909	2.32903547267022
1948	2.41570130274113	2.58462931289697	2.39398504325496	2.5094867216724	2.58547977394926	2.66681120524301	2.39340348553562	2.41847020577895	2.48795833457049
1949	2.39947500985674	2.54142771027701	2.46930833855257	2.52982598828782	2.5379846318686	2.61786542736737	2.37774700041718	2.45068843422091	2.38135029690162
1950	2.53573298798756	2.64582481777843	2.49454057936798	2.56938530455303	2.63544814828468	2.68995387537003	2.50600888404383	2.52512385679441	2.49432712856651
1951	2.4197894131017	2.5502154111878	2.36075109223687	2.54962060421142	2.59369735572326	2.63765360646872	2.45230869889524	2.44614616877135	2.49984761652463
1952	2.41482316354581	2.63176028076284	2.52430927996675	2.66657669612126	2.6836273293899	2.76848775920834	2.5309536244502	2.44163208797533	2.45982164574188
1953	2.39278773093628	2.54466742285031	2.41723344219381	2.51250846367285	2.51190181902045	2.62294032966058	2.34356397556536	2.35865212629867	2.28449503651957
1954	2.3439091745336	2.55822511954003	2.3953018103059	2.51409050870787	2.4744159430002	2.50645226395402	2.44129180206081	2.36798206178436	2.2924556342457
1955	2.24410258898993	2.48035320050393	2.21096490023384	2.43576267757844	2.38652907734145	2.51999263264247	2.2827887100827	2.32056738110496	2.16496571040933
1956	2.43480225827296	2.59367525363827	2.42756883427399	2.52737860214982	2.54426132216965	2.56953025789249	2.43615744313768	2.38494300580101	2.43871556914625
1957	2.47557413363375	2.62869066844868	2.4208210121508	2.58386411660676	2.62798659574682	2.64977603922522	2.511467023647	2.50375868586276	2.30198236704712
1958	2.33703032627254	2.49755153472504	2.36032877778751	2.47570843109269	2.5551902667182	2.51225439590729	2.39434355579033	2.42917480979908	2.41086179554784
1959	2.36896406962328	2.58128343276948	2.46619415583529	2.58294644992223	2.5992957431597	2.65740727685688	2.33095075661295	2.35441396711364	2.34680255293788
1960	2.45141583927699	2.63396026111266	2.44570121078551	2.55659914522662	2.65524926160468	2.72277848079623	2.45227410893643	2.51242363746715	2.44251109475849
1961	2.29346090230995	2.53819447190886	2.42941333271665	2.4716351125092	2.61031538363996	2.62529227316129	2.45525562757768	2.45519332967838	2.34536374831929
1962	2.40922876805697	2.45386176697624	2.36912527146947	2.42771989829994	2.50482564227409	2.49322307760229	2.40671985712224	2.35192630634629	2.31172919688772
1963	2.42138693260961	2.61358801664193	2.46441311351955	2.52748757044617	2.60575046320545	2.69414420633693	2.39573405547446	2.35393412101505	2.35984695191477
1964	2.40380210503242	2.61375423290739	2.50389785641066	2.61575010098876	2.66084788547969	2.62116448132621	2.49833581776665	2.51578640148464	2.39789166595959
1965	2.32929459852954	2.49259702239417	2.29171101662309	2.44124231231117	2.43367206873117	2.57189583297642	2.32576032495819	2.33447585075033	2.27971540223188
1966	2.47524084370902	2.58727304956472	2.43294446209576	2.59496684851645	2.57170221917717	2.75140192624517	2.54061648223755	2.54565497331928	2.44295768683104
1967	2.48226559747709	2.59625863087697	2.4540213955447	2.58242002005517	2.55047697191433	2.54770007570777	2.46538181761956	2.47774943293105	2.34783620064973
1968	2.60851077578911	2.74533969189532	2.62105849910538	2.68871301708098	2.81425591969071	2.81711488913124	2.53224101172058	2.53019143382566	2.55656203916209
1969	2.52409278372408	2.52703222159143	2.42014130880732	2.54100418053387	2.54709751323447	2.51408387626743	2.45614543855776	2.42819682486023	2.33609457508091
1970	2.42040551639569	2.52785354638412	2.45488728944235	2.59367981103286	2.64301234796691	2.57326227258821	2.55893515449634	2.55655824061233	2.42196652069177
1971	2.38530499428704	2.65445090999229	2.47780302444733	2.56768795310166	2.59484180556025	2.6337466081574	2.43670026905562	2.36834209875134	2.30726242235575
1972	2.39511437686493	2.59373184227865	2.4520249859095	2.58441971666033	2.60849734110047	2.68870986939888	2.50225461009885	2.41133935107355	2.37247346889502
1973	2.47987036576134	2.56389867024003	2.5709266846363	2.52682674668665	2.58834006274584	2.73143624637483	2.50378544368957	2.42455029283333	2.52845681726842
1974	2.37412178215655	2.62234621604067	2.52283661268031	2.65623132070786	2.70129129693065	2.60796563129696	2.46615663814149	2.47468892094104	2.34920285145507
1975	2.31883907056447	2.42346576647679	2.30393964163702	2.38042061842495	2.45014280661668	2.39204097651061	2.43040072628627	2.37025276051925	2.37676673122788
1976	2.29704171162743	2.57063126305133	2.41137564023742	2.5127177247826	2.57196572613067	2.62329266930512	2.39872714682115	2.35511017632864	2.34121822549571
1977	2.48543076351035	2.50995183780097	2.39352711280275	2.56646916579241	2.61005473857334	2.59795862239067	2.42834637189619	2.34514166200025	2.44697632804951
1978	2.45372870770636	2.59983706362264	2.47098887124243	2.56389142612886	2.64134267166644	2.64094684933755	2.47058728012484	2.43704721733013	2.40982395976216
1979	2.54721661063385	2.60539757619995	2.48994688208033	2.55063958053416	2.61293716780732	2.59036756788821	2.52700882833844	2.49691441448119	2.40552250594094
1980	2.35434527549171	2.50862153774153	2.3789424880856	2.51711381354544	2.53242672847617	2.64597678967412	2.3694798947478	2.33646186564947	2.35673341267049
1981	2.48807433841724	2.63663353083033	2.46310701062401	2.6261309065792	2.62314833899713	2.62658723851974	2.56337516817337	2.54997000420383	2.52260163159751
1982	2.45884134028507	2.5816378252753	2.45113858831956	2.54107595646504	2.53628548309527	2.63100949010914	2.50423709716224	2.46980792446557	2.42953663933285
1983	2.58163525006411	2.66437050223912	2.47351478599476	2.61762435281922	2.6277312910868	2.63760273244982	2.51594179370722	2.51739446173816	2.39698979966829
1984	2.34643033468064	2.45473156421093	2.32536048216612	2.43532802224778	2.52883061525446	2.50417747280839	2.48558692449675	2.41034928606065	2.33003293410359
1985	2.37193599627493	2.52354039740943	2.33084358683861	2.49918020275116	2.53646756403996	2.5617796264069	2.38713036386259	2.36729680742044	2.35776412143876
1986	2.4515515521542	2.53994641591356	2.34870578285381	2.48388228354365	2.56155323596567	2.59616690897897	2.39145770212447	2.35934010951959	2.39759526184887
1987	2.4143568136005	2.57938733208308	2.44164398387947	2.58249127273152	2.43816518917369	2.55951862159217	2.35253603984907	2.38470233364084	2.36670779825358
1988	2.43832192338673	2.60531008968011	2.4421505367314	2.58560951510546	2.6162991905145	2.65257017827274	2.41636415929838	2.44068519930216	2.45230099401811
1989	2.28887042875374	2.53868365911911	2.45611263546405	2.47067500058647	2.6104425422718	2.64719626401197	2.4366214148518	2.36214849632516	2.40245332157084
1990	2.40811794152247	2.53573124382625	2.41667136273179	2.51703218225832	2.6009669454243	2.64544113231158	2.47513645627604	2.4328207830023	2.43285996125456
1991	2.29950140441328	2.53667882122383	2.3978646153832	2.41158962704504	2.4870564605841	2.52469961461216	2.40759842642286	2.42464514047907	2.3102214820679
1992	2.34087844510781	2.54717715117721	2.35310610675668	2.49241886470765	2.55185797134333	2.54985940326329	2.34756767885687	2.35550409432606	2.3711267213423
1993	2.34205135302892	2.50976829755403	2.38569451976281	2.4851451937422	2.47694436911016	2.5637435964143	2.44737807831784	2.45390080158483	2.36140685769089
1994	2.35911496924763	2.53675812704736	2.40173686187121	2.56216021889211	2.60505859167897	2.64512647762323	2.46957376417755	2.42818285837246	2.38506152814827
1995	2.3799428981833	2.59338102574784	2.38434800764108	2.53750670558447	2.55840778012701	2.61880159723035	2.38189956719201	2.46611843644651	2.4002657153073
1996	2.37042294178312	2.61768886283771	2.4486129893776	2.52646683501828	2.58179453262251	2.61183489098551	2.39322128453389	2.35211015977226	2.41981611739763
1997	2.41864132763945	2.48703247244327	2.28921666859781	2.42231433476162	2.48442420899032	2.53794797673015	2.51158543902967	2.52945989452957	2.30849910668431
1998	2.44605831115544	2.55993922879683	2.45066749952771	2.5091399845236	2.54040089093656	2.51415040597853	2.37387176290012	2.37116460481188	2.40525250588366
1999	2.35030394195356	2.50512769780494	2.36802562902366	2.46902292082423	2.54284048146495	2.53109051173386	2.45600175057637	2.41373513705396	2.48611890541028
[truncated: 6,001 more rows]
