# Supplementary material for: Quantitative uniqueness of human brain evolution revealed through phylogenetic comparative analysis
Source: eLife. 2019 Jan 31;8:e41250. doi: 10.7554/eLife.41250 (PMC6379089; doi:10.7554/eLife.41250)
Supplement: Source data 1. — Bayou Results details: Diagnostic plots giving details of chain convergence are provided in the 'bayou results summary.html' file along with detailed information on all OU and Brownain motion models for each trait and predictor pair. BayesModelS Results Details: Details of the BayesModelS results and diagnostic parameters of MCMC chains are given in the 'BayesModelS.results.csv' and 'BayesModelS.results.hominins.removed.csv’ files. [file elife-41250-data1.zip]

Archive with 22 entries (19 files):
- data/
- data/data set 3.csv
- __MACOSX/
- __MACOSX/data/
- __MACOSX/data/._data set 3.csv
- data/data set 2.csv
- __MACOSX/data/._data set 2.csv
- data/data set 1.csv
- __MACOSX/data/._data set 1.csv
- data/.DS_Store
- __MACOSX/data/._.DS_Store
- data/alt.hominin.phylogeny.txt
- __MACOSX/data/._alt.hominin.phylogeny.txt
- data/consensus.tree.txt
- __MACOSX/data/._consensus.tree.txt
- data/hominin.phylogeny.txt
- __MACOSX/data/._hominin.phylogeny.txt
- data/data and trees.zip
- __MACOSX/data/._data and trees.zip
- data/tree.block.txt
- __MACOSX/data/._tree.block.txt
- __MACOSX/._data
