# Supplementary material for: Quantitative uniqueness of human brain evolution revealed through phylogenetic comparative analysis
Source: eLife. 2019 Jan 31;8:e41250. doi: 10.7554/eLife.41250 (PMC6379089; doi:10.7554/eLife.41250)
Supplement: Source data 1. — Bayou Results details: Diagnostic plots giving details of chain convergence are provided in the 'bayou results summary.html' file along with detailed information on all OU and Brownain motion models for each trait and predictor pair. BayesModelS Results Details: Details of the BayesModelS results and diagnostic parameters of MCMC chains are given in the 'BayesModelS.results.csv' and 'BayesModelS.results.hominins.removed.csv’ files. [file elife-41250-data1.zip › data/data set 3.csv]

Species	Body	BrainVol	Medulla	brainnotmedulla
Alouatta_seniculus	3.806	4.69	3.202	4.675647055
Aotus_trivirgatus	2.919	4.209	2.836	4.190200329
Ateles_geoffroyi	3.903	5.004	3.263	4.996042864
Avahi_laniger	3.109	3.991	2.743	3.965744806
Callicebus_moloch	2.954	4.254	2.896	4.234524635
Callimico_goeldii	2.681	4.022	2.663	4.002570444
Callithrix_jacchus	2.447	3.86	2.502	3.840524635
Callithrix_pygmaea	2.146	3.634	2.303	3.61324511
Cebus_albifrons	3.491	4.826	3.24	4.81458491
Cercopithecus_ascanius	3.531	4.803	3.213	4.791690938
Cercopithecus_mitis	3.799	4.849	3.301	4.836525981
Cheirogaleus_major	2.653	3.804	2.582	3.777137506
Cheirogaleus_medius	2.248	3.471	2.305	3.44030692
Daubentonia_madagascariensis	3.447	4.63	3.181	4.614273804
Erythrocebus_patas	3.892	5.014	3.418	5.002848114
Eulemur_fulvus_fulvus	3.146	4.345	2.959	4.326766538
Galago_senegalensis	2.27	3.654	2.405	3.628804609
Galagoides_demidoff	1.908	3.506	2.228	3.482476999
Gorilla_gorilla_gorilla	5.021	5.672	3.876	5.664997049
Homo_sapiens	4.813	6.098	3.983	6.094654539
Hylobates_lar	3.756	4.989	3.352	4.97886457
Indri_indri	3.796	4.56	3.128	4.543634036
Lagothrix_lagotricha	3.716	4.98	3.324	4.970303307
Lepilemur_mustelinus	2.961	3.856	2.652	3.827963276
Lophocebus_albigena	3.898	4.989	3.433	4.976756898
Loris_tardigradus	2.508	3.797	2.367	3.780557046
Macaca_mulatta	3.892	4.944	3.299	4.934051698
Microcebus_murinus	1.732	3.225	1.996	3.198580343
Miopithecus_talapoin	3.079	4.577	3.015	4.564927236
Nasalis_larvatus	4.146	4.968	3.469	4.954011872
Nycticebus_coucang	2.903	4.07	2.723	4.050013383
Otolemur_crassicaudatus	2.929	3.985	2.732	3.960042368
Pan_troglodytes_troglodytes	4.663	5.582	3.765	5.575330167
Papio_hamadryas	4.398	5.281	3.724	5.268785456
Perodicticus_potto	3.061	4.121	2.833	4.098026866
Propithecus_verreauxi	3.542	4.401	3.087	4.379395624
Pygathrix_nemaeus	3.875061	4.861	3.343606	4.847600994
Saguinus_midas	2.531	3.981	2.631	3.961154162
Saguinus_oedipus	2.58	3.979	2.616	3.959752582
Saimiri_sciureus	2.82	4.354	2.859	4.339880314
