# Supplementary material for: Quantitative uniqueness of human brain evolution revealed through phylogenetic comparative analysis
Source: eLife. 2019 Jan 31;8:e41250. doi: 10.7554/eLife.41250 (PMC6379089; doi:10.7554/eLife.41250)
Supplement: Source data 1. — Bayou Results details: Diagnostic plots giving details of chain convergence are provided in the 'bayou results summary.html' file along with detailed information on all OU and Brownain motion models for each trait and predictor pair. BayesModelS Results Details: Details of the BayesModelS results and diagnostic parameters of MCMC chains are given in the 'BayesModelS.results.csv' and 'BayesModelS.results.hominins.removed.csv’ files. [file elife-41250-data1.zip › data/data set 2.csv]

species	BrainAvg	LogBrnAvg	Neo	Cereb	LogNeo	LogCereb	LogBodyIsler	NotNeoCereb	logBrnNotNeoCereb	reference
Alouatta_palliata	43520	4.639	28575.9	4365.2	4.456	3.64	3.728	10578.9	4.024	Barton and Venditti 2014
Alouatta_seniculus	43189	4.635	29512.1	5069.9	4.47	3.705	3.717	8606.9	3.935	Barton and Venditti 2014
Aotus_trivirgatus	15000	4.176	9204.5	1499.7	3.964	3.176	2.995	4296.2	3.633	Barton and Venditti 2014
Ateles_geoffroyi	100925	5.004	72610.6	10423.2	4.861	4.018	3.886	17891.2	4.253	Barton and Venditti 2014
Avahi_laniger	9797	3.991	4808.4	1489.4	3.682	3.173	3.082	3499.5	3.544	Stephan et al. 1981
Callicebus_moloch	14924	4.174	9120.1	1352.1	3.96	3.131	2.995	4451.5	3.649	Barton and Venditti 2014
Callimico_goeldii	10520	4.022	6471.4	1238.8	3.811	3.093	2.599	2809.4	3.449	Barton and Venditti 2014
Callithrix_jacchus	7244	3.86	4375.2	756.8	3.641	2.879	2.505	2112.3	3.325	Barton and Venditti 2014
Callithrix_pygmaea	4305	3.634	2535.1	467.7	3.404	2.67	2.064	1302.4	3.115	Barton and Venditti 2014
Cebus_albifrons	66988	4.826	49431.1	7620.8	4.694	3.882	3.304	9936.6	3.997	Barton and Venditti 2014
Cebus_apella	66475	4.823	44978	6501.3	4.653	3.813	3.405	14995.7	4.176	Barton and Venditti 2014
Cercocebus_torquatus	107965	5.033	76207.9	8109.6	4.882	3.909	3.753	23647.5	4.374	Barton and Venditti 2014
Cercopithecus_ascanius	63767	4.805	42756.3	5649.4	4.631	3.752	3.463	15360.9	4.186	Barton and Venditti 2014
Cercopithecus_mitis	70632	4.849	45919.8	6053.4	4.662	3.782	3.594	18658.5	4.271	Barton and Venditti 2014
Cercopithecus_nictitans	64740	4.811	47752.9	4808.4	4.679	3.682	3.629	12178.7	4.086	Barton and Venditti 2014
Cheirogaleus_major	6365	3.804	2937.7	946.2	3.468	2.976	2.602	2481.4	3.395	Stephan et al. 1981
Cheirogaleus_medius	2960	3.471	1221.8	436.5	3.087	2.64	2.145	1301.3	3.114	Stephan et al. 1981
Daubentonia_madagascariensis	42643	4.63	22130.9	6456.5	4.345	3.81	3.414	14055.1	4.148	Stephan et al. 1981
Erythrocebus_patas	96138	4.983	73620.7	8072.4	4.867	3.907	3.813	14445	4.16	Barton and Venditti 2014
Eulemur_fulvus_fulvus	22126	4.345	12218	3326.6	4.087	3.522	3.251	6581.7	3.818	Stephan et al. 1981
Eulemur_mongoz	22240	4.347	12060	2366	4.081	3.374	3.084	7814	3.893	Bush and Allman 2004
Galago_senegalensis	4044	3.607	1766.5	544.4	3.33	2.827	2.288	1733.2	3.23	Stephan et al. 1981, Bush and Allman 2004
Galagoides_demidoff	3207	3.506	1566.8	413	3.195	2.616	1.873	1227.5	3.089	Stephan et al. 1981
Gorilla_gorilla_gorilla	422831	5.626	297851.6	62950.6	5.474	4.799	4.854	62029.1	4.793	Barton and Venditti 2014
Homo_sapiens	1267248	6.103	1002305.2	139315.7	6.001	5.144	4.813	125626.9	5.099	Barton and Venditti 2014
Hylobates_lar	93295	4.97	63095.7	12589.3	4.804	4.103	3.75	17609.8	4.246	Barton and Venditti 2014
Indri_indri	36309	4.56	20090.9	5508.1	4.303	3.741	3.812	10710	4.03	Stephan et al. 1981
Lagothrix_lagotricha	95499	4.98	62950.6	11641.3	4.799	4.066	3.846	20907.4	4.32	Barton and Venditti 2014
Lemur_catta	21000	4.322	11080	2679	4.045	3.428	3.34	7241	3.86	Bush and Allman 2004
Lepilemur_mustelinus	7180	3.856	3281	1164.1	3.516	3.066	2.905	2735.3	3.437	Stephan et al. 1981
Lophocebus_albigena	112000	5.049	70794.6	10839.3	4.85	4.035	3.779	30366.2	4.482	Barton and Venditti 2014
Loris_tardigradus	6265	3.797	3523.7	727.8	3.547	2.862	2.284	2013.8	3.304	Stephan et al. 1981
Macaca_mulatta	80841	4.908	55335	7227.7	4.743	3.859	3.754	18277.9	4.262	Barton and Venditti 2014
Mandrillus_sphinx	127610	5.106	99311.6	9057.3	4.997	3.957	3.952	19241.1	4.284	Barton and Venditti 2014
Microcebus_murinus	1644	3.216	714.1	219.5	2.869	2.369	1.814	710	2.849	Stephan et al. 1981, Bush and Allman 2004
Miopithecus_talapoin	37757	4.577	26668.6	3531.8	4.426	3.548	3.079	7556.8	3.878	Barton and Venditti 2014
Nasalis_larvatus	92897	4.968	52360	9885.5	4.719	3.995	3.988	30651.1	4.486	Barton and Venditti 2014
Nycticebus_coucang	11435	4.058	5832.2	1352.6	3.792	3.117	2.815	4249.9	3.628	Stephan et al. 1981, Bush and Allman 2004
Otolemur_crassicaudatus	8870	3.948	4196.3	1143.3	3.674	3.15	3.061	3530.6	3.548	Stephan et al. 1981, Bush and Allman 2004
Pan_paniscus	316950	5.501	225943.6	46881.3	5.354	4.671	4.521	44125.1	4.645	Barton and Venditti 2014
Pan_troglodytes_troglodytes	361271	5.558	282488	44978	5.451	4.653	4.606	33805.1	4.529	Barton and Venditti 2014
Papio_anubis	159549	5.203	122461.6	14825.2	5.088	4.171	4.086	22262	4.348	Barton and Venditti 2014
Perodicticus_potto	11959	4.078	5615.7	1510.6	3.825	3.23	2.923	4833.1	3.684	Stephan et al. 1981
Piliocolobus_badius	73790	4.868	51168.2	8550.7	4.709	3.932	3.853	14071.6	4.148	Barton and Venditti 2014
Pithecia_pithecia	32885	4.517	20941.1	3741.1	4.321	3.573	3.215	8202.9	3.914	Barton and Venditti 2014
Pongo_pygmaeus	399250	5.601	306196.3	52844.5	5.486	4.723	4.568	40209.1	4.604	Barton and Venditti 2014
Propithecus_verreauxi	25178	4.401	13182.6	3953.7	4.12	3.597	3.445	8041.3	3.905	Stephan et al. 1981
Pygathrix_nemaeus	72611	4.861	48752.8	8053.8	4.688	3.906	3.999	15804	4.199	Barton and Venditti 2014
Saguinus_midas	9572	3.981	5888.4	1061.7	3.77	3.026	2.728	2621.8	3.419	Barton and Venditti 2014
Saguinus_oedipus	9528	3.979	5888.4	984	3.77	2.993	2.631	2655.5	3.424	Barton and Venditti 2014
Saimiri_sciureus	22229	4.347	15595.5	2588.2	4.193	3.413	2.914	4044.9	3.607	Barton and Venditti 2014
Semnopithecus_entellus	107540	5.032	76032.6	11428.8	4.881	4.058	4.04	20078.6	4.303	Barton and Venditti 2014
Tarsius_syrichta	3060	3.486	1621	294.3	3.21	2.469	2.111	1144.7	3.059	Bush and Allman 2004
Varecia_variegata_variegata	29730	4.473	15275.7	4285.5	4.184	3.632	3.553	10168.9	4.007	Stephan et al. 1981
