# Supplementary material for: Quantitative uniqueness of human brain evolution revealed through phylogenetic comparative analysis
Source: eLife. 2019 Jan 31;8:e41250. doi: 10.7554/eLife.41250 (PMC6379089; doi:10.7554/eLife.41250)
Supplement: Source data 1. — Bayou Results details: Diagnostic plots giving details of chain convergence are provided in the 'bayou results summary.html' file along with detailed information on all OU and Brownain motion models for each trait and predictor pair. BayesModelS Results Details: Details of the BayesModelS results and diagnostic parameters of MCMC chains are given in the 'BayesModelS.results.csv' and 'BayesModelS.results.hominins.removed.csv’ files. [file elife-41250-data1.zip › data/alt.hominin.phylogeny.txt]

#NEXUS
[R-package APE, Wed Dec 5 16:05:35 2018]
BEGIN TAXA;
	DIMENSIONS NTAX = 152;
	TAXLABELS
		Allenopithecus_nigroviridis
		Cercopithecus_albogularis
		Cercopithecus_ascanius
		Cercopithecus_campbelli
		Cercopithecus_cephus
		Cercopithecus_diana
		Cercopithecus_erythrotis
		Cercopithecus_hamlyni
		Cercopithecus_lhoesti
		Cercopithecus_mitis
		Cercopithecus_mona
		Cercopithecus_neglectus
		Cercopithecus_nictitans
		Cercopithecus_petaurista
		Cercopithecus_pogonias
		Cercopithecus_wolfi
		Chlorocebus_aethiops
		Chlorocebus_pygerythrus
		Chlorocebus_sabaeus
		Erythrocebus_patas
		Avahi_laniger
		Cheirogaleus_major
		Cheirogaleus_medius
		Daubentonia_madagascariensis
		Eulemur_coronatus
		Eulemur_mongoz
		Eulemur_rubriventer
		Hapalemur_griseus
		Indri_indri
		Lemur_catta
		Lepilemur_leucopus
		Microcebus_murinus
		Microcebus_rufus
		Mirza_coquereli
		Propithecus_deckenii
		Propithecus_diadema
		Propithecus_edwardsi
		Propithecus_verreauxi
		Alouatta_belzebul
		Alouatta_caraya
		Alouatta_guariba
		Alouatta_palliata
		Alouatta_pigra
		Alouatta_seniculus
		Ateles_belzebuth
		Ateles_fusciceps
		Ateles_geoffroyi
		Ateles_paniscus
		Lagothrix_lagotricha
		Aotus_lemurinus
		Aotus_trivirgatus
		Callimico_goeldii
		Callithrix_argentata
		Callithrix_jacchus
		Callithrix_penicillata
		Callithrix_pygmaea
		Cebus_albifrons
		Cebus_apella
		Cebus_capucinus
		Cebus_olivaceus
		Cebus_xanthosternos
		Leontopithecus_rosalia
		Saguinus_fuscicollis
		Saguinus_geoffroyi
		Saguinus_leucopus
		Saguinus_midas
		Saguinus_mystax
		Saguinus_niger
		Saguinus_oedipus
		Saimiri_oerstedii
		Saimiri_sciureus
		Arctocebus_calabarensis
		Loris_lydekkerianus
		Loris_tardigradus
		Nycticebus_bengalensis
		Nycticebus_coucang
		Perodicticus_potto
		Bunopithecus_hoolock
		Gorilla_gorilla
		Hylobates_agilis
		Hylobates_klossii
		Hylobates_lar
		Hylobates_muelleri
		Hylobates_pileatus
		Nomascus_gabriellae
		Pongo_abelii
		Pongo_pygmaeus
		Symphalangus_syndactylus
		Cacajao_calvus
		Cacajao_melanocephalus
		Chiropotes_satanas
		Pithecia_pithecia
		Cercocebus_torquatus
		Lophocebus_albigena
		Lophocebus_aterrimus
		Macaca_arctoides
		Macaca_assamensis
		Macaca_fascicularis
		Macaca_fuscata
		Macaca_leonina
		Macaca_mulatta
		Macaca_nemestrina
		Macaca_nigra
		Macaca_radiata
		Macaca_silenus
		Macaca_sinica
		Macaca_sylvanus
		Mandrillus_leucophaeus
		Mandrillus_sphinx
		Papio_anubis
		Papio_cynocephalus
		Papio_hamadryas
		Papio_papio
		Papio_ursinus
		Theropithecus_gelada
		Colobus_angolensis
		Colobus_guereza
		Colobus_polykomos
		Colobus_satanas
		Colobus_vellerosus
		Nasalis_larvatus
		Piliocolobus_badius
		Piliocolobus_kirkii
		Piliocolobus_tephrosceles
		Presbytis_comata
		Presbytis_melalophos
		Procolobus_verus
		Rhinopithecus_roxellana
		Trachypithecus_cristatus
		Trachypithecus_geei
		Trachypithecus_johnii
		Trachypithecus_obscurus
		Trachypithecus_phayrei
		Trachypithecus_vetulus
		Euoticus_elegantulus
		Galago_moholi
		Galago_senegalensis
		Otolemur_crassicaudatus
		Otolemur_garnettii
		Tarsius_bancanus
		Tarsius_syrichta
		Pan_troglodytes
		Ardipithecus_ramidus
		Australopithecus_afarensis
		Australopithecus_africanus
		Paranthropus_robustus
		Paranthropus_boisei
		Homo_rudolfensis
		Homo_habilis
		Homo_erectus
		Homo_sapiens_neanderthalensis
		Homo_sapiens
	;
END;
BEGIN TREES;
	TRANSLATE
		1	Allenopithecus_nigroviridis,
		2	Cercopithecus_albogularis,
		3	Cercopithecus_ascanius,
		4	Cercopithecus_campbelli,
		5	Cercopithecus_cephus,
		6	Cercopithecus_diana,
		7	Cercopithecus_erythrotis,
		8	Cercopithecus_hamlyni,
		9	Cercopithecus_lhoesti,
		10	Cercopithecus_mitis,
		11	Cercopithecus_mona,
		12	Cercopithecus_neglectus,
		13	Cercopithecus_nictitans,
		14	Cercopithecus_petaurista,
		15	Cercopithecus_pogonias,
		16	Cercopithecus_wolfi,
		17	Chlorocebus_aethiops,
		18	Chlorocebus_pygerythrus,
		19	Chlorocebus_sabaeus,
		20	Erythrocebus_patas,
		21	Avahi_laniger,
		22	Cheirogaleus_major,
		23	Cheirogaleus_medius,
		24	Daubentonia_madagascariensis,
		25	Eulemur_coronatus,
		26	Eulemur_mongoz,
		27	Eulemur_rubriventer,
		28	Hapalemur_griseus,
		29	Indri_indri,
		30	Lemur_catta,
		31	Lepilemur_leucopus,
		32	Microcebus_murinus,
		33	Microcebus_rufus,
		34	Mirza_coquereli,
		35	Propithecus_deckenii,
		36	Propithecus_diadema,
		37	Propithecus_edwardsi,
		38	Propithecus_verreauxi,
		39	Alouatta_belzebul,
		40	Alouatta_caraya,
		41	Alouatta_guariba,
		42	Alouatta_palliata,
		43	Alouatta_pigra,
		44	Alouatta_seniculus,
		45	Ateles_belzebuth,
		46	Ateles_fusciceps,
		47	Ateles_geoffroyi,
		48	Ateles_paniscus,
		49	Lagothrix_lagotricha,
		50	Aotus_lemurinus,
		51	Aotus_trivirgatus,
		52	Callimico_goeldii,
		53	Callithrix_argentata,
		54	Callithrix_jacchus,
		55	Callithrix_penicillata,
		56	Callithrix_pygmaea,
		57	Cebus_albifrons,
		58	Cebus_apella,
		59	Cebus_capucinus,
		60	Cebus_olivaceus,
		61	Cebus_xanthosternos,
		62	Leontopithecus_rosalia,
		63	Saguinus_fuscicollis,
		64	Saguinus_geoffroyi,
		65	Saguinus_leucopus,
		66	Saguinus_midas,
		67	Saguinus_mystax,
		68	Saguinus_niger,
		69	Saguinus_oedipus,
		70	Saimiri_oerstedii,
		71	Saimiri_sciureus,
		72	Arctocebus_calabarensis,
		73	Loris_lydekkerianus,
		74	Loris_tardigradus,
		75	Nycticebus_bengalensis,
		76	Nycticebus_coucang,
		77	Perodicticus_potto,
		78	Bunopithecus_hoolock,
		79	Gorilla_gorilla,
		80	Hylobates_agilis,
		81	Hylobates_klossii,
		82	Hylobates_lar,
		83	Hylobates_muelleri,
		84	Hylobates_pileatus,
		85	Nomascus_gabriellae,
		86	Pongo_abelii,
		87	Pongo_pygmaeus,
		88	Symphalangus_syndactylus,
		89	Cacajao_calvus,
		90	Cacajao_melanocephalus,
		91	Chiropotes_satanas,
		92	Pithecia_pithecia,
		93	Cercocebus_torquatus,
		94	Lophocebus_albigena,
		95	Lophocebus_aterrimus,
		96	Macaca_arctoides,
		97	Macaca_assamensis,
		98	Macaca_fascicularis,
		99	Macaca_fuscata,
		100	Macaca_leonina,
		101	Macaca_mulatta,
		102	Macaca_nemestrina,
		103	Macaca_nigra,
		104	Macaca_radiata,
		105	Macaca_silenus,
		106	Macaca_sinica,
		107	Macaca_sylvanus,
		108	Mandrillus_leucophaeus,
		109	Mandrillus_sphinx,
		110	Papio_anubis,
		111	Papio_cynocephalus,
		112	Papio_hamadryas,
		113	Papio_papio,
		114	Papio_ursinus,
		115	Theropithecus_gelada,
		116	Colobus_angolensis,
		117	Colobus_guereza,
		118	Colobus_polykomos,
		119	Colobus_satanas,
		120	Colobus_vellerosus,
		121	Nasalis_larvatus,
		122	Piliocolobus_badius,
		123	Piliocolobus_kirkii,
		124	Piliocolobus_tephrosceles,
		125	Presbytis_comata,
		126	Presbytis_melalophos,
		127	Procolobus_verus,
		128	Rhinopithecus_roxellana,
		129	Trachypithecus_cristatus,
		130	Trachypithecus_geei,
		131	Trachypithecus_johnii,
		132	Trachypithecus_obscurus,
		133	Trachypithecus_phayrei,
		134	Trachypithecus_vetulus,
		135	Euoticus_elegantulus,
		136	Galago_moholi,
		137	Galago_senegalensis,
		138	Otolemur_crassicaudatus,
		139	Otolemur_garnettii,
		140	Tarsius_bancanus,
		141	Tarsius_syrichta,
		142	Pan_troglodytes,
		143	Ardipithecus_ramidus,
		144	Australopithecus_afarensis,
		145	Australopithecus_africanus,
		146	Paranthropus_robustus,
		147	Paranthropus_boisei,
		148	Homo_rudolfensis,
		149	Homo_habilis,
		150	Homo_erectus,
		151	Homo_sapiens_neanderthalensis,
		152	Homo_sapiens
	;
	TREE * UNTITLED = [&R] ((((((31:28.298403,((23:11.756515,22:11.756515):10.723852,((33:6.582355,32:6.582355):8.164403,34:14.746758):7.733609):5.818036):2.529213,(29:19.419511,(((36:1.294923,37:1.294923):4.952537,(35:0.520719,38:0.520719):5.726742):9.411395,21:15.658855):3.760656):11.408105):2.679068,((28:9.472514,30:9.472514):6.544341,(25:6.061996,(26:4.334107,27:4.334107):1.72789):9.954859):17.48…
END;
