# Supplementary material for: Quantitative uniqueness of human brain evolution revealed through phylogenetic comparative analysis
Source: eLife. 2019 Jan 31;8:e41250. doi: 10.7554/eLife.41250 (PMC6379089; doi:10.7554/eLife.41250)
Supplement: Source data 1. — Bayou Results details: Diagnostic plots giving details of chain convergence are provided in the 'bayou results summary.html' file along with detailed information on all OU and Brownain motion models for each trait and predictor pair. BayesModelS Results Details: Details of the BayesModelS results and diagnostic parameters of MCMC chains are given in the 'BayesModelS.results.csv' and 'BayesModelS.results.hominins.removed.csv’ files. [file elife-41250-data1.zip › data/consensus.tree.txt]

#NEXUS
[created by the 10kTree Website - http://10kTrees.fas.harvard.edu]
BEGIN TREES;
translate
1 Allenopithecus_nigroviridis,
2 Cercopithecus_albogularis,
3 Cercopithecus_ascanius,
4 Cercopithecus_campbelli,
5 Cercopithecus_campbelli_lowei,
6 Cercopithecus_cephus,
7 Cercopithecus_cephus_cephus,
8 Cercopithecus_cephus_ngottoensis,
9 Cercopithecus_diana,
10 Cercopithecus_erythrogaster,
11 Cercopithecus_erythrogaster_erythrogaster,
12 Cercopithecus_erythrotis,
13 Cercopithecus_hamlyni,
14 Cercopithecus_lhoesti,
15 Cercopithecus_mitis,
16 Cercopithecus_mona,
17 Cercopithecus_neglectus,
18 Cercopithecus_nictitans,
19 Cercopithecus_petaurista,
20 Cercopithecus_pogonias,
21 Cercopithecus_preussi,
22 Cercopithecus_solatus,
23 Cercopithecus_wolfi,
24 Chlorocebus_aethiops,
25 Chlorocebus_pygerythrus,
26 Chlorocebus_pygerythrus_cynosurus,
27 Chlorocebus_sabaeus,
28 Chlorocebus_tantalus,
29 Erythrocebus_patas,
30 Miopithecus_talapoin,
31 Allocebus_trichotis,
32 Archaeolemur_majori,
33 Avahi_cleesei,
34 Avahi_laniger,
35 Avahi_occidentalis,
36 Avahi_unicolor,
37 Cheirogaleus_crossleyi,
38 Cheirogaleus_major,
39 Cheirogaleus_medius,
40 Daubentonia_madagascariensis,
41 Eulemur_coronatus,
42 Eulemur_fulvus_albifrons,
43 Eulemur_fulvus_albocollaris,
44 Eulemur_fulvus_collaris,
45 Eulemur_fulvus_fulvus,
46 Eulemur_fulvus_mayottensis,
47 Eulemur_fulvus_rufus,
48 Eulemur_fulvus_sanfordi,
49 Eulemur_macaco_flavifrons,
50 Eulemur_macaco_macaco,
51 Eulemur_mongoz,
52 Eulemur_rubriventer,
53 Hapalemur_aureus,
54 Hapalemur_griseus,
55 Hapalemur_griseus_alaotrensis,
56 Hapalemur_griseus_griseus,
57 Hapalemur_griseus_meridionalis,
58 Hapalemur_griseus_occidentalis,
59 Hapalemur_simus,
60 Indri_indri,
61 Lemur_catta,
62 Lepilemur_aeeclis,
63 Lepilemur_ankaranensis,
64 Lepilemur_dorsalis,
65 Lepilemur_edwardsi,
66 Lepilemur_hubbardorum,
67 Lepilemur_leucopus,
68 Lepilemur_manasamody,
69 Lepilemur_microdon,
70 Lepilemur_mitsinjoensis,
71 Lepilemur_mustelinus,
72 Lepilemur_otto,
73 Lepilemur_randrianasoli,
74 Lepilemur_ruficaudatus,
75 Lepilemur_sahamalazensis,
76 Lepilemur_seali,
77 Lepilemur_septentrionalis,
78 Microcebus_berthae,
79 Microcebus_bongolavensis,
80 Microcebus_danfossi,
81 Microcebus_griseorufus,
82 Microcebus_jollyae,
83 Microcebus_lehilahytsara,
84 Microcebus_lokobensis,
85 Microcebus_macarthurii,
86 Microcebus_mamiratra,
87 Microcebus_mittermeieri,
88 Microcebus_murinus,
89 Microcebus_myoxinus,
90 Microcebus_ravelobensis,
91 Microcebus_rufus,
92 Microcebus_sambiranensis,
93 Microcebus_simmonsi,
94 Microcebus_tavaratra,
95 Mirza_coquereli,
96 Mirza_zaza,
97 Phaner_furcifer,
98 Phaner_furcifer_pallescens,
99 Propithecus_coquereli,
100 Propithecus_deckenii,
101 Propithecus_diadema,
102 Propithecus_edwardsi,
103 Propithecus_tattersalli,
104 Propithecus_verreauxi,
105 Varecia_rubra,
106 Varecia_variegata_variegata,
107 Alouatta_belzebul,
108 Alouatta_caraya,
109 Alouatta_guariba,
110 Alouatta_palliata,
111 Alouatta_pigra,
112 Alouatta_sara,
113 Alouatta_seniculus,
114 Ateles_belzebuth,
115 Ateles_fusciceps,
116 Ateles_geoffroyi,
117 Ateles_paniscus,
118 Brachyteles_arachnoides,
119 Lagothrix_lagotricha,
120 Aotus_azarai,
121 Aotus_azarai_boliviensis,
122 Aotus_brumbacki,
123 Aotus_infulatus,
124 Aotus_lemurinus,
125 Aotus_lemurinus_griseimembra,
126 Aotus_nancymaae,
127 Aotus_nigriceps,
128 Aotus_trivirgatus,
129 Aotus_vociferans,
130 Callimico_goeldii,
131 Callithrix_argentata,
132 Callithrix_aurita,
133 Callithrix_emiliae,
134 Callithrix_geoffroyi,
135 Callithrix_humeralifera,
136 Callithrix_jacchus,
137 Callithrix_kuhli,
138 Callithrix_mauesi,
139 Callithrix_penicillata,
140 Callithrix_pygmaea,
141 Cebus_albifrons,
142 Cebus_apella,
143 Cebus_capucinus,
144 Cebus_olivaceus,
145 Cebus_xanthosternos,
146 Leontopithecus_chrysomelas,
147 Leontopithecus_chrysopygus,
148 Leontopithecus_rosalia,
149 Saguinus_bicolor,
150 Saguinus_fuscicollis,
151 Saguinus_fuscicollis_melanoleucus,
152 Saguinus_geoffroyi,
153 Saguinus_imperator,
154 Saguinus_leucopus,
155 Saguinus_midas,
156 Saguinus_mystax,
157 Saguinus_niger,
158 Saguinus_oedipus,
159 Saguinus_tripartitus,
160 Saimiri_boliviensis,
161 Saimiri_oerstedii,
162 Saimiri_sciureus,
163 Saimiri_ustus,
164 Arctocebus_aureus,
165 Arctocebus_calabarensis,
166 Loris_lydekkerianus,
167 Loris_tardigradus,
168 Nycticebus_bengalensis,
169 Nycticebus_coucang,
170 Nycticebus_javanicus,
171 Nycticebus_menagensis,
172 Nycticebus_pygmaeus,
173 Perodicticus_potto,
174 Bunopithecus_hoolock,
175 Gorilla_beringei,
176 Gorilla_gorilla_gorilla,
177 Gorilla_gorilla_graueri,
178 Homo_sapiens,
179 Homo_sapiens_neanderthalensis,
180 Hylobates_agilis,
181 Hylobates_klossii,
182 Hylobates_lar,
183 Hylobates_moloch,
184 Hylobates_muelleri,
185 Hylobates_pileatus,
186 Nomascus_concolor,
187 Nomascus_gabriellae,
188 Nomascus_leucogenys,
189 Nomascus_nasutus,
190 Nomascus_siki,
191 Pan_paniscus,
192 Pan_troglodytes_schweinfurthii,
193 Pan_troglodytes_troglodytes,
194 Pan_troglodytes_vellerosus,
195 Pan_troglodytes_verus,
196 Pongo_abelii,
197 Pongo_pygmaeus,
198 Symphalangus_syndactylus,
199 Cacajao_calvus,
200 Cacajao_melanocephalus,
201 Callicebus_donacophilus,
202 Callicebus_hoffmannsi,
203 Callicebus_moloch,
204 Callicebus_personatus,
205 Callicebus_torquatus,
206 Chiropotes_satanas,
207 Pithecia_irrorata,
208 Pithecia_pithecia,
209 Cercocebus_agilis,
210 Cercocebus_galeritus,
211 Cercocebus_torquatus,
212 Cercocebus_torquatus_atys,
213 Lophocebus_albigena,
214 Lophocebus_aterrimus,
215 Macaca_arctoides,
216 Macaca_assamensis,
217 Macaca_brunnescens,
218 Macaca_cyclopis,
219 Macaca_fascicularis,
220 Macaca_fuscata,
221 Macaca_hecki,
222 Macaca_leonina,
223 Macaca_maura,
224 Macaca_mulatta,
225 Macaca_munzala,
226 Macaca_nemestrina,
227 Macaca_nemestrina_leonina,
228 Macaca_nemestrina_siberu,
229 Macaca_nigra,
230 Macaca_nigrescens,
231 Macaca_ochreata,
232 Macaca_pagensis,
233 Macaca_radiata,
234 Macaca_silenus,
235 Macaca_sinica,
236 Macaca_sylvanus,
237 Macaca_thibetana,
238 Macaca_tonkeana,
239 Mandrillus_leucophaeus,
240 Mandrillus_sphinx,
241 Papio_anubis,
242 Papio_cynocephalus,
243 Papio_hamadryas,
244 Papio_papio,
245 Papio_ursinus,
246 Rungwecebus_kipunji,
247 Theropithecus_gelada,
248 Colobus_angolensis,
249 Colobus_angolensis_palliatus,
250 Colobus_guereza,
251 Colobus_polykomos,
252 Colobus_satanas,
253 Colobus_vellerosus,
254 Nasalis_larvatus,
255 Piliocolobus_badius,
256 Piliocolobus_foai,
257 Piliocolobus_gordonorum,
258 Piliocolobus_kirkii,
259 Piliocolobus_pennantii,
260 Piliocolobus_preussi,
261 Piliocolobus_rufomitratus,
262 Piliocolobus_tephrosceles,
263 Piliocolobus_tholloni,
264 Presbytis_comata,
265 Presbytis_melalophos,
266 Procolobus_verus,
267 Pygathrix_cinerea,
268 Pygathrix_nemaeus,
269 Rhinopithecus_avunculus,
270 Rhinopithecus_bieti,
271 Rhinopithecus_brelichi,
272 Rhinopithecus_roxellana,
273 Semnopithecus_entellus,
274 Trachypithecus_auratus,
275 Trachypithecus_cristatus,
276 Trachypithecus_delacouri,
277 Trachypithecus_francoisi,
278 Trachypithecus_geei,
279 Trachypithecus_germaini,
280 Trachypithecus_johnii,
281 Trachypithecus_laotum,
282 Trachypithecus_obscurus,
283 Trachypithecus_phayrei,
284 Trachypithecus_pileatus,
285 Trachypithecus_poliocephalus,
286 Trachypithecus_vetulus,
287 Euoticus_elegantulus,
288 Galago_alleni,
289 Galago_gallarum,
290 Galago_granti,
291 Galago_matschiei,
292 Galago_moholi,
293 Galago_senegalensis,
294 Galagoides_demidoff,
295 Galagoides_zanzibaricus,
296 Otolemur_crassicaudatus,
297 Otolemur_garnettii,
298 Tarsius_bancanus,
299 Tarsius_dentatus,
300 Tarsius_lariang,
301 Tarsius_syrichta;
tree consensus_301species = (((((((1:11.894902,((((((2:2.491503,15:2.491503):1.271137,18:3.762640):2.666569,((3:2.018943,((6:0.309327,7:0.309327,8:0.309327):0.906520,12:1.215846):0.803097):0.712693,((10:0.194046,11:0.194046):1.153358,19:1.347404):1.384232):3.697573):1.461009,(((((4:0.274278,5:0.274278):1.973633,16:2.247911):0.919265,(20:1.771358,23:1.771358):1.395818):2.820105,(9:5.588511,17:5.588511):0.398770):1.355876,13:7.343158):0.547060):1.957908,((((14:2.759983,21:2.759983):1.323667,22:4.083650):3.856150,29:7.939800):0.687445,(((24:1.617580,28:1.617580):0.263192,(25:0.932476,26:0.932476):0.948296):1.687586,27:3.568358):5.058886):1.220881):1.644988,30:11.493113):0.401789):2.980276,(((((209:0.758641,210:0.758641):3.239864,(211:0.172462,212:0.172462):3.826043):1.305793,(239:3.415204,240:3.415204):1.889093):6.046166,(((213:0.756655,214:0.756655):4.140206,247:4.896862):0.872302,(((((241:1.277228,243:1.277228):0.432578,244:1.709806):0.348640,242:2.058446):0.619816,245:2.678262):1.238290,246:3.916553):1.852611):5.581300):1.502062,((((215:4.705214,(216:3.228863,(233:2.444736,235:2.444736):0.784127):1.476351):1.331851,((((((217:1.852463,231:1.852463):0.873871,223:2.726334):0.353132,238:3.079466):0.200272,221:3.279738):0.221302,(229:3.064910,230:3.064910):0.436131):0.766095,(((((222:1.761676,228:1.761676):0.246955,227:2.008631):0.569260,232:2.577891):0.393320,234:2.971211):0.639142,226:3.610353):0.656782):1.769930,(218:1.725200,220:1.725200):4.311865):0.840931,((219:5.045978,224:5.045978):1.475126,(225:4.205984,237:4.205984):2.315120):0.356891):1.782804,236:8.660800):4.191726):2.022653):6.535196,(((((248:0.020418,249:0.020418):3.694262,(250:2.306768,(251:0.339509,253:0.339509):1.967259):1.407911):2.508901,252:6.223580):6.313872,((255:5.435125,((256:3.931755,(259:0.511934,260:0.511934):3.419820):0.832332,((257:1.121480,258:1.121480):1.525292,((261:1.188754,262:1.188754):0.410990,263:1.599744):1.047028):2.117314):0.671038):5.212325,266:10.647450):1.890002):2.897705,((((254:9.634813,(267:0.368302,268:0.368302):9.266511):0.839771,(((269:1.950096,272:1.950096):1.026562,271:2.976658):0.809994,270:3.786652):6.687932):2.310063,(((273:3.654042,280:3.654042):1.019440,((278:0.435719,284:0.435719):3.058047,286:3.493766):1.179716):6.787895,((((274:1.269645,279:1.269645):0.309244,275:1.578890):2.436117,282:4.015007):1.237980,(((276:1.757449,(277:0.630624,285:0.630624):1.126825):0.509341,281:2.266790):1.756474,283:4.023264):1.229723):6.208391):1.323270):0.523455,(264:5.778211,265:5.778211):7.529891):2.127056):5.975217):8.589626,((174:8.241196,((((((180:2.455187,181:2.455187):0.854329,183:3.309516,184:3.309516):0.219450,182:3.528966):0.547859,185:4.076825):2.521536,198:6.598362):0.749537,((186:2.012645,(187:0.944453,(188:0.512991,190:0.512991):0.431463):1.068192):1.032238,189:3.044883):4.303015):0.893297):11.364750,((((175:0.068644,177:0.068644):2.489872,176:2.558516):6.093717,((178:0.568721,179:0.538721):5.607159,(191:2.333553,((192:0.344859,193:0.344859):0.736563,(194:0.505401,195:0.505401):0.576022):1.252131):3.842326):2.476353):6.480222,(196:3.825854,197:3.825854):11.306601):4.473491):10.394055):16.811821,((((((107:3.421422,(110:1.582170,111:1.582170):1.839252):0.466795,(108:2.886471,(112:2.144100,113:2.144100):0.742371):1.001745):0.681030,109:4.569246):10.190994,(((114:2.029549,(115:1.493361,116:1.493361):0.536187):0.650927,117:2.680475):6.466916,(118:2.353770,119:2.353770):6.793621):5.612849):6.561060,((((((120:0.030911,121:0.030911):0.441031,123:0.471942):0.813932,127:1.285874):2.302261,((122:0.475716,129:0.475716):2.479439,126:2.955155):0.632980,((124:0.270637,128:0.270637):0.117518,125:0.388156):3.199979):15.899387,(((130:13.232628,((((131:0.942465,133:0.942465):0.789455,(135:0.708507,138:0.708507):1.023412):3.057892,140:4.789812):2.239318,(132:4.119942,(134:1.398723,(136:0.880798,(137:0.670355,139:0.670355):0.210443):0.517925):2.721219):2.909188):6.203497):1.797437,(146:1.453990,(147:0.618371,148:0.618371):0.835619):13.576075):0.682187,((((149:4.242081,(155:1.984555,157:1.984555):2.257526):4.119345,((152:1.180634,158:1.180634):6.129362,154:7.309995):1.051431):1.302045,(153:5.012547,156:5.012547):4.650925):2.062670,((150:0.464825,151:0.464825):4.934246,159:5.399071):6.327070):3.986111):3.775269):0.605006,((((141:0.641130,144:0.641130):1.588770,143:2.229900):4.219484,(142:3.529190,145:3.529190):2.920194):12.120521,(160:2.120959,((161:1.402943,162:1.402943):0.253560,163:1.656503):0.464456):16.448946):1.522623):1.228773):1.411478,(((199:2.274028,200:2.274028,206:2.274028):7.368851,(207:4.404566,208:4.404566):5.238313):9.753209,(((201:3.913001,(202:2.225257,203:2.225257):1.687744):3.447072,204:7.360074):3.120446,205:10.480520):8.915568):3.336691):24.079043):22.028211,((298:16.314276,301:16.314276):7.983376,(299:2.297364,300:2.297364):22.000288):44.542381):4.162986,(((((((31:16.783441,((((78:4.062493,(81:3.084806,88:3.084806):0.977687):1.117659,89:5.180153):0.802873,(((((((79:0.695742,90:0.695742):1.626379,80:2.322120):0.983305,85:3.305425):0.885716,94:4.191141):0.224811,82:4.415952):0.272524,(87:4.008194,(91:2.195560,93:2.195560):1.812635):0.680282):0.276907,((84:0.333185,92:0.333185):2.735573,86:3.068758):1.896625):1.017643,83:5.983025):8.288097,(95:0.128967,96:0.128967):14.142156):2.512318):5.779948,((37:7.656080,38:7.656080):3.732059,39:11.388139):11.175250):5.865706,((((((((62:2.034173,70:2.034173):0.594030,65:2.628203):1.179265,73:3.807468):0.600221,(66:2.177039,74:2.177039):2.230650):2.276047,67:6.683736):1.592368,((((63:2.091144,64:2.091144):0.401000,75:2.492143):2.434019,77:4.926162):1.687395,((68:1.664249,72:1.664249):2.922031,69:4.586281):2.027277):1.662546):5.073249,(71:0.366089,76:0.366089):12.983264):12.339671,(97:0.041194,98:0.041194):25.647830):2.740071):2.516810,((32:16.886315,60:16.893615):4.015417,((((33:1.222264,35:1.222264):0.199030,36:1.421293):4.831486,34:6.252780):10.249820,(((99:0.720305,103:0.720305):2.972551,(100:0.621510,104:0.621510):3.071346):2.862698,(101:1.032049,102:1.032049):5.523505):9.947046):4.406432):10.036873):2.318811,(((41:5.822228,((((((42:0.264109,48:0.264109):0.498087,(45:0.198505,46:0.198505):0.563691):1.168775,(43:0.852621,44:0.852621):1.078351):1.861205,52:3.792177):0.361527,(47:2.690059,51:2.690059):1.463646):1.041696,(49:2.011579,50:2.011579):3.183822):0.626828):9.197368,(((53:5.707876,((((54:0.208206,57:0.208206):0.575393,58:0.783599):0.444813,55:1.228412):0.184714,56:1.413125):4.294751):2.492962,59:8.200838):1.079679,61:9.280517):5.739079):5.523206,(105:1.270526,106:1.270526):19.272276):12.721914):17.859349,40:51.124065):11.612487,((((164:0.952243,165:0.952243):17.782307,173:18.734550):15.900706,((166:0.761888,167:0.761888):23.295639,((((168:0.416045,169:0.416045):1.807212,171:2.223257):0.731243,170:2.954499):5.551747,172:8.506246):15.551281):10.577729):3.364744,(((((287:2.512362,291:2.512362):2.872139,(289:2.506646,(292:1.194710,293:1.194710):1.311936):2.877855):5.141306,(290:1.915893,295:1.915893):8.609913):2.838611,(288:8.406302,(296:0.833949,297:0.833949):7.572354):4.958115):3.766768,294:17.131185):20.868815):24.736553):10.266465);
END;
