# Supplementary material for: Quantitative uniqueness of human brain evolution revealed through phylogenetic comparative analysis
Source: eLife. 2019 Jan 31;8:e41250. doi: 10.7554/eLife.41250 (PMC6379089; doi:10.7554/eLife.41250)
Supplement: Source data 1. — Bayou Results details: Diagnostic plots giving details of chain convergence are provided in the 'bayou results summary.html' file along with detailed information on all OU and Brownain motion models for each trait and predictor pair. BayesModelS Results Details: Details of the BayesModelS results and diagnostic parameters of MCMC chains are given in the 'BayesModelS.results.csv' and 'BayesModelS.results.hominins.removed.csv’ files. [file elife-41250-data1.zip › data/tree.block.txt]

#NEXUS
[R-package APE, Mon Sep 12 10:00:38 2016]
BEGIN TAXA;
	DIMENSIONS NTAX = 301;
	TAXLABELS
		Allenopithecus_nigroviridis
		Cercopithecus_albogularis
		Cercopithecus_ascanius
		Cercopithecus_campbelli
		Cercopithecus_campbelli_lowei
		Cercopithecus_cephus
		Cercopithecus_cephus_cephus
		Cercopithecus_cephus_ngottoensis
		Cercopithecus_diana
		Cercopithecus_erythrogaster
		Cercopithecus_erythrogaster_erythrogaster
		Cercopithecus_erythrotis
		Cercopithecus_hamlyni
		Cercopithecus_lhoesti
		Cercopithecus_mitis
		Cercopithecus_mona
		Cercopithecus_neglectus
		Cercopithecus_nictitans
		Cercopithecus_petaurista
		Cercopithecus_pogonias
		Cercopithecus_preussi
		Cercopithecus_solatus
		Cercopithecus_wolfi
		Chlorocebus_aethiops
		Chlorocebus_pygerythrus
		Chlorocebus_pygerythrus_cynosurus
		Chlorocebus_sabaeus
		Chlorocebus_tantalus
		Erythrocebus_patas
		Miopithecus_talapoin
		Allocebus_trichotis
		Archaeolemur_majori
		Avahi_cleesei
		Avahi_laniger
		Avahi_occidentalis
		Avahi_unicolor
		Cheirogaleus_crossleyi
		Cheirogaleus_major
		Cheirogaleus_medius
		Daubentonia_madagascariensis
		Eulemur_coronatus
		Eulemur_fulvus_albifrons
		Eulemur_fulvus_albocollaris
		Eulemur_fulvus_collaris
		Eulemur_fulvus_fulvus
		Eulemur_fulvus_mayottensis
		Eulemur_fulvus_rufus
		Eulemur_fulvus_sanfordi
		Eulemur_macaco_flavifrons
		Eulemur_macaco_macaco
		Eulemur_mongoz
		Eulemur_rubriventer
		Hapalemur_aureus
		Hapalemur_griseus
		Hapalemur_griseus_alaotrensis
		Hapalemur_griseus_griseus
		Hapalemur_griseus_meridionalis
		Hapalemur_griseus_occidentalis
		Hapalemur_simus
		Indri_indri
		Lemur_catta
		Lepilemur_aeeclis
		Lepilemur_ankaranensis
		Lepilemur_dorsalis
		Lepilemur_edwardsi
		Lepilemur_hubbardorum
		Lepilemur_leucopus
		Lepilemur_manasamody
		Lepilemur_microdon
		Lepilemur_mitsinjoensis
		Lepilemur_mustelinus
		Lepilemur_otto
		Lepilemur_randrianasoli
		Lepilemur_ruficaudatus
		Lepilemur_sahamalazensis
		Lepilemur_seali
		Lepilemur_septentrionalis
		Microcebus_berthae
		Microcebus_bongolavensis
		Microcebus_danfossi
		Microcebus_griseorufus
		Microcebus_jollyae
		Microcebus_lehilahytsara
		Microcebus_lokobensis
		Microcebus_macarthurii
		Microcebus_mamiratra
		Microcebus_mittermeieri
		Microcebus_murinus
		Microcebus_myoxinus
		Microcebus_ravelobensis
		Microcebus_rufus
		Microcebus_sambiranensis
		Microcebus_simmonsi
		Microcebus_tavaratra
		Mirza_coquereli
		Mirza_zaza
		Phaner_furcifer
		Phaner_furcifer_pallescens
		Propithecus_coquereli
		Propithecus_deckenii
		Propithecus_diadema
		Propithecus_edwardsi
		Propithecus_tattersalli
		Propithecus_verreauxi
		Varecia_rubra
		Varecia_variegata_variegata
		Alouatta_belzebul
		Alouatta_caraya
		Alouatta_guariba
		Alouatta_palliata
		Alouatta_pigra
		Alouatta_sara
		Alouatta_seniculus
		Ateles_belzebuth
		Ateles_fusciceps
		Ateles_geoffroyi
		Ateles_paniscus
		Brachyteles_arachnoides
		Lagothrix_lagotricha
		Aotus_azarai
		Aotus_azarai_boliviensis
		Aotus_brumbacki
		Aotus_infulatus
		Aotus_lemurinus
		Aotus_lemurinus_griseimembra
		Aotus_nancymaae
		Aotus_nigriceps
		Aotus_trivirgatus
		Aotus_vociferans
		Callimico_goeldii
		Callithrix_argentata
		Callithrix_aurita
		Callithrix_emiliae
		Callithrix_geoffroyi
		Callithrix_humeralifera
		Callithrix_jacchus
		Callithrix_kuhli
		Callithrix_mauesi
		Callithrix_penicillata
		Callithrix_pygmaea
		Cebus_albifrons
		Cebus_apella
		Cebus_capucinus
		Cebus_olivaceus
		Cebus_xanthosternos
		Leontopithecus_chrysomelas
		Leontopithecus_chrysopygus
		Leontopithecus_rosalia
		Saguinus_bicolor
		Saguinus_fuscicollis
		Saguinus_fuscicollis_melanoleucus
		Saguinus_geoffroyi
		Saguinus_imperator
		Saguinus_leucopus
		Saguinus_midas
		Saguinus_mystax
		Saguinus_niger
		Saguinus_oedipus
		Saguinus_tripartitus
		Saimiri_boliviensis
		Saimiri_oerstedii
		Saimiri_sciureus
		Saimiri_ustus
		Arctocebus_aureus
		Arctocebus_calabarensis
		Loris_lydekkerianus
		Loris_tardigradus
		Nycticebus_bengalensis
		Nycticebus_coucang
		Nycticebus_javanicus
		Nycticebus_menagensis
		Nycticebus_pygmaeus
		Perodicticus_potto
		Bunopithecus_hoolock
		Gorilla_beringei
		Gorilla_gorilla_gorilla
		Gorilla_gorilla_graueri
		Homo_sapiens
		Homo_sapiens_neanderthalensis
		Hylobates_agilis
		Hylobates_klossii
		Hylobates_lar
		Hylobates_moloch
		Hylobates_muelleri
		Hylobates_pileatus
		Nomascus_concolor
		Nomascus_gabriellae
		Nomascus_leucogenys
		Nomascus_nasutus
		Nomascus_siki
		Pan_paniscus
		Pan_troglodytes_schweinfurthii
		Pan_troglodytes_troglodytes
		Pan_troglodytes_vellerosus
		Pan_troglodytes_verus
		Pongo_abelii
		Pongo_pygmaeus
		Symphalangus_syndactylus
		Cacajao_calvus
		Cacajao_melanocephalus
		Callicebus_donacophilus
		Callicebus_hoffmannsi
		Callicebus_moloch
		Callicebus_personatus
		Callicebus_torquatus
		Chiropotes_satanas
		Pithecia_irrorata
		Pithecia_pithecia
		Cercocebus_agilis
		Cercocebus_galeritus
		Cercocebus_torquatus
		Cercocebus_torquatus_atys
		Lophocebus_albigena
		Lophocebus_aterrimus
		Macaca_arctoides
		Macaca_assamensis
		Macaca_brunnescens
		Macaca_cyclopis
		Macaca_fascicularis
		Macaca_fuscata
		Macaca_hecki
		Macaca_leonina
		Macaca_maura
		Macaca_mulatta
		Macaca_munzala
		Macaca_nemestrina
		Macaca_nemestrina_leonina
		Macaca_nemestrina_siberu
		Macaca_nigra
		Macaca_nigrescens
		Macaca_ochreata
		Macaca_pagensis
		Macaca_radiata
		Macaca_silenus
		Macaca_sinica
		Macaca_sylvanus
		Macaca_thibetana
		Macaca_tonkeana
		Mandrillus_leucophaeus
		Mandrillus_sphinx
		Papio_anubis
		Papio_cynocephalus
		Papio_hamadryas
		Papio_papio
		Papio_ursinus
		Rungwecebus_kipunji
		Theropithecus_gelada
		Colobus_angolensis
		Colobus_angolensis_palliatus
		Colobus_guereza
		Colobus_polykomos
		Colobus_satanas
		Colobus_vellerosus
		Nasalis_larvatus
		Piliocolobus_badius
		Piliocolobus_foai
		Piliocolobus_gordonorum
		Piliocolobus_kirkii
		Piliocolobus_pennantii
		Piliocolobus_preussi
		Piliocolobus_rufomitratus
		Piliocolobus_tephrosceles
		Piliocolobus_tholloni
		Presbytis_comata
		Presbytis_melalophos
		Procolobus_verus
		Pygathrix_cinerea
		Pygathrix_nemaeus
		Rhinopithecus_avunculus
		Rhinopithecus_bieti
		Rhinopithecus_brelichi
		Rhinopithecus_roxellana
		Semnopithecus_entellus
		Trachypithecus_auratus
		Trachypithecus_cristatus
		Trachypithecus_delacouri
		Trachypithecus_francoisi
		Trachypithecus_geei
		Trachypithecus_germaini
		Trachypithecus_johnii
		Trachypithecus_laotum
		Trachypithecus_obscurus
		Trachypithecus_phayrei
		Trachypithecus_pileatus
		Trachypithecus_poliocephalus
		Trachypithecus_vetulus
		Euoticus_elegantulus
		Galago_alleni
		Galago_gallarum
		Galago_granti
		Galago_matschiei
		Galago_moholi
		Galago_senegalensis
		Galagoides_demidoff
		Galagoides_zanzibaricus
		Otolemur_crassicaudatus
		Otolemur_garnettii
		Tarsius_bancanus
		Tarsius_dentatus
		Tarsius_lariang
		Tarsius_syrichta
	;
END;
BEGIN TREES;
	TRANSLATE
		1	Allenopithecus_nigroviridis,
		2	Cercopithecus_albogularis,
		3	Cercopithecus_ascanius,
		4	Cercopithecus_campbelli,
		5	Cercopithecus_campbelli_lowei,
		6	Cercopithecus_cephus,
		7	Cercopithecus_cephus_cephus,
		8	Cercopithecus_cephus_ngottoensis,
		9	Cercopithecus_diana,
		10	Cercopithecus_erythrogaster,
		11	Cercopithecus_erythrogaster_erythrogaster,
		12	Cercopithecus_erythrotis,
		13	Cercopithecus_hamlyni,
		14	Cercopithecus_lhoesti,
		15	Cercopithecus_mitis,
		16	Cercopithecus_mona,
		17	Cercopithecus_neglectus,
		18	Cercopithecus_nictitans,
		19	Cercopithecus_petaurista,
		20	Cercopithecus_pogonias,
		21	Cercopithecus_preussi,
		22	Cercopithecus_solatus,
		23	Cercopithecus_wolfi,
		24	Chlorocebus_aethiops,
		25	Chlorocebus_pygerythrus,
		26	Chlorocebus_pygerythrus_cynosurus,
		27	Chlorocebus_sabaeus,
		28	Chlorocebus_tantalus,
		29	Erythrocebus_patas,
		30	Miopithecus_talapoin,
		31	Allocebus_trichotis,
		32	Archaeolemur_majori,
		33	Avahi_cleesei,
		34	Avahi_laniger,
		35	Avahi_occidentalis,
		36	Avahi_unicolor,
		37	Cheirogaleus_crossleyi,
		38	Cheirogaleus_major,
		39	Cheirogaleus_medius,
		40	Daubentonia_madagascariensis,
		41	Eulemur_coronatus,
		42	Eulemur_fulvus_albifrons,
		43	Eulemur_fulvus_albocollaris,
		44	Eulemur_fulvus_collaris,
		45	Eulemur_fulvus_fulvus,
		46	Eulemur_fulvus_mayottensis,
		47	Eulemur_fulvus_rufus,
		48	Eulemur_fulvus_sanfordi,
		49	Eulemur_macaco_flavifrons,
		50	Eulemur_macaco_macaco,
		51	Eulemur_mongoz,
		52	Eulemur_rubriventer,
		53	Hapalemur_aureus,
		54	Hapalemur_griseus,
		55	Hapalemur_griseus_alaotrensis,
		56	Hapalemur_griseus_griseus,
		57	Hapalemur_griseus_meridionalis,
		58	Hapalemur_griseus_occidentalis,
		59	Hapalemur_simus,
		60	Indri_indri,
		61	Lemur_catta,
		62	Lepilemur_aeeclis,
		63	Lepilemur_ankaranensis,
		64	Lepilemur_dorsalis,
		65	Lepilemur_edwardsi,
		66	Lepilemur_hubbardorum,
		67	Lepilemur_leucopus,
		68	Lepilemur_manasamody,
		69	Lepilemur_microdon,
		70	Lepilemur_mitsinjoensis,
		71	Lepilemur_mustelinus,
		72	Lepilemur_otto,
		73	Lepilemur_randrianasoli,
		74	Lepilemur_ruficaudatus,
		75	Lepilemur_sahamalazensis,
		76	Lepilemur_seali,
		77	Lepilemur_septentrionalis,
		78	Microcebus_berthae,
		79	Microcebus_bongolavensis,
		80	Microcebus_danfossi,
		81	Microcebus_griseorufus,
		82	Microcebus_jollyae,
		83	Microcebus_lehilahytsara,
		84	Microcebus_lokobensis,
		85	Microcebus_macarthurii,
		86	Microcebus_mamiratra,
		87	Microcebus_mittermeieri,
		88	Microcebus_murinus,
		89	Microcebus_myoxinus,
		90	Microcebus_ravelobensis,
		91	Microcebus_rufus,
		92	Microcebus_sambiranensis,
		93	Microcebus_simmonsi,
		94	Microcebus_tavaratra,
		95	Mirza_coquereli,
		96	Mirza_zaza,
		97	Phaner_furcifer,
		98	Phaner_furcifer_pallescens,
		99	Propithecus_coquereli,
		100	Propithecus_deckenii,
		101	Propithecus_diadema,
		102	Propithecus_edwardsi,
		103	Propithecus_tattersalli,
		104	Propithecus_verreauxi,
		105	Varecia_rubra,
		106	Varecia_variegata_variegata,
		107	Alouatta_belzebul,
		108	Alouatta_caraya,
		109	Alouatta_guariba,
		110	Alouatta_palliata,
		111	Alouatta_pigra,
		112	Alouatta_sara,
		113	Alouatta_seniculus,
		114	Ateles_belzebuth,
		115	Ateles_fusciceps,
		116	Ateles_geoffroyi,
		117	Ateles_paniscus,
		118	Brachyteles_arachnoides,
		119	Lagothrix_lagotricha,
		120	Aotus_azarai,
		121	Aotus_azarai_boliviensis,
		122	Aotus_brumbacki,
		123	Aotus_infulatus,
		124	Aotus_lemurinus,
		125	Aotus_lemurinus_griseimembra,
		126	Aotus_nancymaae,
		127	Aotus_nigriceps,
		128	Aotus_trivirgatus,
		129	Aotus_vociferans,
		130	Callimico_goeldii,
		131	Callithrix_argentata,
		132	Callithrix_aurita,
		133	Callithrix_emiliae,
		134	Callithrix_geoffroyi,
		135	Callithrix_humeralifera,
		136	Callithrix_jacchus,
		137	Callithrix_kuhli,
		138	Callithrix_mauesi,
		139	Callithrix_penicillata,
		140	Callithrix_pygmaea,
		141	Cebus_albifrons,
		142	Cebus_apella,
		143	Cebus_capucinus,
		144	Cebus_olivaceus,
		145	Cebus_xanthosternos,
		146	Leontopithecus_chrysomelas,
		147	Leontopithecus_chrysopygus,
		148	Leontopithecus_rosalia,
		149	Saguinus_bicolor,
		150	Saguinus_fuscicollis,
		151	Saguinus_fuscicollis_melanoleucus,
		152	Saguinus_geoffroyi,
		153	Saguinus_imperator,
		154	Saguinus_leucopus,
		155	Saguinus_midas,
		156	Saguinus_mystax,
		157	Saguinus_niger,
		158	Saguinus_oedipus,
		159	Saguinus_tripartitus,
		160	Saimiri_boliviensis,
		161	Saimiri_oerstedii,
		162	Saimiri_sciureus,
		163	Saimiri_ustus,
		164	Arctocebus_aureus,
		165	Arctocebus_calabarensis,
		166	Loris_lydekkerianus,
		167	Loris_tardigradus,
		168	Nycticebus_bengalensis,
		169	Nycticebus_coucang,
		170	Nycticebus_javanicus,
		171	Nycticebus_menagensis,
		172	Nycticebus_pygmaeus,
		173	Perodicticus_potto,
		174	Bunopithecus_hoolock,
		175	Gorilla_beringei,
		176	Gorilla_gorilla_gorilla,
		177	Gorilla_gorilla_graueri,
		178	Homo_sapiens,
		179	Homo_sapiens_neanderthalensis,
		180	Hylobates_agilis,
		181	Hylobates_klossii,
		182	Hylobates_lar,
		183	Hylobates_moloch,
		184	Hylobates_muelleri,
		185	Hylobates_pileatus,
		186	Nomascus_concolor,
		187	Nomascus_gabriellae,
		188	Nomascus_leucogenys,
		189	Nomascus_nasutus,
		190	Nomascus_siki,
		191	Pan_paniscus,
		192	Pan_troglodytes_schweinfurthii,
		193	Pan_troglodytes_troglodytes,
		194	Pan_troglodytes_vellerosus,
		195	Pan_troglodytes_verus,
		196	Pongo_abelii,
		197	Pongo_pygmaeus,
		198	Symphalangus_syndactylus,
		199	Cacajao_calvus,
		200	Cacajao_melanocephalus,
		201	Callicebus_donacophilus,
		202	Callicebus_hoffmannsi,
		203	Callicebus_moloch,
		204	Callicebus_personatus,
		205	Callicebus_torquatus,
		206	Chiropotes_satanas,
		207	Pithecia_irrorata,
		208	Pithecia_pithecia,
		209	Cercocebus_agilis,
		210	Cercocebus_galeritus,
		211	Cercocebus_torquatus,
		212	Cercocebus_torquatus_atys,
		213	Lophocebus_albigena,
		214	Lophocebus_aterrimus,
		215	Macaca_arctoides,
		216	Macaca_assamensis,
		217	Macaca_brunnescens,
		218	Macaca_cyclopis,
		219	Macaca_fascicularis,
		220	Macaca_fuscata,
		221	Macaca_hecki,
		222	Macaca_leonina,
		223	Macaca_maura,
		224	Macaca_mulatta,
		225	Macaca_munzala,
		226	Macaca_nemestrina,
		227	Macaca_nemestrina_leonina,
		228	Macaca_nemestrina_siberu,
		229	Macaca_nigra,
		230	Macaca_nigrescens,
		231	Macaca_ochreata,
		232	Macaca_pagensis,
		233	Macaca_radiata,
		234	Macaca_silenus,
		235	Macaca_sinica,
		236	Macaca_sylvanus,
		237	Macaca_thibetana,
		238	Macaca_tonkeana,
		239	Mandrillus_leucophaeus,
		240	Mandrillus_sphinx,
		241	Papio_anubis,
		242	Papio_cynocephalus,
		243	Papio_hamadryas,
		244	Papio_papio,
		245	Papio_ursinus,
		246	Rungwecebus_kipunji,
		247	Theropithecus_gelada,
		248	Colobus_angolensis,
		249	Colobus_angolensis_palliatus,
		250	Colobus_guereza,
		251	Colobus_polykomos,
		252	Colobus_satanas,
		253	Colobus_vellerosus,
		254	Nasalis_larvatus,
		255	Piliocolobus_badius,
		256	Piliocolobus_foai,
		257	Piliocolobus_gordonorum,
		258	Piliocolobus_kirkii,
		259	Piliocolobus_pennantii,
		260	Piliocolobus_preussi,
		261	Piliocolobus_rufomitratus,
		262	Piliocolobus_tephrosceles,
		263	Piliocolobus_tholloni,
		264	Presbytis_comata,
		265	Presbytis_melalophos,
		266	Procolobus_verus,
		267	Pygathrix_cinerea,
		268	Pygathrix_nemaeus,
		269	Rhinopithecus_avunculus,
		270	Rhinopithecus_bieti,
		271	Rhinopithecus_brelichi,
		272	Rhinopithecus_roxellana,
		273	Semnopithecus_entellus,
		274	Trachypithecus_auratus,
		275	Trachypithecus_cristatus,
		276	Trachypithecus_delacouri,
		277	Trachypithecus_francoisi,
		278	Trachypithecus_geei,
		279	Trachypithecus_germaini,
		280	Trachypithecus_johnii,
		281	Trachypithecus_laotum,
		282	Trachypithecus_obscurus,
		283	Trachypithecus_phayrei,
		284	Trachypithecus_pileatus,
		285	Trachypithecus_poliocephalus,
		286	Trachypithecus_vetulus,
		287	Euoticus_elegantulus,
		288	Galago_alleni,
		289	Galago_gallarum,
		290	Galago_granti,
		291	Galago_matschiei,
		292	Galago_moholi,
		293	Galago_senegalensis,
		294	Galagoides_demidoff,
		295	Galagoides_zanzibaricus,
		296	Otolemur_crassicaudatus,
		297	Otolemur_garnettii,
		298	Tarsius_bancanus,
		299	Tarsius_dentatus,
		300	Tarsius_lariang,
		301	Tarsius_syrichta
	;
	TREE * 1 = [&R] (((((((((71:0.305298,76:0.305298):12.855497,((((75:2.562914,(64:1.912241,63:1.912241):0.650673):2.592119,77:5.155033):1.631432,(69:4.622077,(72:0.978904,68:0.978904):3.643173):2.164389):2.038412,(67:6.962696,((73:3.858943,((70:2.143484,62:2.143484):0.666169,65:2.809653):1.04929):0.578192,(74:2.286327,66:2.286327):2.150807):2.525562):1.862181):4.335918):13.100391,(98:0.021248,97:0.…
	TREE * 2 = [&R] ((((298:16.997583,301:16.997583):9.104713,(300:2.395671,299:2.395671):23.706625):43.380569,((((207:9.258185,((206:2.413051,(200:2.192657,199:2.192657):0.220393):4.880527,208:7.293578):1.964607):11.622952,(((201:4.117693,(202:2.293321,203:2.293321):1.824372):4.14443,204:8.262123):2.711825,205:10.973949):9.907189):2.205956,(((((143:2.02043,(144:0.808367,141:0.808367):1.212063):4.177…
	TREE * 3 = [&R] ((((294:18.565625,((288:8.928889,(297:0.770134,296:0.770134):8.158754):6.033145,((295:3.007877,290:3.007877):7.182452,((287:2.977189,291:2.977189):2.969918,(292:1.845094,(293:1.045839,289:1.045839):0.799255):4.102013):4.243222):4.771705):3.603591):19.434375,(((172:8.104145,(170:3.240354,(171:2.324812,(168:0.61703,169:0.61703):1.707782):0.915542):4.863791):15.387752,(166:1.045701,1…
	TREE * 4 = [&R] ((((298:16.540549,301:16.540549):4.645166,(300:2.296587,299:2.296587):18.889128):47.91403,(((((207:3.134066,208:3.134066):6.558923,((199:2.101229,206:2.101229):0.854254,200:2.955483):6.737506):9.908581,(((201:3.772452,(202:2.245988,203:2.245988):1.526464):4.330027,204:8.102478):2.383702,205:10.48618):9.11539):3.169784,(((((143:2.118706,(141:1.116687,144:1.116687):1.002019):3.97175…
	TREE * 5 = [&R] ((((298:16.424572,301:16.424572):8.084806,(300:2.600072,299:2.600072):21.909306):43.401765,((((((206:3.288824,199:3.288824):0.835247,200:4.124071):6.146732,(207:5.343944,208:5.343944):4.92686):7.974523,(((201:3.567547,(202:1.976981,203:1.976981):1.590566):4.738925,204:8.306472):2.192411,205:10.498883):7.746443):4.138758,(((((143:2.068188,(141:0.437972,144:0.437972):1.630216):4.829…
	TREE * 6 = [&R] ((((298:16.149445,301:16.149445):8.284235,(300:3.098256,299:3.098256):21.335424):45.01277,(((((207:6.274156,208:6.274156):3.448799,((199:2.566777,206:2.566777):0.678472,200:3.245249):6.477706):10.198316,(((201:4.155016,(202:1.989297,203:1.989297):2.165719):3.391089,204:7.546105):4.738345,205:12.28445):7.636821):3.050599,((((((141:1.673555,143:1.673555):0.305918,144:1.979473):5.089…
	TREE * 7 = [&R] ((((294:16.724781,(((295:2.52245,290:2.52245):7.41655,((287:2.623089,291:2.623089):2.207176,((293:1.510927,292:1.510927):1.151237,289:2.662164):2.168102):5.108734):2.984257,((297:0.750147,296:0.750147):7.178101,288:7.928248):4.99501):3.801524):21.275219,(((172:8.719226,(170:2.432409,((168:0.426154,169:0.426154):1.423707,171:1.84986):0.582549):6.286817):16.480327,(166:0.75486,167:0…
	TREE * 8 = [&R] ((((298:29.56132,301:29.56132):6.083585,(300:24.45046,299:24.45046):11.194445):11.894524,((((207:20.532027,((200:12.544079,(206:10.381997,199:10.381997):2.162081):5.525095,208:18.069173):2.462854):10.356371,((204:13.95264,(201:8.18925,(202:4.37462,203:4.37462):3.81463):5.763391):3.940828,205:17.893468):12.994931):1.591862,((((((143:3.428721,141:3.428721):0.000356,144:3.429077):10.…
	TREE * 9 = [&R] ((((294:18.358407,(((295:2.057948,290:2.057948):9.026151,((287:2.605119,291:2.605119):2.335842,(289:2.18508,(293:1.460592,292:1.460592):0.724489):2.755882):6.143138):2.382959,((297:1.05514,296:1.05514):7.463108,288:8.518248):4.948811):4.891349):19.641593,(((172:9.70204,(170:3.035107,((168:0.289316,169:0.289316):2.01394,171:2.303256):0.731851):6.666933):15.884447,(166:0.340673,167:…
	TREE * 10 = [&R] ((((298:16.380644,301:16.380644):11.501141,(300:1.808474,299:1.808474):26.073311):41.206665,(((((((206:0.590717,200:0.590717):1.599405,199:2.190123):5.184132,208:7.374255):2.622221,207:9.996476):8.286264,((204:6.568354,(201:2.787229,(202:1.684856,203:1.684856):1.102373):3.781125):2.621733,205:9.190086):9.092653):4.041994,(((((143:2.317352,(141:0.636938,144:0.636938):1.680414):3.8…
	TREE * 11 = [&R] (((((((((71:0.265449,76:0.265449):13.609794,((((75:2.507031,(64:2.382408,63:2.382408):0.124622):2.376977,77:4.884008):2.026742,(69:4.224718,(72:1.317858,68:1.317858):2.906861):2.686032):1.091564,(67:6.595925,((73:3.802113,((70:2.201213,62:2.201213):0.314579,65:2.515792):1.286322):0.374958,(74:2.011455,66:2.011455):2.165616):2.418854):1.406389):5.872929):13.026553,(98:0.041385,97:…
	TREE * 12 = [&R] (((((((((71:0.331311,76:0.331311):12.130921,((((75:2.442157,(63:2.005472,64:2.005472):0.436686):2.676304,77:5.118461):1.468932,(69:4.112288,(72:1.016847,68:1.016847):3.095441):2.475105):1.632284,(67:6.48622,((73:3.914896,((70:1.88693,62:1.88693):0.829626,65:2.716556):1.19834):0.592305,(74:2.285,66:2.285):2.2222):1.979019):1.733458):4.242554):10.752873,(98:0.071408,97:0.071408):23…
	TREE * 13 = [&R] ((((298:15.417913,301:15.417913):6.731306,(300:2.632149,299:2.632149):19.51707):46.868919,((((((200:1.555405,206:1.555405):1.184747,199:2.740151):6.879592,(207:0.836434,208:0.836434):8.783309):9.01038,(205:11.151998,((201:3.589102,(202:2.48285,203:2.48285):1.106252):3.596696,204:7.185798):3.9662):7.478125):4.170811,(((((143:2.115667,(141:0.446058,144:0.446058):1.669609):4.190972,…
	TREE * 14 = [&R] (((((((((71:0.376892,76:0.376892):14.089281,(((((75:2.337846,63:2.337846):0.079923,64:2.417769):2.248144,77:4.665912):1.827033,(69:4.671695,(72:1.904792,68:1.904792):2.766903):1.821251):1.991794,(67:7.207098,((73:3.798329,((70:2.138348,62:2.138348):0.582569,65:2.720916):1.077413):0.664139,(74:2.096752,66:2.096752):2.365716):2.74463):1.277641):5.981433):11.429742,(98:0.036941,97:0…
	TREE * 15 = [&R] (((((((((71:0.275716,76:0.275716):13.768773,((((75:2.485786,(64:2.324879,63:2.324879):0.160907):2.903843,77:5.389629):1.320257,(69:4.648541,(72:1.173049,68:1.173049):3.475492):2.061344):1.570112,(67:6.720166,((73:3.469932,(65:2.437113,(62:1.748209,70:1.748209):0.688905):1.032819):0.937965,(74:2.036222,66:2.036222):2.371675):2.31227):1.559831):5.764492):11.142777,(98:0.020672,97:0…
	TREE * 16 = [&R] ((((298:15.510585,301:15.510585):9.459231,(300:3.206516,299:3.206516):21.7633):42.771572,((((((208:0.475939,200:0.475939):3.938842,(206:3.126003,199:3.126003):1.288778):6.264192,207:10.678973):9.152354,(205:12.870022,((201:4.624305,(202:2.628293,203:2.628293):1.996012):2.343428,204:6.967733):5.90229):6.961305):2.782781,(((((143:1.666613,(141:0.411416,144:0.411416):1.255197):4.364…
	TREE * 17 = [&R] (((((((((71:0.414786,76:0.414786):13.068291,((((75:2.347948,(64:1.982353,63:1.982353):0.365595):2.630604,77:4.978553):1.255684,(69:4.381239,(72:1.139371,68:1.139371):3.241868):1.852998):1.884403,(67:6.843997,((73:4.224406,(65:3.278035,(62:2.52428,70:2.52428):0.753755):0.946371):0.373941,(74:2.241043,66:2.241043):2.357304):2.24565):1.274644):5.364436):11.338137,(98:0.015717,97:0.0…
	TREE * 18 = [&R] ((((294:17.77113,(((295:2.942745,290:2.942745):7.390414,((287:2.778893,291:2.778893):2.752052,(289:1.78838,(293:1.370172,292:1.370172):0.418208):3.742564):4.802215):2.887327,((297:0.683248,296:0.683248):7.99528,288:8.678528):4.541959):4.550643):20.22887,(((172:8.258147,(170:3.008488,(171:2.280387,(168:0.469965,169:0.469965):1.810422):0.728102):5.249659):15.213976,(166:1.013367,16…
	TREE * 19 = [&R] ((((298:16.134662,301:16.134662):6.047895,(300:2.170827,299:2.170827):20.01173):47.266739,((((((200:2.438848,199:2.438848):0.314737,206:2.753585):6.16985,(207:3.079368,208:3.079368):5.844066):11.572265,(205:11.457939,(204:7.626104,(201:3.804541,(202:1.794602,203:1.794602):2.009939):3.821563):3.831835):9.037761):2.052827,(((((143:2.432259,(144:0.883035,141:0.883035):1.549225):4.40…
	TREE * 20 = [&R] ((((((288:7.99172,(296:1.140138,297:1.140138):6.851582):5.968684,((((292:1.060458,293:1.060458):0.784645,289:1.845103):3.638388,(287:2.12417,291:2.12417):3.359321):5.559842,(290:2.242954,295:2.242954):8.800379):2.91707):4.246519,294:18.206924):19.793076,(((166:0.269123,167:0.269123):23.465037,(172:8.010457,((171:2.238595,(168:0.429254,169:0.429254):1.809342):0.883339,170:3.121934…
	TREE * 21 = [&R] ((((294:17.033995,(((295:2.397398,290:2.397398):6.79188,((287:1.866242,291:1.866242):3.15502,(292:1.448948,(293:1.232297,289:1.232297):0.216651):3.572314):4.168016):3.905572,((297:0.724434,296:0.724434):7.714112,288:8.438546):4.656304):3.939146):20.966005,(((172:10.100853,(170:3.140751,(171:2.378442,(168:0.365107,169:0.365107):2.013335):0.762309):6.960102):13.056728,(166:0.266627…
	TREE * 22 = [&R] ((((298:16.353866,301:16.353866):7.666073,(300:2.004253,299:2.004253):22.015686):46.090861,(((((199:2.942188,(200:2.032413,206:2.032413):0.909775):8.403838,(207:1.940336,208:1.940336):9.405691):10.849151,(205:9.562877,(204:6.675374,(201:3.833184,(202:2.390491,203:2.390491):1.442693):2.842189):2.887503):12.632301):1.169399,(((((143:2.206411,(144:0.761178,141:0.761178):1.445233):4.…
	TREE * 23 = [&R] ((((((288:9.564656,(296:0.682498,297:0.682498):8.882158):5.480362,(((289:2.449561,(293:1.273296,292:1.273296):1.176265):2.603672,(287:1.800018,291:1.800018):3.253215):6.101319,(290:1.660924,295:1.660924):9.493628):3.890466):1.716477,294:16.761495):21.238505,(((166:0.554489,167:0.554489):21.621328,(172:7.60341,((171:1.90739,(168:0.663491,169:0.663491):1.243899):0.464378,170:2.3717…
	TREE * 24 = [&R] ((((298:16.833382,301:16.833382):8.032699,(300:2.612039,299:2.612039):22.254042):45.277539,((((((200:0.464228,206:0.464228):2.935057,199:3.399286):6.550735,(208:3.176387,207:3.176387):6.773633):10.151132,(((201:4.409883,(202:2.440076,203:2.440076):1.969807):2.340431,204:6.750314):2.938817,205:9.689131):10.412021):3.003578,((((((143:1.472551,141:1.472551):0.04382,144:1.516371):5.0…
	TREE * 25 = [&R] ((((298:15.545976,301:15.545976):9.567869,(300:2.331778,299:2.331778):22.782067):43.043608,((((((200:1.724629,206:1.724629):0.550885,199:2.275514):6.848465,(208:3.014802,207:3.014802):6.109176):10.06906,(((201:3.479514,(202:1.932962,203:1.932962):1.546552):3.411877,204:6.891391):2.962462,205:9.853853):9.339186):3.282993,(((((143:2.505117,(141:0.690038,144:0.690038):1.815079):3.92…
	TREE * 26 = [&R] ((((298:16.134337,301:16.134337):8.843574,(300:2.340837,299:2.340837):22.637074):43.079978,((((((199:2.455035,200:2.455035):0.404606,206:2.859641):6.832275,(208:3.699212,207:3.699212):5.992705):10.095568,((204:7.744317,(201:4.844027,(202:3.100917,203:3.100917):1.74311):2.900291):2.004656,205:9.748973):10.038512):2.544553,(((((143:2.447625,(141:0.698062,144:0.698062):1.749563):3.5…
	TREE * 27 = [&R] ((((((((((246:4.228454,(245:2.771333,(242:2.313022,((243:1.371,241:1.371):0.353206,244:1.724205):0.588817):0.458311):1.457121):1.506776,(247:4.890678,(214:0.876195,213:0.876195):4.014483):0.844552):5.876046,((240:3.302894,239:3.302894):2.240105,((210:0.730447,209:0.730447):2.738424,(212:0.18409,211:0.18409):3.284782):2.074127):6.068277):1.445253,(236:9.37071,(((219:5.590262,224:5…
	TREE * 28 = [&R] (((((((((35:1.330439,(36:1.084044,33:1.084044):0.246396):4.263713,34:5.594152):10.351383,((101:0.907494,102:0.907494):5.549892,((99:0.681545,103:0.681545):2.996877,(100:0.531873,104:0.531873):3.146548):2.778965):9.488149):3.935639,(60:17.159205,32:17.151905):2.72197):10.506408,((((71:0.464361,76:0.464361):13.298024,(((((64:1.931825,63:1.931825):0.48344,75:2.415265):2.377337,77:4.…
	TREE * 29 = [&R] ((((294:16.89716,(((295:1.916839,290:1.916839):7.838583,(((292:1.427692,293:1.427692):0.907902,289:2.335593):3.494531,(287:2.088462,291:2.088462):3.741662):3.925298):3.505907,(288:6.531077,(297:0.747356,296:0.747356):5.783721):6.730252):3.635831):21.10284,(((172:8.5619,(170:2.931051,((168:0.539736,169:0.539736):1.578119,171:2.117855):0.813196):5.630849):14.469564,(166:0.391048,16…
	TREE * 30 = [&R] ((((294:16.932786,(((295:2.358867,290:2.358867):8.157922,((287:2.279778,291:2.279778):3.834191,(292:2.971256,(289:2.244866,293:2.244866):0.72639):3.142713):4.402821):3.188182,(288:9.853657,(297:0.961786,296:0.961786):8.891871):3.851315):3.227815):21.067214,(((172:8.086159,(170:3.131585,(171:2.410915,(168:0.512927,169:0.512927):1.897989):0.72067):4.954573):16.227059,(166:0.657914,…
	TREE * 31 = [&R] ((((((((((246:4.127091,(245:2.876253,(((241:1.297722,243:1.297722):0.860604,244:2.158325):0.13637,242:2.294695):0.581557):1.250838):1.257708,(247:4.802675,(214:0.703184,213:0.703184):4.099491):0.582124):5.273289,((240:3.273512,239:3.273512):1.602028,((210:1.20943,209:1.20943):2.824139,(212:0.18052,211:0.18052):3.853049):0.841972):5.782547):1.734053,(236:9.108022,((((220:1.834711,…
	TREE * 32 = [&R] ((((294:17.311551,(((295:1.132329,290:1.132329):8.877582,((287:2.277794,291:2.277794):2.88628,((289:1.664068,293:1.664068):0.225191,292:1.889258):3.274816):4.845837):3.352518,(288:9.999689,(297:0.812927,296:0.812927):9.186763):3.362739):3.949123):20.688449,(((172:7.424887,(170:2.98532,(171:2.137644,(168:0.423435,169:0.423435):1.71421):0.847676):4.439567):15.960197,(166:0.479378,1…
	TREE * 33 = [&R] ((((298:16.537184,301:16.537184):9.749872,(300:2.209144,299:2.209144):24.077912):42.578384,(((((207:2.838545,208:2.838545):6.854539,((199:1.180865,206:1.180865):2.077998,200:3.258863):6.434222):8.490977,((((202:1.726403,203:1.726403):2.173811,201:3.900214):2.949332,204:6.849546):2.76957,205:9.619116):8.564945):4.823002,((((((141:0.407347,144:0.407347):1.963484,143:2.370831):3.639…
	TREE * 34 = [&R] ((((((((((162:1.4911,161:1.4911):0.347112,160:1.838212):0.09189,163:1.930102):16.33622,((143:2.370368,(141:0.942643,144:0.942643):1.427726):4.601804,(142:3.129811,145:3.129811):3.842361):11.29415):1.912854,(((127:1.288586,(123:0.447439,(120:0.006491,121:0.006491):0.440948):0.841147):2.616124,((125:0.376716,(124:0.266449,128:0.266449):0.110267):2.877309,((129:0.60397,122:0.60397):…
	TREE * 35 = [&R] ((((((172:22.52588,(((168:7.077472,169:7.077472):5.09147,171:12.168943):0.940347,170:13.109289):9.416591):10.33075,(166:21.231631,167:21.231631):11.624999):4.732786,(173:30.421717,(165:27.13676,164:27.13676):3.284957):7.1677):4.273361,(294:24.950057,(((295:8.341271,290:8.341271):6.365126,((291:4.681459,287:4.681459):6.2607,(289:10.127269,(293:5.264656,292:5.264656):4.862614):0.81…
	TREE * 36 = [&R] ((((((172:8.436459,(((168:0.435477,169:0.435477):1.761922,171:2.197399):0.790969,170:2.988368):5.448091):15.774903,(166:0.4582,167:0.4582):23.753162):10.879001,(173:18.378676,(165:0.476334,164:0.476334):17.902342):16.711687):2.909637,(294:16.746851,(((295:1.734448,290:1.734448):8.370354,((291:2.206059,287:2.206059):2.303184,(289:2.753028,(293:1.07872,292:1.07872):1.674308):1.7562…
	TREE * 37 = [&R] (((((((((127:1.356696,(123:0.580584,(120:0.011444,121:0.011444):0.56914):0.776112):2.25376,(((124:0.220733,128:0.220733):0.136465,125:0.357198):2.934225,((129:0.719857,122:0.719857):1.852459,126:2.572316):0.719107):0.319033):15.961117,(((((140:4.476259,((133:0.923989,131:0.923989):0.654287,(138:0.864654,135:0.864654):0.713622):2.897983):3.269325,(132:4.176308,((136:0.727003,(137:…
	TREE * 38 = [&R] ((((301:17.372972,298:17.372972):11.317716,(300:2.551823,299:2.551823):26.138865):40.939979,(((((1:11.713494,((((((3:2.374442,(((6:0.443509,8:0.443509):0.192541,7:0.636051):0.633943,12:1.269993):1.104448):0.500222,((11:0.180042,10:0.180042):1.450123,19:1.630165):1.244499):3.830434,((2:2.282489,15:2.282489):1.918952,18:4.201441):2.503656):1.00028,(((17:5.52924,((20:1.713258,23:1.7…
	TREE * 39 = [&R] ((((((172:8.623832,(((168:0.763125,169:0.763125):1.452342,171:2.215466):0.861192,170:3.076658):5.547174):16.547277,(166:0.277752,167:0.277752):24.893357):9.119593,(173:18.403112,(165:0.778764,164:0.778764):17.624349):15.887591):3.709297,(294:17.686363,(((295:1.900706,290:1.900706):7.918975,((291:1.764037,287:1.764037):3.374977,(289:2.259199,(293:1.27599,292:1.27599):0.983209):2.8…
	TREE * 40 = [&R] ((((((205:10.546498,(204:6.909427,((202:2.958321,203:2.958321):1.880091,201:4.838411):2.071015):3.637071):9.671577,((207:2.357668,208:2.357668):7.087,((199:2.123451,206:2.123451):1.406312,200:3.529763):5.914906):10.773406):2.498987,(((((114:1.859333,(116:1.454986,115:1.454986):0.404347):1.175565,117:3.034898):6.242053,(119:2.234138,118:2.234138):7.042814):6.400043,((111:2.765992,…
	TREE * 41 = [&R] ((((299:2.63566,300:2.63566):20.675262,(298:15.836622,301:15.836622):7.4743):45.05486,((((((264:4.208602,265:4.208602):8.991489,((((269:1.64702,272:1.64702):1.698518,(270:2.779986,271:2.779986):0.565552):6.690182,(254:9.225197,(268:0.304514,267:0.304514):8.920683):0.810523):2.745992,(((283:4.257212,(281:2.008231,((285:0.623552,277:0.623552):1.16595,276:1.789502):0.218729):2.24898…
	TREE * 42 = [&R] ((((((172:8.731251,((171:2.043213,(168:0.38301,169:0.38301):1.660204):0.977677,170:3.02089):5.710361):14.547353,(166:0.930837,167:0.930837):22.347767):11.496845,(173:18.552986,(165:0.353626,164:0.353626):18.199359):16.222463):3.224551,(294:17.220326,(((295:2.482532,290:2.482532):7.777295,((291:2.286893,287:2.286893):3.529062,((293:1.443191,289:1.443191):0.397323,292:1.840514):3.9…
	TREE * 43 = [&R] (((((((((((129:0.571865,122:0.571865):1.762379,126:2.334244):0.534076,(125:0.425796,(128:0.283358,124:0.283358):0.142438):2.442524):1.336469,(127:1.565584,(123:0.461997,(120:0.040181,121:0.040181):0.421817):1.103586):2.639206):15.617031,(((((140:5.152856,((138:0.484673,135:0.484673):0.985269,(133:1.278181,131:1.278181):0.191761):3.682914):2.352893,(132:4.313101,(((139:0.683032,13…
	TREE * 44 = [&R] ((((((172:8.321632,((171:2.013347,(168:0.320977,169:0.320977):1.692369):1.132744,170:3.146091):5.175541):15.72031,(166:0.842739,167:0.842739):23.199203):11.221813,(173:16.554739,(165:0.914089,164:0.914089):15.64065):18.709016):3.067084,(294:18.087898,(((295:1.770935,290:1.770935):9.059514,((291:2.97248,287:2.97248):2.125181,((289:2.10103,293:2.10103):0.314848,292:2.415878):2.6817…
	TREE * 45 = [&R] ((((((172:8.896825,((171:2.287689,(168:0.491118,169:0.491118):1.796571):0.783288,170:3.070977):5.825848):16.106133,(166:1.193696,167:1.193696):23.809261):8.57835,(173:16.959007,(165:1.527534,164:1.527534):15.431473):16.622299):4.418693,(294:18.018194,(((295:2.118643,290:2.118643):9.694121,((291:2.823252,287:2.823252):3.912798,(289:2.812843,(292:1.499539,293:1.499539):1.313305):3.…
	TREE * 46 = [&R] ((((299:2.059832,300:2.059832):25.713936,(298:16.400121,301:16.400121):11.373647):40.213072,((((((264:5.568645,265:5.568645):7.563352,(((((((285:0.438217,277:0.438217):1.053881,276:1.492098):0.903387,281:2.395485):1.39973,283:3.795215):1.147462,(((275:1.145371,279:1.145371):0.29951,274:1.444881):2.580154,282:4.025035):0.917642):6.185803,(((284:0.340042,278:0.340042):3.853613,286:…
	TREE * 47 = [&R] ((((301:16.490047,298:16.490047):5.878777,(300:2.576757,299:2.576757):19.792067):47.025452,(((((1:11.34933,((((((((4:0.358321,5:0.358321):1.885751,16:2.244072):1.035885,(20:2.164486,23:2.164486):1.115471):3.159965,(9:6.228523,17:6.228523):0.211398):1.545749,13:7.98567):0.353617,(((((7:0.449601,(6:0.313478,8:0.313478):0.136123):1.112488,12:1.56209):0.765406,3:2.327496):0.414395,((…
	TREE * 48 = [&R] ((((((((((125:0.32088,(128:0.232207,124:0.232207):0.088673):3.711083,(126:3.052794,(129:0.77165,122:0.77165):2.281144):0.979169):0.528631,(127:1.544397,(123:0.557303,(120:0.00725,121:0.00725):0.550053):0.987094):3.016196):15.261359,(((((140:5.333156,((131:1.182524,133:1.182524):0.400311,(138:0.69405,135:0.69405):0.888785):3.750321):2.224778,(132:3.603693,(((137:0.808033,139:0.808…
	TREE * 49 = [&R] (((((((((126:2.955257,(129:0.147102,122:0.147102):2.808155):0.710741,((125:0.424253,(128:0.285747,124:0.285747):0.138506):3.003756,(127:1.320642,(123:0.528896,(120:0.072876,121:0.072876):0.45602):0.791746):2.107367):0.237989):16.170835,(((((140:4.582864,((138:0.649611,135:0.649611):1.161091,(131:0.977118,133:0.977118):0.833585):2.772162):2.884969,(132:4.720931,((136:0.866169,(137…
	TREE * 50 = [&R] ((((((((((127:1.016812,(123:0.428808,(120:0.005235,121:0.005235):0.423573):0.588004):1.81614,(125:0.387756,(128:0.261468,124:0.261468):0.126289):2.445196):0.398857,(126:2.916575,(129:0.787933,122:0.787933):2.128643):0.315234):16.184636,(((((140:6.521525,((131:1.199445,133:1.199445):0.578948,(138:0.968859,135:0.968859):0.809535):4.743132):1.160694,(132:4.506976,((136:0.950507,(137…
	TREE * 51 = [&R] (((((((((126:3.192073,(129:0.308527,122:0.308527):2.883545):0.57764,((127:1.462229,(123:0.591825,(120:0.026103,121:0.026103):0.565722):0.870405):2.17107,(125:0.43914,(128:0.278265,124:0.278265):0.160876):3.194159):0.136413):16.331715,(((((140:4.246036,(133:1.496709,(131:1.3438,(138:0.617549,135:0.617549):0.726252):0.152909):2.749327):3.500014,(132:4.968781,(134:1.627167,((137:0.8…
	TREE * 52 = [&R] ((((((205:11.14488,(204:7.537678,(201:3.89748,(202:2.079139,203:2.079139):1.81834):3.640198):3.607202):9.09066,(((199:3.233581,206:3.233581):1.501945,(208:2.293225,200:2.293225):2.442301):7.550001,207:12.285527):7.950013):2.645142,(((((114:1.991696,(115:1.151805,116:1.151805):0.839891):1.468176,117:3.459873):6.584296,(119:3.17346,118:3.17346):6.870709):4.966184,((((113:2.348799,1…
	TREE * 53 = [&R] ((((((172:8.694192,((171:1.970546,(168:0.312478,169:0.312478):1.658069):0.77852,170:2.749066):5.945125):14.804547,(166:1.184603,167:1.184603):22.314136):10.109936,(173:17.648836,(165:1.946973,164:1.946973):15.701863):15.959839):4.391325,(294:17.479987,(((295:2.716751,290:2.716751):8.552159,(((293:1.448212,292:1.448212):1.293509,289:2.741721):2.298978,(291:2.610933,287:2.610933):2…
	TREE * 54 = [&R] ((((299:2.20468,300:2.20468):21.319312,(298:16.239174,301:16.239174):7.284818):47.578359,((((((264:5.232811,265:5.232811):8.315567,(((271:3.913985,(270:3.699857,(269:1.850086,272:1.850086):1.849771):0.214129):6.87343,((268:0.451767,267:0.451767):9.389716,254:9.841483):0.945933):2.468116,(((((276:1.660438,(285:0.556629,277:0.556629):1.103809):0.242007,281:1.902445):2.548221,283:4.…
	TREE * 55 = [&R] ((((299:1.926624,300:1.926624):24.098672,(298:15.903434,301:15.903434):10.121862):42.427607,(((((((264:3.897194,265:3.897194):8.597891,((((269:1.806556,272:1.806556):1.55164,271:3.358197):0.942169,270:4.300366):6.3014,((268:0.368697,267:0.368697):9.512169,254:9.880866):0.7209):1.89332):0.41094,(((283:4.280589,((276:1.860503,(285:0.799566,277:0.799566):1.060937):0.601336,281:2.461…
	TREE * 56 = [&R] ((((299:2.683628,300:2.683628):21.798644,(298:16.631235,301:16.631235):7.851037):44.422855,((((((264:4.834735,265:4.834735):8.854497,((((271:2.815949,(269:2.086052,272:2.086052):0.729897):0.656777,270:3.472726):7.265044,((268:0.396259,267:0.396259):9.33564,254:9.731899):1.005871):2.552749,(((283:4.065413,(281:2.037492,((285:0.685801,277:0.685801):1.021283,276:1.707084):0.330408):…
	TREE * 57 = [&R] ((((((((201:4.273512,(202:2.642621,203:2.642621):1.630891):5.131034,204:9.404546):1.652264,205:11.05681):7.157947,((199:3.266129,(200:1.189889,206:1.189889):2.076239):7.328564,(208:1.953012,207:1.953012):8.641681):7.620063):4.420966,(((((114:2.109627,(116:1.528768,115:1.528768):0.580858):0.539165,117:2.648792):5.203633,(119:2.421411,118:2.421411):5.431014):6.601856,(109:4.360015,…
	TREE * 58 = [&R] ((((((((201:4.129234,(202:2.197434,203:2.197434):1.9318):3.685126,204:7.81436):3.40769,205:11.22205):9.36481,(((200:2.759253,206:2.759253):0.477161,199:3.236414):6.396962,(208:4.763992,207:4.763992):4.869385):10.953483):2.529334,((((((116:1.599075,115:1.599075):0.754281,114:2.353356):0.311254,117:2.66461):6.164838,(119:2.594553,118:2.594553):6.234896):6.489742,(((107:3.795941,((1…
	TREE * 59 = [&R] ((((((172:8.44804,(((168:0.334294,169:0.334294):2.101713,171:2.436007):0.70368,170:3.139687):5.308353):15.690723,(166:0.966829,167:0.966829):23.171934):10.140199,(173:17.156342,(165:1.060395,164:1.060395):16.095948):17.12262):3.721038,(294:19.423016,(((295:1.150997,290:1.150997):10.501684,(((293:1.195005,292:1.195005):2.160427,289:3.355432):1.842771,(291:2.479424,287:2.479424):2.…
	TREE * 60 = [&R] ((((301:17.583079,298:17.583079):8.197485,(300:2.571865,299:2.571865):23.2087):42.876511,(((((1:12.966238,((((((3:1.979682,(12:1.32602,((8:0.316433,7:0.316433):0.283166,6:0.599599):0.726421):0.653663):0.317738,((11:0.230345,10:0.230345):1.053516,19:1.283861):1.013559):4.364573,(18:3.57134,(2:3.377391,15:3.377391):0.19395):3.090653):2.075172,((9:6.92177,(((20:1.688188,23:1.688188)…
	TREE * 61 = [&R] (((((((((((128:0.199506,124:0.199506):0.105981,125:0.305488):3.305244,((129:0.364705,122:0.364705):2.838006,126:3.202711):0.40802):0.516011,(127:1.451566,(123:0.522083,(120:0.038261,121:0.038261):0.483821):0.929483):2.675177):15.196961,((((150:0.459141,151:0.459141):3.204482,159:3.663623):6.768254,((156:5.970536,153:5.970536):2.894875,((154:6.964249,(152:1.716897,158:1.716897):5.…
	TREE * 62 = [&R] ((((((((((127:1.431283,(123:0.588805,(120:0.006791,121:0.006791):0.582014):0.842478):2.085914,((128:0.264399,124:0.264399):0.019092,125:0.28349):3.233707):0.4594,((129:0.117179,122:0.117179):2.774099,126:2.891278):1.08532):15.533083,((((156:2.527829,153:2.527829):7.397388,((149:4.495295,(155:1.852878,157:1.852878):2.642417):4.454599,(154:7.441688,(152:0.833477,158:0.833477):6.608…
	TREE * 63 = [&R] ((((((172:8.719764,(((168:0.244032,169:0.244032):1.953149,171:2.197181):0.712136,170:2.909317):5.810448):14.418805,(166:0.834824,167:0.834824):22.303746):11.17045,(173:19.859903,(165:0.545731,164:0.545731):19.314172):14.449117):3.69098,(294:18.602815,(((295:2.188449,290:2.188449):8.099297,((289:1.955597,(292:1.598596,293:1.598596):0.357001):3.581133,(291:2.43833,287:2.43833):3.09…
	TREE * 64 = [&R] ((((301:15.110076,298:15.110076):8.290492,(300:2.83274,299:2.83274):20.567829):47.041258,(((((1:11.646689,((((13:7.931772,(((16:2.310168,(4:0.171039,5:0.171039):2.139129):1.220735,(20:1.52248,23:1.52248):2.008423):2.652653,(9:5.862135,17:5.862135):0.321421):1.748216):0.384747,((((11:0.064233,10:0.064233):1.600836,19:1.665069):1.411593,(3:2.1082,(12:1.288794,((6:0.2036,8:0.2036):0…
	TREE * 65 = [&R] (((((((204:7.245832,(201:4.497841,(202:2.26327,203:2.26327):2.234571):2.74799):4.044738,205:11.290569):9.848856,((199:2.80046,(206:0.376638,200:0.376638):2.423822):7.684139,(208:3.14076,207:3.14076):7.34384):10.654825):3.578258,(((((115:1.936736,116:1.936736):0.309985,(117:2.015475,114:2.015475):0.231246):7.239783,(119:3.069279,118:3.069279):6.417225):6.349548,((107:3.644707,((11…
	TREE * 66 = [&R] (((((((((127:1.1916,(123:0.52961,(120:0.027358,121:0.027358):0.502252):0.661989):3.310655,(((124:0.24045,128:0.24045):0.182126,125:0.422576):3.155099,(126:2.914631,(129:0.2685,122:0.2685):2.646131):0.663045):0.924579):14.37857,(((159:5.683582,(151:0.374152,150:0.374152):5.309431):4.576658,((154:7.959574,((152:1.29343,158:1.29343):5.125902,(149:3.342823,(155:1.538839,157:1.538839)…
	TREE * 67 = [&R] (((40:51.714229,(((106:1.213525,105:1.213525):19.968793,(((41:4.631129,(49:2.15334,50:2.15334):2.477789):0.699816,(((47:2.592678,51:2.592678):1.447581,52:4.040259):0.109415,((43:0.687194,44:0.687194):1.068293,((45:0.179177,46:0.179177):0.578492,(48:0.350377,42:0.350377):0.407292):0.997817):2.394188):1.181271):9.977969,(61:9.312094,((53:5.870225,(56:1.311478,((58:0.734524,(54:0.17…
	TREE * 68 = [&R] (((((((208:2.498269,207:2.498269):8.358743,(199:2.50965,(200:2.089304,206:2.089304):0.420346):8.347362):8.329462,(((201:4.025127,(203:2.443552,202:2.443552):1.581576):3.588028,204:7.613155):2.665351,205:10.278506):8.907968):2.995477,((((((((((133:0.965246,131:0.965246):0.907783,(138:0.988042,135:0.988042):0.884987):3.071573,140:4.944603):1.851249,((((139:0.92658,137:0.92658):0.12…
	TREE * 69 = [&R] ((((((174:8.242714,((189:2.829824,(186:2.179247,(187:0.994145,(188:0.477993,190:0.477993):0.516152):1.185103):0.650577):4.540451,(198:6.761741,(185:4.219569,(182:3.735413,(184:3.425028,(183:3.35951,(180:2.673832,181:2.673832):0.685677):0.065518):0.310384):0.484156):2.542172):0.608534):0.872439):11.447177,(((176:3.185243,(177:0.091057,175:0.091057):3.094186):5.981572,((178:0.53783…
	TREE * 70 = [&R] ((((301:16.617485,298:16.617485):7.508601,(299:1.91412,300:1.91412):22.211966):43.058825,(((((((175:0.013832,177:0.013832):2.568824,176:2.582656):5.801394,((((193:0.420008,192:0.420008):0.675137,(194:0.569079,195:0.569079):0.526066):1.403905,191:2.49905):3.677364,(179:0.522869,178:0.552869):5.623546):2.207636):6.467252,(196:3.804624,197:3.804624):11.046678):4.66962,((((187:0.9423…
	TREE * 71 = [&R] ((((((288:7.954521,(297:0.716979,296:0.716979):7.237542):5.924282,((295:2.01198,290:2.01198):8.401899,((291:2.768851,287:2.768851):2.733751,((293:1.354863,292:1.354863):2.389076,289:3.743939):1.758663):4.911276):3.464925):2.902316,294:16.781119):21.218881,(((164:0.521034,165:0.521034):20.33751,173:20.858544):13.682146,((172:8.285238,((171:2.094379,(169:0.241421,168:0.241421):1.85…
	TREE * 72 = [&R] ((((301:16.321939,298:16.321939):6.84377,(299:1.58787,300:1.58787):21.577839):47.061017,(((((((175:0.053834,177:0.053834):3.103487,176:3.157321):5.466741,((((193:0.350391,192:0.350391):0.797637,(194:0.479624,195:0.479624):0.668405):1.087242,191:2.23527):3.568563,(179:0.478248,178:0.508248):5.295585):2.820228):6.965472,(196:3.811707,197:3.811707):11.777827):4.487734,((((187:0.9083…
	TREE * 73 = [&R] (((40:50.950295,(((106:1.137901,105:1.137901):18.984891,((41:5.779005,((49:1.942863,50:1.942863):3.47445,((((43:0.960598,44:0.960598):1.048217,((45:0.220218,46:0.220218):0.550868,(48:0.158123,42:0.158123):0.612963):1.237729):1.826402,52:3.835217):0.484095,(47:2.788659,51:2.788659):1.530653):1.098001):0.361691):9.26535,(61:9.586173,((53:5.898234,(((58:0.75768,(54:0.151301,57:0.151…
	TREE * 74 = [&R] ((((((((206:4.26656,(208:1.379654,200:1.379654):2.886906):0.397053,199:4.663613):6.628093,207:11.291707):8.762262,((204:7.811616,((203:2.3974,202:2.3974):1.686194,201:4.083594):3.728021):1.678335,205:9.489951):10.564018):2.871844,(((((((((((138:0.476343,135:0.476343):0.891906,133:1.36825):0.445136,131:1.813386):2.962599,140:4.775985):2.595678,((134:1.426052,(136:1.011202,(137:0.7…
	TREE * 75 = [&R] (((((((295:1.495981,290:1.495981):8.762888,((291:2.75307,287:2.75307):2.23544,((292:1.057849,293:1.057849):0.266171,289:1.32402):3.66449):5.27036):3.247359,(288:7.556411,(297:0.974805,296:0.974805):6.581605):5.949818):3.078743,294:16.584971):21.415029,(((164:0.366547,165:0.366547):18.124143,173:18.49069):15.5294,((172:8.633904,((171:1.966914,(169:0.354661,168:0.354661):1.612253):…
	TREE * 76 = [&R] ((((((((200:0.722662,206:0.722662):3.228616,199:3.951278):6.708296,(208:4.268543,207:4.268543):6.391031):8.225086,((204:8.020829,((203:2.832109,202:2.832109):0.614817,201:3.446926):4.573902):1.641804,205:9.662633):9.222027):3.405545,(((((((((((138:0.548199,135:0.548199):0.914858,133:1.463057):0.067482,131:1.530539):3.454798,140:4.985338):1.4823,((134:1.297776,((139:0.776251,137:0…
	TREE * 77 = [&R] ((((301:16.498769,298:16.498769):7.093219,(299:2.456948,300:2.456948):21.13504):44.234936,(((((((175:0.033837,177:0.033837):2.958957,176:2.992794):5.734214,((((193:0.344927,192:0.344927):0.811306,(194:0.549881,195:0.549881):0.606352):1.259724,191:2.415957):3.63554,(179:0.555574,178:0.585574):5.465923):2.675511):6.260715,(196:3.939232,197:3.939232):11.048492):4.985066,(((((187:1.1…
	TREE * 78 = [&R] ((((301:15.704309,298:15.704309):5.984664,(299:2.135846,300:2.135846):19.553127):48.364684,(((((((175:0.04521,177:0.04521):2.384027,176:2.429237):6.394393,((((193:0.404706,192:0.404706):0.838696,(194:0.488255,195:0.488255):0.755147):1.05901,191:2.302412):4.03219,(179:0.44956,178:0.47956):5.855041):2.489029):6.861824,(196:3.861532,197:3.861532):11.823922):3.840036,(174:8.355147,((…
	TREE * 79 = [&R] (((((((189:2.891031,(186:1.936062,(187:0.929769,(188:0.398015,190:0.398015):0.531754):1.006293):0.954969):4.662395,((198:6.527819,(185:4.181419,((183:3.485821,((180:2.414192,181:2.414192):0.989472,184:3.403664):0.082157):0.233852,182:3.719673):0.461747):2.346399):0.333448,174:6.861266):0.692159):11.876296,(((176:2.627985,(177:0.087911,175:0.087911):2.540074):5.913351,((178:0.6388…
	TREE * 80 = [&R] ((((((207:9.959316,(208:7.357308,((200:3.171467,206:3.171467):0.690095,199:3.861562):3.495746):2.602008):10.844402,((204:8.615464,(201:4.533231,(202:2.197938,203:2.197938):2.335293):4.082233):3.580178,205:12.195642):8.608076):2.206803,(((((((((((138:0.599088,135:0.599088):0.921074,131:1.520162):0.209604,133:1.729766):3.159177,140:4.888943):2.094993,((134:1.555642,((137:0.635686,1…
	TREE * 81 = [&R] ((((301:14.834963,298:14.834963):8.630453,(299:2.050511,300:2.050511):21.414904):44.601025,(((((((175:0.054608,177:0.054608):2.365713,176:2.420321):6.178692,((((193:0.401412,192:0.401412):0.623131,(194:0.525495,195:0.525495):0.499048):1.367155,191:2.391698):3.618679,(179:0.495581,178:0.525581):5.484796):2.588636):6.470564,(196:3.942114,197:3.942114):11.127463):4.55137,(((((187:0.…
	TREE * 82 = [&R] ((((301:16.414899,298:16.414899):6.060553,(299:2.162189,300:2.162189):20.313263):48.51502,(((((((175:0.0605,177:0.0605):3.044348,176:3.104848):5.243994,((((193:0.373348,192:0.373348):0.82104,(194:0.481668,195:0.481668):0.71272):1.033553,191:2.22794):3.85153,(179:0.515427,178:0.545427):5.534044):2.269371):7.191256,(196:4.053506,197:4.053506):11.486592):4.110698,((((187:1.032823,(1…
	TREE * 83 = [&R] (((((((207:6.480171,208:6.480171):1.853635,((206:2.023694,200:2.023694):0.439216,199:2.46291):5.870896):10.007538,((204:7.707186,(201:4.10593,(202:2.490636,203:2.490636):1.615294):3.601257):3.611647,205:11.318834):7.02251):4.497529,((((((((((131:1.318283,(138:0.497815,135:0.497815):0.820468):0.075341,133:1.393624):3.126977,140:4.520601):2.256987,((134:1.045731,(136:0.925843,(139:…
	TREE * 84 = [&R] (((40:51.549486,(((106:1.326586,105:1.326586):19.313859,((((49:1.771212,50:1.771212):3.171186,41:4.942398):0.458715,((52:4.04602,((43:0.836398,44:0.836398):1.342557,((45:0.184002,46:0.184002):0.739144,(48:0.330035,42:0.330035):0.593111):1.255809):1.867065):0.335072,(47:2.819364,51:2.819364):1.561728):1.020021):9.173046,(61:9.266426,((53:6.162813,(56:1.485409,((58:0.73912,(54:0.23…
	TREE * 85 = [&R] (((((((295:1.087867,290:1.087867):8.637676,((291:2.758926,287:2.758926):2.876061,((292:1.516193,293:1.516193):1.505276,289:3.021469):2.613519):4.090556):3.668067,(288:8.349962,(297:0.82028,296:0.82028):7.529682):5.043647):3.035325,294:16.428935):21.571065,(((164:0.774991,165:0.774991):15.481154,173:16.256146):18.054307,((172:8.409072,((171:2.010575,(169:0.451073,168:0.451073):1.5…
	TREE * 86 = [&R] (((40:50.08339,(((106:1.25271,105:1.25271):19.716782,((41:5.899117,((49:1.981791,50:1.981791):3.460189,(52:4.241558,(((43:0.906089,44:0.906089):1.108958,((45:0.185929,46:0.185929):0.565578,(48:0.256314,42:0.256314):0.495193):1.26354):1.946914,(47:2.597375,51:2.597375):1.364586):0.279597):1.200422):0.457138):9.309485,(61:9.648638,((53:5.534032,((55:1.238283,(58:0.599272,(54:0.1732…
	TREE * 87 = [&R] ((((301:15.474895,298:15.474895):8.323333,(299:2.42915,300:2.42915):21.369079):43.408972,(((((((175:0.04334,177:0.04334):2.638529,176:2.68187):5.477651,((((193:0.373694,192:0.373694):0.778269,(194:0.551267,195:0.551267):0.600695):1.118447,191:2.27041):3.26961,(179:0.509177,178:0.539177):5.000843):2.619502):6.396561,(196:3.987299,197:3.987299):10.568783):5.154993,(((((187:0.932756…
	TREE * 88 = [&R] ((((((((189:2.676805,(186:2.024856,(187:0.990231,(188:0.565503,190:0.565503):0.424728):1.034625):0.651949):4.727319,(198:6.678462,(185:4.289161,(((184:3.403833,183:3.403833):0.080272,(180:2.625679,181:2.625679):0.858426):0.339006,182:3.823111):0.466049):2.389301):0.725662):0.6905,174:8.094624):11.28432,(((176:2.171947,(177:0.043825,175:0.043825):2.128122):6.536128,((178:0.478102,…
	TREE * 89 = [&R] ((((((((189:3.492816,(186:2.17924,(187:0.823299,(188:0.4758,190:0.4758):0.3475):1.355941):1.313575):3.690376,(198:6.731327,(185:4.129845,(182:3.501164,(((180:2.34148,181:2.34148):0.875,184:3.216479):0.049482,183:3.265961):0.235203):0.62868):2.601483):0.451864):0.685787,174:7.868978):11.493961,(((176:2.367387,(177:0.218389,175:0.218389):2.148998):6.414649,((178:0.555817,179:0.5258…
	TREE * 90 = [&R] (((40:51.518461,(((106:1.217437,105:1.217437):18.685706,((((49:2.051202,50:2.051202):3.082551,((((43:0.857294,44:0.857294):1.06809,((45:0.21989,46:0.21989):0.651913,(48:0.281012,42:0.281012):0.590791):1.053582):2.038279,52:3.963664):0.099798,(47:2.760356,51:2.760356):1.303106):1.070291):0.714795,41:5.848548):9.014379,(61:8.968415,(59:7.452456,(53:5.242837,(56:1.338143,(55:1.056,(…
	TREE * 91 = [&R] (((40:51.929151,(((106:1.199999,105:1.199999):19.087467,((41:5.97804,(((((43:0.980485,44:0.980485):0.993464,((45:0.207348,46:0.207348):0.486426,(48:0.234602,42:0.234602):0.459172):1.280175):2.08121,(47:2.667402,51:2.667402):1.387757):0.191569,52:4.246728):1.07595,(49:2.115757,50:2.115757):3.206921):0.655362):8.824023,(61:9.12843,(59:7.488106,(53:5.522945,(((58:0.717182,(54:0.1546…
	TREE * 92 = [&R] ((((((288:8.196021,(297:0.775202,296:0.775202):7.420818):5.084294,((295:1.466466,290:1.466466):8.844919,(((289:0.95681,293:0.95681):0.410155,292:1.366965):3.608659,(291:2.401023,287:2.401023):2.574601):5.335761):2.96893):4.372253,294:17.652568):20.347432,(((164:0.441337,165:0.441337):17.404981,173:17.846318):16.371364,((172:8.743587,((171:2.166727,(169:0.451513,168:0.451513):1.71…
	TREE * 93 = [&R] ((((((174:8.682799,(((185:4.06603,(182:3.519484,(184:3.43295,((180:2.591771,181:2.591771):0.81053,183:3.402301):0.030649):0.086534):0.546545):2.733006,198:6.799035):0.683544,(189:2.626895,(186:1.614632,(187:0.963641,(188:0.496068,190:0.496068):0.467573):0.650991):1.012264):4.855684):1.20022):10.979444,(((176:2.772125,(177:0.113536,175:0.113536):2.658589):5.6145,((178:0.531073,179…
	TREE * 94 = [&R] (((((((206:2.64136,(200:2.595647,199:2.595647):0.045714):7.163285,(207:2.184299,208:2.184299):7.620346):10.373254,(((201:3.766427,(202:1.79623,203:1.79623):1.970197):4.163994,204:7.930421):3.265305,205:11.195726):8.982173):2.444257,(((((143:2.571477,(141:0.56011,144:0.56011):2.011367):3.972546,(142:3.92268,145:3.92268):2.621344):11.996419,(((162:1.782823,161:1.782823):0.164291,16…
	TREE * 95 = [&R] ((((((288:8.44871,(297:0.988761,296:0.988761):7.459949):4.390009,((295:2.446625,290:2.446625):7.908399,((291:2.956296,287:2.956296):2.432946,((289:1.436855,293:1.436855):0.703379,292:2.140235):3.249008):4.965781):2.483696):5.627357,294:18.466076):19.533924,(((164:0.872025,165:0.872025):16.545632,173:17.417658):17.089644,((172:8.550934,((171:2.133321,(169:0.358015,168:0.358015):1.…
	TREE * 96 = [&R] ((((301:15.760347,298:15.760347):8.603057,(299:2.436627,300:2.436627):21.926777):45.577399,(((((((175:0.037457,177:0.037457):2.49559,176:2.533047):6.277126,((((193:0.384971,192:0.384971):0.704635,(194:0.561737,195:0.561737):0.527869):1.343418,191:2.433024):4.059157,(179:0.530126,178:0.560126):5.932055):2.317992):6.90631,(196:4.075062,197:4.075062):11.641421):3.987829,((((187:1.01…
	TREE * 97 = [&R] ((((((288:7.307489,(297:0.5617,296:0.5617):6.74579):5.727419,((295:1.470204,290:1.470204):8.20179,((291:1.855528,287:1.855528):2.800666,(289:3.200124,(292:1.524431,293:1.524431):1.675693):1.45607):5.0158):3.362914):2.467095,294:15.502002):22.497998,(((164:1.567888,165:1.567888):15.137072,173:16.70496):18.558014,((172:8.673888,((171:2.176802,(169:0.324696,168:0.324696):1.852106):0…
	TREE * 98 = [&R] ((((((288:11.334328,(297:1.18414,296:1.18414):10.150187):2.274702,((295:1.6219,290:1.6219):8.893367,((291:2.646879,287:2.646879):2.526689,(292:1.965826,(293:1.59593,289:1.59593):0.369896):3.207743):5.341698):3.093762):4.080918,294:17.689947):20.310053,(((164:0.412986,165:0.412986):15.23954,173:15.652527):18.816127,((172:8.191615,(((169:0.391525,168:0.391525):1.533536,171:1.925061…
	TREE * 99 = [&R] ((((((288:9.953832,(297:0.747782,296:0.747782):9.20605):3.762069,((295:1.538745,290:1.538745):8.779898,((291:2.395988,287:2.395988):3.066475,(289:2.189306,(292:1.087954,293:1.087954):1.101353):3.273157):4.856179):3.397258):4.141844,294:17.857745):20.142255,(((164:1.321613,165:1.321613):16.975013,173:18.296626):18.524389,((172:8.600117,((171:2.344779,(169:0.599599,168:0.599599):1.…
	TREE * 100 = [&R] ((((((((206:2.614465,199:2.614465):1.548197,(208:0.914758,200:0.914758):3.247905):5.573316,207:9.735979):8.598079,(205:10.280243,(204:7.318782,((202:2.120776,203:2.120776):1.343091,201:3.463867):3.854915):2.961461):8.053814):3.561989,(((((143:1.754724,(141:0.713409,144:0.713409):1.041314):3.879682,(142:2.457571,145:2.457571):3.176835):12.203226,(160:2.113673,(162:1.459654,(163:1…
END;
