# Supplementary material for: Quantitative uniqueness of human brain evolution revealed through phylogenetic comparative analysis
Source: eLife. 2019 Jan 31;8:e41250. doi: 10.7554/eLife.41250 (PMC6379089; doi:10.7554/eLife.41250)
Supplement: Source data 2. — Contains the following files: 1. data set 1.csv 2. data set 2.csv 3. data set 3.csv 4. consensus.tree.txt 5. tree.block.txt 6. grafted.tree.txt [file elife-41250-data2.zip]

Archive with 12 entries (9 files):
- results details/
- results details/bayou results details.html
- __MACOSX/
- __MACOSX/results details/
- __MACOSX/results details/._bayou results details.html
- results details/.DS_Store
- __MACOSX/results details/._.DS_Store
- results details/bayesmodels.results.hominins.removed.xlsx
- __MACOSX/results details/._bayesmodels.results.hominins.removed.xlsx
- results details/bayesmodels.results.xlsx
- __MACOSX/results details/._bayesmodels.results.xlsx
- __MACOSX/._results details
